# Supplementary material for: Large-scale gene losses underlie the genome evolution of parasitic plant Cuscuta australis
Source: Nat Commun. 2018 Jul 11;9:2683. doi: 10.1038/s41467-018-04721-8 (PMC6041341; doi:10.1038/s41467-018-04721-8)
Supplement: Supplementary file 4 — Supplementary Data 1 [file 41467_2018_4721_MOESM4_ESM.xlsx]

## Sheet: Supplementary Data 1a
Supplementary Data 1a. Gene family expansion and contraction
Ath: Arabidopsis thanliana; Mgu: Mimulus guttatus; Cca: Coffea canephora; Can: Capsicum annuum; Sly: Solanum lycopersicum; Stu: Solanum tuberosum; Ini: Ipomoea nil; Ugi: Utricularia gibba; Cau: Cuscuta australis
Sum: Total gene number in the given gene family in all species; Species: the number of the species having the given gene family
Gains and Losses: For a specific gene family, any branches significant expanded or contracted are indicated by "number to number" (each number indicates the specific node or species in the phylogenetic tree)
Likelihood: The maximum likelihood values obtained from the gain-and-death (GD) model in BadiRates
Seq_ID: Sequence IDs of all genes in the given gene family
F-index: See Methods
Conserved: Family is conserved in autotrophic species (in all seven or in Arabidopsis and the remaining five out of the 7Ref-Species);
	Gene Number																F-index
Family ID	Ath	Mgu	Ugi	Cca	Can	Sly	Stu	Ini	Cau	Conserved	Sum	Species	Gains	Losses	Likeilhood	Seq_ID	Ath	Mgu	Ugi	Cca	Can	Sly	Stu	Ini	Cau
hcluster_0	30	37	4	37	45	42	41	41	34	Yes	311	9	8 to 7,11 to 9,6 to 5	17 to 16,14 to 12,3 to 1	-12.1885	Cca|Cc08_g08580,Stu|PGSC0003DMG400028414,Stu|PGSC0003DMG400018468,Can|Capana10g001846,Ini|INIL06g29927.t1,Mgu|Migut.N01628,Ini|INIL11g10861.t1,Ini|INIL13g15543.t1,Mgu|Migut.A00118,Sly|Solyc03g118080.2,Ath|AT1G09190,Sly|Solyc02g088170.1,Sly|Solyc08g062580.1,Mgu|Migut.E00610,Stu|PGSC0003DMG400014564,Can|Capana01g000619,Ini|INIL05g09448.t1,Cau|C074N0044E0.1,Can|Capana01g001592,Sly|Solyc02g088470.1,S…	0.470529	0.514441	0.142703	0.514441	0.556422	0.541525	0.536346	0.536346	0.496593
hcluster_1	37	30	13	47	38	48	40	41	13	Yes	307	9	6 to 5,14 to 13,3 to 2,11 to 10,9 to 8,8 to 6	17 to 15	-18.14	Ath|AT1G69850,Can|Capana11g001384,Sly|Solyc03g120560.2,Ini|INIL14g06865.t1,Ini|INIL13g07766.t1,Ini|INIL10g16276.t1,Cau|C097N0073E0.1,Stu|PGSC0003DMG400020708,Ath|AT3G01350,Cca|Cc01_g11780,Can|Capana11g000653,Ath|AT3G45680,Can|Capana10g001657,Ugi|unitig_8.g3114.t1,Mgu|Migut.D01859,Cca|Cc10_g09700,Stu|PGSC0003DMG400011691,Ini|INIL14g00702.t1,Ini|INIL13g07739.t1,Cau|C005N0422E0.1,Can|Capana00g003989…	0.517189	0.473204	0.312483	0.568683	0.522864	0.573274	0.533827	0.539126	0.312483
hcluster_2	4	31	7	70	52	43	73	13	13	Yes	306	9	14 to 13,9 to 8,8 to 6,15 to 11	11 to 9,6 to 5	-18.3171	Sly|Solyc08g005650.2,Sly|Solyc10g087010.1,Mgu|Migut.J01120,Sly|Solyc04g071800.2,Sly|Solyc02g062030.1,Ini|INIL09g21552.t1,Sly|Solyc12g042480.1,Stu|PGSC0003DMG403009622,Stu|PGSC0003DMG400024863,Can|Capana12g001979,Stu|PGSC0003DMG400024643,Cca|Cc05_g05100,Cca|Cc08_g07460,Stu|PGSC0003DMG400029562,Cca|Cc05_g04020,Ugi|unitig_62.g23556.t1,Stu|PGSC0003DMG400022893,Ugi|unitig_748.g8668.t1,Stu|PGSC0003DMG4…	0.144456	0.48068	0.214596	0.65766	0.591527	0.550092	0.667108	0.313054	0.313054
hcluster_3	7	38	0	86	88	18	19	45	1	Yes	302	8		17 to 16,15 to 14,8 to 6,14 to 12,3 to 1,3 to 2	-999	Cca|Cc00_g32540,Cca|Cc00_g27850,Stu|PGSC0003DMG400026749,Ini|INIL08g23136.t1,Cca|Cc10_g13950,Sly|Solyc10g085110.1,Can|Capana04g002705,Can|Capana04g002367,Mgu|Migut.H01443,Ini|INIL08g27217.t1,Ini|INIL11g15619.t1,Mgu|Migut.N02758,Ini|INIL14g33160.t1,Cca|Cc00_g35380,Ini|INIL01g05057.t1,Cca|Cc02_g15450,Mgu|Migut.K00604,Can|Capana06g002935,Mgu|Migut.G01209,Sly|Solyc03g098400.1,Cca|Cc11_g02130,Can|Capa…	0.216469	0.526367	0	0.707232	0.712472	0.374906	0.38523	0.562794	0.045558
hcluster_4	34	19	9	49	41	38	37	58	12	Yes	297	9	3 to 2,11 to 10,9 to 8	14 to 12,15 to 14,9 to 3	-17.7981	Sly|Solyc06g083480.2,Cca|Cc00_g12760,Stu|PGSC0003DMG400016746,Ath|AT2G29170,Ini|INIL10g12916.t1,Can|Capana03g003543,Mgu|Migut.B01439,Ini|INIL09g35983.t1,Stu|PGSC0003DMG400019196,Sly|Solyc12g056710.1,Cca|Cc04_g15620,Mgu|Migut.J00298,Stu|PGSC0003DMG400032121,Ini|INIL03g09030.t1,Can|Capana01g003680,Can|Capana06g000176,Can|Capana04g001253,Sly|Solyc08g028690.2,Ath|AT2G29290,Ath|AT1G07440,Sly|Solyc04g0…	0.506292	0.388441	0.256761	0.585032	0.546256	0.529935	0.524238	0.622281	0.304328
hcluster_5	27	46	21	35	35	32	37	40	20	Yes	293	9	17 to 15,6 to 4,14 to 13,9 to 3	3 to 1,15 to 14,8 to 6	-16.0697	Cca|Cc08_g13980,Ugi|unitig_46.g18661.t1,Can|Capana02g002058,Ath|AT5G17010,Ini|INIL02g16641.t1,Mgu|Migut.G01036,Can|Capana12g002240,Cca|Cc06_g07350,Stu|PGSC0003DMG402018758,Mgu|Migut.L00865,Ini|INIL14g28619.t1,Mgu|Migut.L00766,Sly|Solyc02g062890.1,Stu|PGSC0003DMG401010374,Ini|INIL12g22183.t1,Ugi|unitig_37.g12489.t1,Cau|C005N0337E0.1,Stu|PGSC0003DMG402027007,Ini|INIL04g32442.t1,Ugi|unitig_37.g11926…	0.461115	0.574173	0.410576	0.5153	0.5153	0.496383	0.527133	0.543856	0.401014
hcluster_6	26	33	28	26	59	38	25	27	26	Yes	288	9	8 to 7,6 to 5,14 to 13		-12.4564	Can|Capana00g003073,Can|Capana11g000028,Mgu|Migut.I00836,Ugi|unitig_90.g27518.t1,Mgu|Migut.I00007,Cca|Cc06_g17260,Sly|Solyc06g053160.2,Stu|PGSC0003DMG400012401,Mgu|Migut.J01627,Ugi|unitig_52.g17266.t1,Mgu|Migut.C01257,Can|Capana06g001966,Cau|C006N0179E0.1,Cca|Cc00_g25790,Ath|AT1G62130,Mgu|Migut.D01933,Ath|AT1G05910,Can|Capana01g001633,Sly|Solyc11g013650.1,Sly|Solyc03g082630.2,Can|Capana01g002723,…	0.456911	0.506486	0.472148	0.456911	0.632944	0.536528	0.448914	0.46465	0.456911
hcluster_7	10	57	2	27	44	44	44	45	15	Yes	288	9	11 to 9,15 to 14,15 to 11	14 to 12,3 to 1	-13.971	Stu|PGSC0003DMG400022728,Ini|INIL05g24438.t1,Stu|PGSC0003DMG400026951,Mgu|Migut.D00129,Mgu|Migut.A00883,Cca|Cc05_g09780,Stu|PGSC0003DMG400009414,Sly|Solyc02g021220.1,Cau|C036N0026M0.1,Mgu|Migut.N01309,Ini|INIL15g28023.t1,Cca|Cc07_g12340,Stu|PGSC0003DMG400046918,Cca|Cc09_g05770,Ini|INIL03g18232.t1,Ini|INIL03g18205.t1,Sly|Solyc02g072290.1,Stu|PGSC0003DMG400003912,Sly|Solyc02g092670.1,Can|Capana01g0…	0.278738	0.625257	0.0872603	0.46465	0.568232	0.568232	0.568232	0.573132	0.349672
hcluster_8	20	19	14	48	27	30	29	61	39	Yes	287	9	3 to 2,9 to 3,8 to 6,15 to 11	11 to 9	-16.8473	Sly|Solyc03g078430.1,Cca|Cc07_g13720,Ini|INIL02g11894.t1,Ini|INIL02g11901.t1,Ini|INIL03g01858.t1,Cau|C016N0109E0.1,Ini|INIL05g21758.t1,Ini|INIL00g42407.t1,Ini|INIL11g16095.t2,Cau|C036N0152E0.1,Can|Capana06g001805,Ini|INIL10g13023.t1,Cca|Cc07_g18150,Stu|PGSC0003DMG402016112,Ini|INIL05g11346.t1,Cca|Cc02_g19270,Mgu|Migut.L00047,Ini|INIL12g36417.t1,Cca|Cc01_g07410,Ath|AT1G72680,Cau|C096N0006M0.1,Stu|…	0.405058	0.395061	0.337692	0.588024	0.465366	0.487203	0.480142	0.64117	0.54286
hcluster_9	147	49	0	18	20	17	26	9	0	Yes	286	7	17 to 16	14 to 12,3 to 1	-999	Ath|AT5G54030,Sly|Solyc01g073890.2,Ath|AT2G02610,Ini|INIL10g42593.t1,Can|Capana01g003124,Mgu|Migut.J01843,Sly|Solyc09g011260.1,Stu|PGSC0003DMG400033695,Mgu|Migut.B01383,Ath|AT2G21830,Mgu|Migut.B01371,Stu|PGSC0003DMG400006322,Ini|INIL12g14724.t1,Ath|AT4G11547,Cca|Cc00_g17070,Ath|AT4G01760,Ath|AT2G44370,Ath|AT3G13590,Mgu|Migut.F01293,Cca|Cc02_g33580,Ath|AT4G11550,Mgu|Migut.B01394,Can|Capana06g00081…	0.843493	0.593324	0	0.385301	0.405742	0.374389	0.458337	0.262755	0
hcluster_10	20	24	0	158	20	17	32	4	0	Yes	275	7	11 to 10	14 to 12,3 to 1	-999	Cca|Cc00_g19810,Mgu|Migut.G00553,Cca|Cc00_g22390,Cca|Cc11_g02000,Cca|Cc11_g03990,Cca|Cc08_g01660,Stu|PGSC0003DMG400025259,Stu|PGSC0003DMG400011520,Mgu|Migut.G00480,Stu|PGSC0003DMG400011525,Cca|Cc00_g33490,Cca|Cc09_g08560,Cca|Cc00_g21150,Can|Capana04g000688,Cca|Cc00_g08280,Cca|Cc08_g03690,Can|Capana05g000713,Cca|Cc08_g01980,Cca|Cc00_g34280,Stu|PGSC0003DMG400024234,Ath|AT1G58390,Cca|Cc11_g02040,Cca…	0.413456	0.450006	0	0.869515	0.413456	0.381862	0.509746	0.156395	0
hcluster_11	31	32	43	19	31	33	30	34	22	Yes	275	9	14 to 12,9 to 3,8 to 6	6 to 4,11 to 10,3 to 1	-13.8926	Ugi|unitig_578.g16027.t1,Sly|Solyc08g007560.1,Ath|AT4G17800,Ugi|unitig_21.g20379.t1,Can|Capana03g004530,Stu|PGSC0003DMG400013641,Stu|PGSC0003DMG400028695,Ugi|unitig_0.g1014.t1,Cca|Cc10_g00270,Mgu|Migut.B01454,Ugi|unitig_26.g9266.t1,Ugi|unitig_26.g9322.t1,Stu|PGSC0003DMG400017510,Cau|C026N0082E0.1,Ini|INIL02g39785.t1,Stu|PGSC0003DMG400017252,Can|Capana06g002461,Stu|PGSC0003DMG400017578,Ath|AT4G120…	0.503041	0.509746	0.573291	0.403379	0.503041	0.516268	0.496144	0.522619	0.432425
hcluster_12	0	0	0	0	0	0	0	266	0	No	266	1	3 to 2		-999	Ini|INIL00g14762.t1,Ini|INIL08g23256.t1,Ini|INIL01g36549.t1,Ini|INIL09g18550.t1,Ini|INIL02g22366.t1,Ini|INIL00g05519.t1,Ini|INIL01g00077.t1,Ini|INIL04g34108.t1,Ini|INIL11g15596.t1,Ini|INIL06g29873.t1,Ini|INIL06g23762.t1,Ini|INIL10g10580.t1,Ini|INIL12g21818.t1,Ini|INIL01g05087.t1,Ini|INIL06g35611.t1,Ini|INIL00g14900.t1,Ini|INIL11g29563.t1,Ini|INIL06g41197.t1,Ini|INIL11g42339.t1,Ini|INIL12g40082.t1…	0	0	0	0	0	0	0	1	0
hcluster_13	25	34	13	27	39	37	31	36	19	Yes	261	9	15 to 14,15 to 11	6 to 4,14 to 12,11 to 10,3 to 1	-17.0763	Cca|Cc07_g04950,Can|Capana08g002153,Mgu|Migut.J00108,Sly|Solyc12g009150.1,Mgu|Migut.E00147,Ath|AT4G11090,Mgu|Migut.H00541,Ugi|unitig_0.g2539.t1,Ath|AT2G40150,Ini|INIL02g11745.t1,Cau|C005N0092E0.1,Can|Capana03g002453,Mgu|Migut.A00677,Ini|INIL11g05339.t1,Cca|Cc07_g02520,Mgu|Migut.N01562,Can|Capana10g000850,Can|Capana08g000063,Sly|Solyc12g014200.1,Ini|INIL05g04526.t1,Ini|INIL05g31843.t1,Ugi|unitig_7…	0.469074	0.533786	0.341485	0.485034	0.563404	0.551991	0.514089	0.546074	0.413645
hcluster_14	26	28	24	24	38	34	29	39	16	Yes	258	9	6 to 5,14 to 13,9 to 8,9 to 3	3 to 1,8 to 6	-15.6548	Can|Capana08g002051,Stu|PGSC0003DMG400024466,Ath|AT3G25620,Ini|INIL15g27783.t1,Ath|AT5G13580,Ath|AT1G17840,Can|Capana11g000785,Mgu|Migut.B00585,Ath|AT2G39350,Cca|Cc05_g15220,Sly|Solyc03g113690.1,Ath|AT5G19410,Mgu|Migut.D02259,Ath|AT1G53270,Mgu|Migut.L01113,Ini|INIL03g20478.t2,Ath|AT1G71960,Can|Capana03g004208,Ini|INIL03g17428.t1,Ini|INIL01g25623.t1,Stu|PGSC0003DMG400020888,Cau|C000N0227E0.1,Sly|S…	0.479586	0.495057	0.463051	0.463051	0.560273	0.536265	0.502434	0.565918	0.382472
hcluster_15	31	38	23	21	31	31	27	36	19	Yes	257	9	15 to 14,9 to 3	6 to 4,14 to 12,11 to 10,3 to 1	-13.7839	Sly|Solyc10g053970.1,Mgu|Migut.G00334,Can|Capana02g001425,Ugi|unitig_27.g25308.t1,Cca|Cc05_g15120,Cca|Cc00_g15060,Ath|AT1G22180,Stu|PGSC0003DMG402022797,Stu|PGSC0003DMG400000719,Mgu|Migut.C01317,Sly|Solyc04g080290.2,Ini|INIL10g10228.t1,Ugi|unitig_0.g349.t1,Ini|INIL14g36796.t1,Mgu|Migut.N03370,Mgu|Migut.D01176,Ini|INIL12g03256.t1,Cca|Cc11_g14970,Cca|Cc00_g15070,Stu|PGSC0003DMG403022797,Can|Capana0…	0.517368	0.561116	0.45513	0.436681	0.517368	0.517368	0.488257	0.549407	0.416698
hcluster_16	32	30	10	45	43	22	26	40	8	Yes	256	9	15 to 11	6 to 5,14 to 12,3 to 1,8 to 6	-16.69	Mgu|Migut.A00097,Can|Capana01g001635,Cau|C008N0046E0.1,Sly|Solyc07g061740.2,Stu|PGSC0003DMG400005924,Can|Capana01g000719,Ath|AT1G03670,Can|Capana08g000080,Sly|Solyc08g021870.1,Ini|INIL10g10563.t1,Cca|Cc06_g19860,Mgu|Migut.A00934,Stu|PGSC0003DMG400031158,Ini|INIL13g15578.t1,Sly|Solyc11g072960.1,Ini|INIL10g10586.t1,Ini|INIL14g26043.t1,Stu|PGSC0003DMG400011056,Ath|AT4G03440,Cca|Cc05_g06990,Can|Capan…	0.524958	0.511239	0.298527	0.598976	0.588969	0.446873	0.481203	0.573132	0.261643
hcluster_17	14	24	7	35	43	32	51	35	12	Yes	253	9	17 to 15,6 to 4,9 to 8	14 to 12,3 to 1,15 to 14,8 to 6	-17.272	Stu|PGSC0003DMG400036682,Ath|AT5G54010,Ini|INIL12g21943.t1,Ini|INIL11g05252.t1,Cca|Cc02_g20860,Stu|PGSC0003DMG400042829,Ini|INIL12g21953.t1,Cau|C000N0159E0.1,Cca|Cc07_g13930,Sly|Solyc11g007380.1,Ini|INIL05g24322.t1,Mgu|Migut.G00201,Cca|Cc07_g13920,Stu|PGSC0003DMG400038305,Stu|PGSC0003DMG400042343,Ini|INIL03g17665.t1,Can|Capana03g004380,Sly|Solyc11g010790.1,Ini|INIL07g06043.t1,Ugi|unitig_32.g11481…	0.360914	0.467076	0.242633	0.546713	0.59156	0.527475	0.629344	0.546713	0.332619
hcluster_18	18	30	9	39	35	32	39	35	16	Yes	253	9	17 to 15,8 to 6	11 to 9,6 to 5,14 to 12,3 to 1,15 to 14	-15.7095	Stu|PGSC0003DMG400031844,Can|Capana08g002404,Cca|Cc02_g18630,Can|Capana11g000437,Ini|INIL10g13215.t1,Ini|INIL10g12335.t1,Cau|C008N0458G1.1,Stu|PGSC0003DMG400003009,Ini|INIL05g22949.t1,Stu|PGSC0003DMG400003849,Ini|INIL10g13258.t1,Sly|Solyc01g094010.2,Stu|PGSC0003DMG400018789,Cca|Cc06_g07020,Stu|PGSC0003DMG400015446,Cca|Cc08_g02630,Stu|PGSC0003DMG400025813,Ini|INIL04g34859.t1,Ini|INIL12g00216.t1,Mg…	0.409126	0.513737	0.282748	0.570181	0.546713	0.527475	0.570181	0.546713	0.386226
hcluster_19	38	32	22	19	30	30	26	36	19	Yes	252	9	3 to 2,9 to 8,15 to 14	17 to 15,6 to 4,14 to 12	-14.9259	Ath|AT5G17200,Ini|INIL04g02707.t1,Mgu|Migut.D00122,Stu|PGSC0003DMG400021630,Sly|Solyc12g009210.1,Sly|Solyc08g060970.2,Mgu|Migut.F00291,Sly|Solyc08g082170.2,Can|Capana01g002826,Cca|Cc02_g28090,Mgu|Migut.C00589,Can|Capana00g000318,Ath|AT3G06770,Ugi|unitig_22.g5345.t1,Cau|C018N0146E0.1,Stu|PGSC0003DMG403031436,Sly|Solyc06g009790.2,Cca|Cc03_g14380,Sly|Solyc05g005170.2,Sly|Solyc03g116580.2,Ugi|unitig_…	0.565386	0.528321	0.450073	0.420594	0.514577	0.514577	0.484482	0.553655	0.420594
hcluster_20	23	27	31	26	32	29	30	36	15	Yes	249	9	9 to 3,15 to 11	11 to 10,3 to 1	-15.4098	Can|Capana05g000798,Ini|INIL14g41846.t1,Ugi|unitig_747.g21433.t1,Ath|AT2G29060,Sly|Solyc07g043330.1,Can|Capana09g001799,Ath|AT1G66350,Ini|INIL08g27176.t1,Ath|AT5G59450,Cca|Cc01_g06650,Sly|Solyc01g100200.2,Ath|AT5G41920,Cau|C012N0429E0.1,Ini|INIL04g32621.t1,Can|Capana07g001257,Cca|Cc01_g04300,Ini|INIL01g19938.t1,Can|Capana07g002351,Ini|INIL08g30674.t1,Stu|PGSC0003DMG400037075,Mgu|Migut.L01952,Stu|…	0.461603	0.494876	0.524099	0.486979	0.530882	0.509931	0.51712	0.556248	0.376931
hcluster_21	32	34	22	21	38	27	40	17	16	Yes	247	9	6 to 4,9 to 8	14 to 12,9 to 3,8 to 6,15 to 11	-16.8314	Can|Capana11g000263,Mgu|Migut.M01544,Ugi|unitig_22.g6124.t1,Stu|PGSC0003DMG400010578,Stu|PGSC0003DMG400000148,Ath|AT3G48520,Cau|C008N0532E0.1,Mgu|Migut.M01540,Stu|PGSC0003DMG400031423,Sly|Solyc10g080870.2,Cau|C008N0490E0.1,Ugi|unitig_0.g801.t1,Ath|AT5G63450,Sly|Solyc01g094140.2,Mgu|Migut.H01680,Stu|PGSC0003DMG400015185,Mgu|Migut.F00411,Ath|AT5G52320,Can|Capana10g002154,Stu|PGSC0003DMG400015242,Mg…	0.532609	0.545637	0.454157	0.444697	0.56975	0.496568	0.580957	0.402628	0.390851
hcluster_22	25	27	27	21	31	29	27	37	21	Yes	245	9	8 to 7,6 to 5,3 to 2	11 to 10,9 to 3	-12.4966	Ath|AT3G02350,Ugi|unitig_37.g12168.t1,Ugi|unitig_26.g8948.t1,Can|Capana04g001854,Ini|INIL12g01449.t1,Can|Capana02g000897,Cca|Cc06_g00010,Sly|Solyc07g064050.2,Ugi|unitig_32.g11765.t1,Ath|AT3G58790,Sly|Solyc09g059320.1,Stu|PGSC0003DMG400014401,Cca|Cc07_g04060,Ini|INIL15g27936.t1,Cca|Cc05_g13200,Ini|INIL02g11731.t1,Cau|C035N0280E0.1,Ini|INIL07g20569.t1,Cca|Cc01_g19880,Ini|INIL04g32867.t1,Sly|Solyc01…	0.482181	0.498276	0.498276	0.446345	0.527556	0.513362	0.498276	0.565713	0.446345
hcluster_23	34	30	13	18	33	32	30	34	20	Yes	244	9	8 to 7,6 to 5	14 to 12,11 to 10,3 to 1,9 to 8,15 to 14	-14.53	Mgu|Migut.B01645,Sly|Solyc02g090810.2,Ini|INIL14g03785.t1,Ini|INIL05g22725.t1,Can|Capana01g001124,Ini|INIL14g35522.t1,Ath|AT3G03000,Ugi|unitig_899.g14976.t1,Ath|AT4G14640,Sly|Solyc02g091500.1,Ath|AT1G66400,Ini|INIL03g25955.t1,Cau|C007N0450E0.1,Sly|Solyc11g044920.1,Sly|Solyc03g083520.2,Ini|INIL11g26665.t1,Stu|PGSC0003DMG400033685,Mgu|Migut.E00277,Stu|PGSC0003DMG400022693,Ath|AT1G62820,Stu|PGSC0003…	0.548273	0.521435	0.353865	0.41627	0.541839	0.535228	0.521435	0.548273	0.437309
hcluster_24	25	30	26	24	25	24	25	44	19	Yes	242	9	14 to 13,3 to 2	6 to 5,9 to 3	-11.3483	Cca|Cc04_g01500,Cau|C097N0025E0.1,Can|Capana03g003536,Ugi|unitig_21.g20144.t1,Cca|Cc00_g01240,Ini|INIL10g01911.t1,Ath|AT5G19760,Ini|INIL10g12858.t1,Cca|Cc06_g00880,Cau|C064N0131G0.1,Cau|C035N0069E0.1,Cca|Cc09_g02780,Sly|Solyc12g056660.1,Sly|Solyc06g061170.2,Stu|PGSC0003DMG400016140,Cca|Cc01_g13710,Mgu|Migut.A00763,Can|Capana01g002888,Mgu|Migut.C00995,Cca|Cc07_g14260,Ath|AT5G26200,Ugi|unitig_62.g2…	0.484747	0.523188	0.492942	0.476262	0.484747	0.476262	0.484747	0.606433	0.428665
hcluster_25	27	32	7	30	43	23	24	37	16	Yes	239	9	9 to 8,9 to 3	14 to 12,3 to 1,8 to 6	-16.8376	Cca|Cc00_g20130,Can|Capana03g004625,Mgu|Migut.K00667,Ini|INIL05g20954.t1,Mgu|Migut.D01095,Ini|INIL02g05635.t1,Ath|AT3G60330,Stu|PGSC0003DMG400046353,Ini|INIL13g08119.t1,Can|Capana07g002497,Can|Capana07g000480,Cau|C094N0012E0.1,Ugi|unitig_0.g905.t1,Ath|AT2G18960,Cca|Cc02_g25030,Can|Capana00g002398,Cca|Cc06_g17930,Sly|Solyc07g022790.2,Cca|Cc07_g07030,Stu|PGSC0003DMG400025328,Cau|C065N0072E0.1,Can|C…	0.503496	0.539674	0.251421	0.525849	0.604109	0.470039	0.478849	0.571114	0.39723
hcluster_26	28	30	8	20	34	38	29	35	16	Yes	238	9	6 to 5	14 to 12,11 to 10,3 to 1,8 to 6	-17.1199	Cca|Cc05_g06740,Ath|AT5G26010,Ini|INIL11g28641.t1,Stu|PGSC0003DMG400008212,Mgu|Migut.G00121,Can|Capana10g000210,Mgu|Migut.J00562,Ath|AT3G11410,Stu|PGSC0003DMG400021678,Sly|Solyc01g100040.2,Ath|AT1G18030,Can|Capana07g000875,Stu|PGSC0003DMG400040671,Stu|PGSC0003DMG400030332,Stu|PGSC0003DMG400018314,Cca|Cc02_g01340,Stu|PGSC0003DMG400011104,Cca|Cc04_g06770,Cau|C102N0008E0.1,Ini|INIL11g10038.t1,Cca|Cc…	0.512068	0.526744	0.27341	0.442334	0.553655	0.577854	0.519518	0.559937	0.398045
hcluster_27	15	54	6	27	37	37	56	2	3	Yes	237	9	6 to 4,11 to 10,9 to 8,15 to 14	14 to 12,9 to 3	-16.0697	Can|Capana01g000319,Can|Capana01g000485,Stu|PGSC0003DMG400028175,Sly|Solyc02g090350.2,Mgu|Migut.E01715,Mgu|Migut.M00485,Sly|Solyc02g090340.2,Sly|Solyc10g085500.1,Stu|PGSC0003DMG400000758,Mgu|Migut.L01746,Sly|Solyc09g098620.1,Stu|PGSC0003DMG400028053,Stu|PGSC0003DMG400002688,Ath|AT1G33730,Cca|Cc08_g13150,Ath|AT1G33720,Stu|PGSC0003DMG401010071,Mgu|Migut.C00742,Can|Capana03g002289,Ugi|unitig_32.g116…	0.386379	0.656764	0.229283	0.505268	0.572948	0.572948	0.664948	0.102514	0.140994
hcluster_28	0	0	237	0	0	0	0	0	0	No	237	1	14 to 12		-999	Ugi|unitig_736.g22162.t1,Ugi|unitig_71.g34577.t1,Ugi|unitig_745.g29190.t1,Ugi|unitig_180.g31285.t1,Ugi|unitig_745.g29200.t1,Ugi|unitig_745.g29213.t1,Ugi|unitig_180.g31303.t1,Ugi|unitig_736.g22217.t1,Ugi|unitig_745.g29234.t1,Ugi|unitig_745.g29226.t1,Ugi|unitig_180.g31332.t1,Ugi|unitig_736.g22114.t1,Ugi|unitig_180.g31327.t1,Ugi|unitig_180.g31348.t1,Ugi|unitig_180.g31296.t1,Ugi|unitig_180.g31273.t1,…	0	0	1	0	0	0	0	0	0
hcluster_29	29	26	1	23	37	40	24	35	20	Yes	235	9	6 to 5,9 to 8,9 to 3	14 to 12,3 to 1,8 to 6	-17.607	Stu|PGSC0003DMG400012813,Can|Capana12g002705,Ini|INIL01g25166.t1,Stu|PGSC0003DMG401028784,Cau|C006N0438E0.1,Stu|PGSC0003DMG400029693,Cau|C009N0098E0.1,Cca|Cc10_g14540,Ini|INIL05g09483.t1,Stu|PGSC0003DMG400009337,Cca|Cc06_g00450,Ath|AT2G42640,Stu|PGSC0003DMG400018644,Cau|C006N0297E0.1,Can|Capana00g001776,Can|Capana10g001137,Sly|Solyc01g111880.2,Cau|C027N0129M0.1,Sly|Solyc03g119140.2,Ath|AT3G01490,…	0.522219	0.499103	0.0571086	0.473527	0.574798	0.591887	0.482358	0.562691	0.444902
hcluster_30	26	26	15	23	29	31	27	39	16	Yes	232	9	6 to 5,3 to 2,9 to 8	14 to 12,11 to 10,9 to 3,8 to 6	-14.5673	Ini|INIL08g13685.t1,Can|Capana02g000997,Cca|Cc01_g15120,Ath|AT4G00220,Ini|INIL08g13679.t1,Mgu|Migut.N02625,Ugi|unitig_46.g18580.t1,Mgu|Migut.O00138,Stu|PGSC0003DMG402000764,Sly|Solyc01g091420.1,Stu|PGSC0003DMG400009716,Mgu|Migut.F00636,Ini|INIL08g27249.t1,Mgu|Migut.F01801,Ath|AT2G28500,Ath|AT1G31320,Ini|INIL11g28645.t1,Ini|INIL01g20213.t1,Sly|Solyc12g100150.1,Ath|AT1G16530,Cca|Cc01_g04350,Can|Cap…	0.501807	0.501807	0.390486	0.476187	0.524958	0.539239	0.509774	0.589146	0.403024
hcluster_31	29	28	17	22	22	25	23	42	23	Yes	231	9	6 to 5,3 to 2,15 to 14	17 to 15,14 to 12	-13.781	Mgu|Migut.C00603,Ath|AT4G34110,Cca|Cc09_g01820,Ini|INIL09g21469.t1,Ath|AT3G52150,Stu|PGSC0003DMG400007361,Mgu|Migut.D02010,Mgu|Migut.B00318,Stu|PGSC0003DMG400015155,Stu|PGSC0003DMG400001495,Can|Capana01g001079,Mgu|Migut.L01683,Sly|Solyc09g008620.1,Stu|PGSC0003DMG400021562,Ini|INIL13g15508.t1,Ath|AT1G47500,Ugi|unitig_32.g11558.t1,Ath|AT1G17370,Ini|INIL06g38024.t1,Cca|Cc02_g27360,Mgu|Migut.N02875,C…	0.52588	0.518404	0.415794	0.467892	0.467892	0.494472	0.477083	0.606433	0.477083
hcluster_32	28	25	10	21	40	34	28	27	18	Yes	231	9	8 to 7,6 to 5	14 to 12,11 to 10,3 to 1,15 to 14	-14.4185	Ini|INIL09g21308.t1,Cau|C024N0271E0.1,Can|Capana02g002469,Ugi|unitig_0.g330.t1,Cca|Cc07_g03940,Ath|AT1G76290,Cca|Cc07_g11630,Stu|PGSC0003DMG400028929,Mgu|Migut.K00705,Cau|C085N0005E0.1,Ini|INIL05g22898.t1,Stu|PGSC0003DMG400016723,Ath|AT1G65880,Sly|Solyc07g008360.1,Ugi|unitig_0.g2474.t1,Can|Capana12g002233,Cau|C013N0121E0.1,Ugi|unitig_52.g17741.t1,Can|Capana02g000082,Can|Capana02g000374,Ini|INIL07…	0.518404	0.494472	0.316353	0.458337	0.595665	0.560125	0.518404	0.510688	0.427156
hcluster_33	30	30	23	24	28	27	19	30	19	Yes	230	9	8 to 7,6 to 5	14 to 12,11 to 10,3 to 1,9 to 8	-13.9052	Mgu|Migut.O00358,Mgu|Migut.H00321,Cca|Cc04_g01680,Can|Capana10g000515,Ath|AT1G71280,Ugi|unitig_899.g14804.t1,Mgu|Migut.N01432,Ini|INIL10g01886.t1,Mgu|Migut.N00993,Ugi|unitig_21.g20490.t1,Stu|PGSC0003DMG400004265,Mgu|Migut.E01396,Ath|AT5G26742,Can|Capana12g000493,Sly|Solyc01g095740.2,Ugi|unitig_8.g4579.t1,Ini|INIL02g16734.t1,Stu|PGSC0003DMG402029299,Ini|INIL10g16259.t1,Can|Capana07g001024,Cau|C067…	0.53406	0.53406	0.477983	0.48684	0.519327	0.511607	0.43888	0.53406	0.43888
hcluster_34	26	21	26	24	27	27	25	35	19	Yes	230	9	9 to 3	6 to 4,14 to 13,11 to 10,3 to 1	-11.6972	Ugi|unitig_82.g27120.t1,Mgu|Migut.D00465,Cca|Cc03_g05010,Ini|INIL11g05151.t1,Stu|PGSC0003DMG400020783,Can|Capana02g001736,Ath|AT2G32540,Sly|Solyc08g076320.2,Can|Capana05g002235,Ini|INIL09g30151.t1,Ini|INIL10g42752.t1,Can|Capana07g002394,Cca|Cc10_g15010,Ini|INIL06g38470.t1,Cau|C001N0427E0.1,Cca|Cc00_g16060,Ath|AT2G32530,Ugi|unitig_899.g14997.t1,Ugi|unitig_899.g14624.t1,Cau|C013N0497M0.1,Ini|INIL01…	0.503631	0.459225	0.503631	0.48684	0.511607	0.511607	0.495382	0.567369	0.43888
hcluster_35	27	28	18	24	30	26	30	27	17	Yes	227	9	9 to 8	6 to 5,14 to 12,11 to 10,3 to 1	-11.7734	Mgu|Migut.H00040,Ath|AT5G50700,Ini|INIL03g11398.t1,Sly|Solyc03g097440.2,Mgu|Migut.K01476,Stu|PGSC0003DMG402006147,Sly|Solyc12g045030.1,Ini|INIL14g06654.t1,Sly|Solyc10g080890.1,Cca|Cc00_g13450,Ugi|unitig_8.g4890.t1,Sly|Solyc04g024590.2,Ugi|unitig_26.g9980.t1,Ini|INIL05g09681.t1,Cca|Cc07_g07370,Cau|C007N0347E0.1,Ini|INIL02g15648.t1,Stu|PGSC0003DMG400023847,Ini|INIL12g24864.t1,Can|Capana12g000025,Ca…	0.51439	0.522122	0.43065	0.489582	0.536876	0.506402	0.536876	0.51439	0.419254
hcluster_36	36	35	0	23	32	27	25	40	9	Yes	227	8		14 to 12,3 to 1	-20.7106	Sly|Solyc09g009750.1,Cca|Cc09_g10010,Stu|PGSC0003DMG400006841,Ini|INIL14g41484.t1,Stu|PGSC0003DMG400010470,Cau|C008N0138G0.1,Mgu|Migut.A00912,Stu|PGSC0003DMG400006840,Mgu|Migut.A01065,Stu|PGSC0003DMG400035001,Ath|AT5G45640,Sly|Solyc04g078720.1,Mgu|Migut.M00979,Ath|AT5G58840,Mgu|Migut.C00660,Ini|INIL07g33721.t1,Mgu|Migut.B01244,Stu|PGSC0003DMG400042445,Mgu|Migut.N02741,Mgu|Migut.F00736,Ini|INIL13g…	0.576379	0.57023	0	0.48071	0.550778	0.51439	0.498139	0.599515	0.301074
hcluster_37	28	29	30	19	23	24	22	36	15	Yes	226	9	9 to 8,9 to 3	6 to 4,3 to 1,15 to 11	-14.6717	Mgu|Migut.L00568,Ath|AT4G28530,Ugi|unitig_32.g11776.t1,Stu|PGSC0003DMG400010294,Can|Capana06g003012,Stu|PGSC0003DMG400020147,Ath|AT1G52880,Stu|PGSC0003DMG400009245,Can|Capana01g000650,Stu|PGSC0003DMG400012403,Ugi|unitig_0.g1794.t1,Can|Capana01g001228,Ath|AT1G76420,Ath|AT1G01720,Ini|INIL02g11644.t1,Ini|INIL11g09885.t1,Can|Capana04g000051,Mgu|Migut.I00200,Cau|C026N0462M0.1,Stu|PGSC0003DMG400015342,…	0.523062	0.530556	0.537824	0.442423	0.481628	0.490506	0.47241	0.577344	0.395558
hcluster_38	22	32	3	29	32	28	26	31	22	Yes	225	9	17 to 15,3 to 2	6 to 4,14 to 12,11 to 10,9 to 3,8 to 6	-14.1965	Ath|AT1G19720,Can|Capana02g003531,Cau|C009N0044E0.1,Ini|INIL06g37466.t1,Stu|PGSC0003DMG400009104,Sly|Solyc11g010220.1,Stu|PGSC0003DMG400017649,Stu|PGSC0003DMG400010233,Cca|Cc01_g05800,Can|Capana09g001851,Mgu|Migut.H00688,Mgu|Migut.C01089,Ini|INIL04g34823.t1,Sly|Solyc04g074160.1,Ath|AT1G77010,Ini|INIL15g27898.t1,Mgu|Migut.J01676,Stu|PGSC0003DMG400005869,Cau|C018N0059E0.1,Ini|INIL07g33626.t1,Can|Ca…	0.473327	0.552691	0.146618	0.531506	0.552691	0.524008	0.508272	0.545835	0.473327
hcluster_39	34	13	0	16	17	46	67	31	1	Yes	225	8	6 to 4,3 to 2,8 to 6	14 to 12,15 to 14,9 to 3,15 to 11	-16.2886	Ini|INIL10g12786.t1,Ath|AT3G05370,Stu|PGSC0003DMG400002887,Ini|INIL11g29559.t1,Ath|AT3G24982,Can|Capana12g002157,Sly|Solyc12g006020.1,Stu|PGSC0003DMG402002888,Stu|PGSC0003DMG400015349,Stu|PGSC0003DMG402025507,Mgu|Migut.N00955,Sly|Solyc09g005080.1,Stu|PGSC0003DMG400038495,Sly|Solyc10g076500.1,Ini|INIL13g00739.t1,Stu|PGSC0003DMG400001829,Ath|AT3G25020,Ath|AT2G15042,Stu|PGSC0003DMG400022452,Ini|INIL…	0.565844	0.369021	0	0.409029	0.421011	0.632489	0.717419	0.545835	0.0593573
hcluster_40	29	31	19	20	24	23	29	30	19	Yes	224	9	11 to 9,14 to 13,3 to 2	8 to 7,6 to 5,9 to 3,15 to 11	-17.8656	Cau|C016N0392E0.1,Ath|AT5G44290,Sly|Solyc12g027870.1,Sly|Solyc04g056280.2,Stu|PGSC0003DMG400018558,Stu|PGSC0003DMG400029868,Ath|AT5G63610,Ugi|unitig_22.g6334.t1,Ugi|unitig_8.g3428.t1,Ath|AT1G20930,Mgu|Migut.I00222,Stu|PGSC0003DMG400041593,Ugi|unitig_26.g10383.t1,Can|Capana03g000824,Ath|AT1G53050,Sly|Solyc11g070140.1,Ath|AT1G76540,Can|Capana12g001705,Cau|C018N0097E0.1,Mgu|Migut.H02455,Sly|Solyc12g…	0.532459	0.546795	0.444223	0.454653	0.492366	0.483478	0.532459	0.539734	0.444223
hcluster_41	45	25	6	23	18	37	26	34	9	Yes	223	9	6 to 5,9 to 3,8 to 6	14 to 12,3 to 1,9 to 8,15 to 14,15 to 11	-18.4923	Ini|INIL02g17028.t1,Ini|INIL04g02228.t1,Ath|AT3G43570,Ath|AT3G43550,Ini|INIL06g37897.t1,Cca|Cc06_g04890,Cca|Cc02_g14260,Stu|PGSC0003DMG402014997,Mgu|Migut.H01250,Ini|INIL04g36903.t1,Mgu|Migut.N02526,Ath|AT2G04570,Mgu|Migut.C00872,Stu|PGSC0003DMG402009879,Stu|PGSC0003DMG400010718,Ini|INIL08g23566.t1,Stu|PGSC0003DMG400026619,Cau|C039N0255E0.1,Sly|Solyc04g007440.1,Ath|AT1G20132,Ini|INIL00g18589.t1,I…	0.629579	0.50188	0.238387	0.48441	0.434218	0.586274	0.51016	0.567787	0.304135
hcluster_42	28	26	16	23	28	30	28	32	12	Yes	223	9	6 to 5,9 to 3	14 to 12,11 to 10,3 to 1	-12.2131	Ini|INIL02g40616.t2,Sly|Solyc10g007380.1,Sly|Solyc11g016970.1,Sly|Solyc05g008500.1,Mgu|Migut.M00795,Ini|INIL01g01697.t1,Ath|AT5G49130,Ini|INIL14g26127.t1,Cca|Cc11_g09230,Ini|INIL02g40613.t1,Cca|Cc07_g05950,Stu|PGSC0003DMG400009208,Stu|PGSC0003DMG400005967,Cca|Cc06_g13540,Ath|AT3G23550,Sly|Solyc06g035710.1,Ath|AT1G66760,Cau|C018N0408E0.1,Sly|Solyc10g007370.1,Mgu|Migut.H01949,Mgu|Migut.M00794,Mgu|M…	0.525913	0.51016	0.410786	0.48441	0.525913	0.540696	0.525913	0.554623	0.355711
hcluster_43	2	47	0	92	10	15	28	27	1	Yes	222	8	14 to 13,3 to 2,11 to 10,9 to 8,8 to 6	6 to 5	-17.2991	Cca|Cc00_g15890,Cca|Cc00_g15620,Cca|Cc05_g06530,Mgu|Migut.I00914,Cca|Cc02_g26510,Cca|Cc08_g04220,Cca|Cc05_g06600,Stu|PGSC0003DMG400033651,Can|Capana01g000864,Stu|PGSC0003DMG400013721,Ini|INIL06g15113.t1,Cca|Cc02_g29990,Can|Capana00g002321,Mgu|Migut.N00807,Cca|Cc02_g28600,Cca|Cc00_g08130,Ini|INIL06g06457.t1,Cca|Cc03_g15430,Can|Capana08g002149,Cca|Cc05_g06580,Ini|INIL06g06459.t1,Stu|PGSC0003DMG4010…	0.108088	0.640293	0	0.793442	0.323382	0.399029	0.526872	0.519121	0.060067
hcluster_44	27	28	0	24	35	25	31	30	20	Yes	220	8	6 to 4,9 to 8	14 to 12,3 to 1,8 to 6	-14.1936	Can|Capana03g000433,Can|Capana01g002247,Cca|Cc01_g05040,Sly|Solyc02g081860.1,Mgu|Migut.J00352,Can|Capana01g001060,Stu|PGSC0003DMG402019957,Mgu|Migut.K00794,Cau|C006N0041E0.1,Ath|AT4G19440,Mgu|Migut.I00207,Cau|C034N0135E0.1,Can|Capana01g002226,Mgu|Migut.J00222,Ath|AT4G20090,Stu|PGSC0003DMG400015841,Cca|Cc00_g12250,Ini|INIL15g23847.t1,Stu|PGSC0003DMG400010458,Sly|Solyc04g079850.1,Sly|Solyc10g084090…	0.521047	0.528806	0	0.496144	0.577068	0.504735	0.550685	0.543611	0.458337
hcluster_45	27	17	6	48	24	26	32	32	6	Yes	218	9	11 to 9,14 to 13,11 to 10	8 to 7,17 to 15,6 to 5,3 to 1	-17.0173	Cau|C041N0097E0.1,Cau|C032N0396E0.1,Stu|PGSC0003DMG400030338,Cca|Cc07_g20320,Cca|Cc10_g06890,Ath|AT1G22340,Cca|Cc07_g14960,Cca|Cc07_g20330,Sly|Solyc03g078490.2,Cca|Cc07_g19230,Cca|Cc11_g03140,Can|Capana04g001030,Ugi|unitig_578.g15975.t1,Ini|INIL02g39811.t1,Can|Capana04g001024,Ini|INIL11g28270.t1,Cca|Cc00_g31530,Ini|INIL14g41669.t1,Ath|AT3G55710,Ath|AT5G38040,Stu|PGSC0003DMG400011030,Ath|AT1G78270…	0.522992	0.427309	0.241831	0.649081	0.498062	0.514966	0.559538	0.559538	0.241831
hcluster_46	6	9	0	1	2	95	1	69	35	Yes	218	8	6 to 5,9 to 3	14 to 12	-999	Ini|INIL09g34161.t1,Ini|INIL06g37328.t1,Sly|Solyc04g016320.1,Mgu|Migut.N02018,Stu|PGSC0003DMG400020029,Sly|Solyc11g044410.1,Ini|INIL13g26996.t2,Sly|Solyc05g045640.1,Cau|C021N0091G1.1,Sly|Solyc12g042320.1,Cau|C022N0212G1.1,Ini|INIL13g14892.t1,Sly|Solyc03g083790.1,Sly|Solyc04g078570.1,Sly|Solyc10g074670.1,Ini|INIL04g28537.t1,Ini|INIL06g36983.t1,Sly|Solyc04g074210.1,Sly|Solyc05g041790.1,Sly|Solyc02g…	0.241831	0.308061	0	0.0610403	0.10968	0.805094	0.0610403	0.731369	0.579066
hcluster_47	0	0	0	0	68	128	22	0	0	No	218	3	9 to 8		-999	Sly|Solyc03g059210.1,Sly|Solyc11g045090.1,Sly|Solyc07g042050.1,Stu|PGSC0003DMG400027246,Stu|PGSC0003DMG400041162,Sly|Solyc04g045490.1,Sly|Solyc11g044700.1,Sly|Solyc08g014270.1,Stu|PGSC0003DMG400012717,Sly|Solyc11g021350.1,Can|Capana07g000769,Can|Capana03g003567,Sly|Solyc08g045660.1,Sly|Solyc04g045370.1,Can|Capana10g000906,Stu|PGSC0003DMG400041644,Sly|Solyc09g020020.1,Sly|Solyc03g111490.1,Sly|Soly…	0	0	0	0	0.728028	0.874597	0.479879	0	0
hcluster_48	0	0	218	0	0	0	0	0	0	No	218	1	14 to 12		-999	Ugi|unitig_310.g31173.t1,Ugi|unitig_294.g30458.t1,Ugi|unitig_310.g31231.t1,Ugi|unitig_382.g35108.t1,Ugi|unitig_92.g28084.t1,Ugi|unitig_294.g30441.t1,Ugi|unitig_294.g30510.t1,Ugi|unitig_294.g30538.t1,Ugi|unitig_350.g35178.t1,Ugi|unitig_294.g30555.t1,Ugi|unitig_350.g35163.t1,Ugi|unitig_310.g31255.t1,Ugi|unitig_350.g35183.t1,Ugi|unitig_310.g31156.t1,Ugi|unitig_310.g31201.t1,Ugi|unitig_310.g31182.t1,…	0	0	1	0	0	0	0	0	0
hcluster_49	25	23	22	23	23	27	23	34	17	Yes	217	9	6 to 5,9 to 3	3 to 1	-10.5298	Ath|AT5G45130,Can|Capana02g000077,Ugi|unitig_88.g27722.t1,Mgu|Migut.M01959,Cau|C012N0379E0.1,Mgu|Migut.B00738,Ini|INIL15g27637.t1,Cau|C125N0002E0.1,Ini|INIL09g21453.t1,Can|Capana02g002291,Cca|Cc02_g23360,Can|Capana10g001439,Sly|Solyc07g056150.2,Ath|AT5G64990,Sly|Solyc04g011360.2,Mgu|Migut.F01205,Stu|PGSC0003DMG400027738,Ugi|unitig_21.g21053.t1,Sly|Solyc01g103370.2,Ugi|unitig_578.g15788.t1,Ini|INI…	0.507634	0.490104	0.480835	0.490104	0.490104	0.523973	0.490104	0.573735	0.428228
hcluster_50	26	22	20	18	26	25	24	33	23	Yes	217	9	3 to 2	6 to 4,11 to 10,15 to 14,9 to 3	-12.6212	Cau|C091N0041E0.1,Can|Capana01g004283,Cca|Cc07_g00080,Ini|INIL14g41832.t2,Sly|Solyc05g056580.2,Sly|Solyc01g091640.2,Ath|AT4G10440,Ath|AT3G56080,Stu|PGSC0003DMG401030861,Ini|INIL04g07119.t1,Can|Capana01g002117,Mgu|Migut.F01139,Ini|INIL05g09534.t1,Can|Capana01g000933,Ath|AT1G19430,Stu|PGSC0003DMG400025276,Stu|PGSC0003DMG400019514,Sly|Solyc06g035790.2,Stu|PGSC0003DMG400003540,Ini|INIL12g08397.t1,Sly…	0.515942	0.480835	0.46115	0.43971	0.515942	0.507634	0.499028	0.567226	0.490104
hcluster_51	20	33	26	18	30	28	34	20	7	Yes	216	9	6 to 4,9 to 8,15 to 14	14 to 12,3 to 1,8 to 6	-14.5395	Can|Capana10g000141,Sly|Solyc02g071010.1,Ugi|unitig_46.g18592.t1,Ini|INIL10g13063.t1,Stu|PGSC0003DMG400019508,Sly|Solyc03g005770.1,Stu|PGSC0003DMG400023344,Ugi|unitig_26.g10099.t1,Sly|Solyc06g069730.2,Stu|PGSC0003DMG400013417,Sly|Solyc03g115900.2,Ugi|unitig_749.g13709.t1,Stu|PGSC0003DMG400008309,Can|Capana08g000679,Can|Capana00g002794,Can|Capana00g002802,Ugi|unitig_32.g11439.t1,Cca|Cc06_g12480,At…	0.462098	0.568232	0.516923	0.440643	0.547567	0.532733	0.574743	0.462098	0.267477
hcluster_52	28	24	10	26	15	24	22	52	14	Yes	215	9	17 to 16,3 to 2	8 to 7,6 to 4,14 to 12,9 to 3	-14.8717	Mgu|Migut.N01516,Mgu|Migut.H01290,Can|Capana09g000459,Can|Capana02g001324,Cau|C011N0172E0.1,Stu|PGSC0003DMG401017934,Stu|PGSC0003DMG400017348,Cau|C125N0010E0.1,Sly|Solyc02g069480.1,Mgu|Migut.G00867,Mgu|Migut.N03044,Mgu|Migut.G00857,Cca|Cc06_g22400,Cca|Cc03_g15840,Ath|AT2G43880,Ath|AT2G15470,Ini|INIL09g30520.t1,Ini|INIL04g19352.t1,Sly|Solyc12g096730.1,Cau|C000N0814E0.1,Ini|INIL02g21026.t1,Sly|Soly…	0.533727	0.500977	0.329102	0.517909	0.405286	0.500977	0.482761	0.670205	0.391859
hcluster_53	26	22	24	23	21	22	21	33	22	Yes	214	9	17 to 16,3 to 2		-11.4873	Sly|Solyc12g055840.1,Ini|INIL06g38384.t1,Sly|Solyc12g040860.1,Cau|C039N0171E0.1,Stu|PGSC0003DMG400029476,Sly|Solyc08g083310.2,Mgu|Migut.O00635,Cau|C017N0248E0.1,Can|Capana12g001018,Sly|Solyc07g049370.2,Cau|C002N0225E0.1,Ugi|unitig_748.g7956.t1,Ini|INIL04g32603.t1,Stu|PGSC0003DMG400014457,Can|Capana04g000373,Ini|INIL06g37494.t1,Can|Capana01g003939,Stu|PGSC0003DMG401012862,Ath|AT5G24318,Ugi|unitig_…	0.5189	0.483732	0.501958	0.493018	0.474072	0.483732	0.474072	0.570259	0.483732
hcluster_54	27	28	25	18	27	24	23	28	14	Yes	214	9		6 to 4,11 to 10,3 to 1,8 to 6	-12.1679	Cca|Cc01_g10980,Mgu|Migut.D02237,Ini|INIL02g16982.t1,Ini|INIL14g35257.t1,Cau|C000N0072E0.1,Mgu|Migut.O00410,Can|Capana05g000079,Mgu|Migut.N00004,Sly|Solyc06g049070.2,Ugi|unitig_37.g12708.t1,Stu|PGSC0003DMG400003916,Sly|Solyc04g051500.2,Ini|INIL01g06564.t1,Stu|PGSC0003DMG400018755,Cau|C020N0002E0.1,Ath|AT1G77610,Sly|Solyc04g016280.2,Mgu|Migut.K00475,Ugi|unitig_747.g21422.t1,Mgu|Migut.C00382,Ugi|un…	0.526944	0.534727	0.510578	0.442523	0.526944	0.501958	0.493018	0.534727	0.392761
hcluster_55	25	30	1	27	24	26	25	32	24	Yes	214	9	6 to 5,3 to 2,15 to 14	14 to 12	-11.5124	Cca|Cc03_g05650,Mgu|Migut.L01150,Cca|Cc06_g14680,Can|Capana01g003294,Ini|INIL05g02778.t1,Sly|Solyc03g119950.1,Can|Capana11g002098,Ini|INIL09g30324.t1,Ath|AT5G13230,Can|Capana07g000148,Ini|INIL10g13096.t1,Ath|AT5G16860,Stu|PGSC0003DMG400031114,Cau|C011N0257E0.1,Cca|Cc02_g26420,Stu|PGSC0003DMG401022351,Mgu|Migut.G01112,Cca|Cc09_g04970,Cca|Cc05_g02950,Sly|Solyc04g082870.1,Stu|PGSC0003DMG400019703,Ca…	0.510578	0.549575	0.0620459	0.526944	0.501958	0.5189	0.510578	0.56356	0.501958
hcluster_56	44	20	0	35	24	19	22	43	7	Yes	214	8	6 to 4,11 to 10	14 to 12,3 to 1,15 to 14,8 to 6,15 to 11	-16.612	Mgu|Migut.J00301,Mgu|Migut.O00150,Can|Capana09g002110,Cau|C033N0142E0.1,Cca|Cc04_g14610,Ini|INIL11g28646.t1,Ath|AT5G01540,Cca|Cc06_g03720,Ini|INIL05g31918.t1,Cca|Cc04_g14670,Ini|INIL06g38234.t1,Stu|PGSC0003DMG400020326,Ini|INIL06g38216.t2,Mgu|Migut.L00452,Sly|Solyc05g053010.1,Sly|Solyc02g078170.1,Ini|INIL02g11904.t1,Cca|Cc07_g07980,Cca|Cc00_g01460,Cca|Cc00_g01480,Stu|PGSC0003DMG400001773,Stu|PGSC…	0.633755	0.464009	0	0.583121	0.501958	0.453506	0.483732	0.628628	0.268981
hcluster_57	14	26	0	11	39	33	51	32	8	Yes	214	8	11 to 9,6 to 4,9 to 8,15 to 14	14 to 12,3 to 1,8 to 6	-16.0791	Ath|AT1G72350,Stu|PGSC0003DMG400044761,Can|Capana00g001207,Sly|Solyc10g050950.1,Stu|PGSC0003DMG400039835,Stu|PGSC0003DMG400040848,Can|Capana09g000362,Stu|PGSC0003DMG400036190,Sly|Solyc04g025030.1,Ini|INIL14g06733.t1,Can|Capana03g002930,Stu|PGSC0003DMG400040999,Stu|PGSC0003DMG400001143,Sly|Solyc10g050940.1,Can|Capana09g000508,Sly|Solyc03g034260.1,Sly|Solyc06g054680.1,Stu|PGSC0003DMG400044513,Stu|P…	0.392761	0.5189	0	0.347249	0.60695	0.570259	0.666877	0.56356	0.291062
hcluster_58	24	26	7	28	33	27	25	28	15	Yes	213	9	8 to 7,17 to 15	6 to 4,14 to 12,3 to 1	-13.0527	Sly|Solyc01g008620.2,Cca|Cc06_g18240,Can|Capana05g000327,Mgu|Migut.L01606,Can|Capana03g002274,Sly|Solyc04g011720.2,Ini|INIL04g33039.t1,Ath|AT1G33220,Sly|Solyc11g072230.1,Mgu|Migut.F01439,Ath|AT3G61810,Mgu|Migut.L00064,Can|Capana11g000574,Can|Capana01g001764,Ugi|unitig_22.g5205.t1,Mgu|Migut.K00004,Can|Capana10g002474,Mgu|Migut.J01701,Cca|Cc01_g06290,Stu|PGSC0003DMG400010483,Cau|C003N0193E0.1,Cca|C…	0.502945	0.519897	0.26974	0.535731	0.57128	0.527944	0.51157	0.535731	0.407118
hcluster_59	23	18	6	33	35	19	26	45	8	Yes	213	9	6 to 4,3 to 2,15 to 11	14 to 12,8 to 6	-17.6129	Mgu|Migut.C00514,Stu|PGSC0003DMG400020170,Mgu|Migut.H00714,Stu|PGSC0003DMG400003308,Ath|AT2G25160,Sly|Solyc04g078360.1,Cca|Cc01_g03750,Can|Capana00g000992,Stu|PGSC0003DMG400021540,Can|Capana04g000504,Ath|AT4G37370,Stu|PGSC0003DMG400021541,Can|Capana04g000618,Ini|INIL13g27075.t1,Can|Capana04g000466,Ini|INIL02g26860.t1,Ath|AT5G36220,Stu|PGSC0003DMG400011561,Stu|PGSC0003DMG400024951,Can|Capana04g000…	0.493999	0.443471	0.245384	0.57128	0.584148	0.454462	0.519897	0.639823	0.291853
hcluster_60	28	31	1	21	25	26	24	35	22	Yes	213	9	3 to 2,9 to 8	6 to 4,14 to 12,15 to 11	-13.9764	Ini|INIL05g02837.t1,Cca|Cc06_g05040,Cau|C067N0108E0.1,Sly|Solyc06g068910.2,Sly|Solyc11g069960.1,Ath|AT1G64210,Ini|INIL05g22858.t1,Stu|PGSC0003DMG400027581,Cau|C010N0062E0.1,Cau|C046N0138E0.1,Ini|INIL14g41498.t1,Stu|PGSC0003DMG400003280,Stu|PGSC0003DMG400028801,Mgu|Migut.F01060,Ath|AT1G68400,Can|Capana00g003436,Ini|INIL07g06105.t1,Ath|AT5G16590,Cau|C014N0428E0.1,Stu|PGSC0003DMG400007948,Can|Capana…	0.535731	0.557685	0.0623025	0.475042	0.51157	0.519897	0.502945	0.584148	0.484707
hcluster_61	24	30	10	19	28	28	27	34	12	Yes	212	9	11 to 9,15 to 14,9 to 3	14 to 12,3 to 1,15 to 11	-14.7235	Stu|PGSC0003DMG400016326,Cau|C046N0175E0.1,Stu|PGSC0003DMG400036247,Stu|PGSC0003DMG400017179,Mgu|Migut.N01691,Sly|Solyc11g007530.1,Ini|INIL09g30031.t1,Ini|INIL13g15511.t1,Sly|Solyc11g010330.1,Ath|AT4G33565,Can|Capana01g000105,Ini|INIL11g19478.t1,Mgu|Migut.H02159,Mgu|Migut.C01400,Stu|PGSC0003DMG400023634,Sly|Solyc08g076830.1,Can|Capana05g000242,Stu|PGSC0003DMG400012137,Can|Capana08g002079,Ini|INIL…	0.503937	0.551604	0.331626	0.455423	0.536741	0.536741	0.52895	0.57883	0.365157
hcluster_62	0	0	212	0	0	0	0	0	0	No	212	1	14 to 12		-999	Ugi|unitig_58.g32227.t1,Ugi|unitig_52.g17864.t1,Ugi|unitig_88.g27903.t1,Ugi|unitig_88.g27871.t1,Ugi|unitig_54.g33773.t1,Ugi|unitig_52.g17778.t1,Ugi|unitig_55.g30977.t1,Ugi|unitig_58.g32205.t1,Ugi|unitig_54.g33769.t1,Ugi|unitig_53.g33283.t1,Ugi|unitig_52.g17891.t1,Ugi|unitig_88.g27892.t1,Ugi|unitig_52.g17856.t1,Ugi|unitig_52.g17809.t1,Ugi|unitig_88.g27870.t1,Ugi|unitig_52.g17883.t1,Ugi|unitig_88.g…	0	0	1	0	0	0	0	0	0
hcluster_63	20	16	2	34	23	36	47	31	2	Yes	211	9	6 to 4,14 to 13,3 to 2,11 to 10,9 to 8,8 to 6	17 to 15	-17.9583	Stu|PGSC0003DMG400016287,Cca|Cc01_g02670,Ini|INIL07g33567.t1,Cca|Cc00_g13680,Sly|Solyc09g089740.2,Sly|Solyc12g006380.1,Cca|Cc03_g05340,Ini|INIL13g07593.t1,Ath|AT1G06645,Sly|Solyc09g089700.2,Stu|PGSC0003DMG400017246,Cca|Cc03_g05190,Can|Capana09g000454,Ath|AT1G04380,Stu|PGSC0003DMG400017184,Stu|PGSC0003DMG400023927,Stu|PGSC0003DMG403017241,Stu|PGSC0003DMG400017247,Cca|Cc00_g13580,Mgu|Migut.O00974,S…	0.466914	0.421731	0.112584	0.579864	0.495978	0.592407	0.65168	0.559731	0.112584
hcluster_64	18	41	19	10	50	22	24	16	11	Yes	211	9	11 to 9,6 to 4,14 to 13,9 to 8	8 to 6,15 to 11	-17.071	Can|Capana00g002855,Ath|AT1G66180,Can|Capana07g001029,Ugi|unitig_26.g9508.t1,Mgu|Migut.M00594,Cau|C069N0063E0.1,Ugi|unitig_32.g10718.t1,Cau|C013N0427E0.1,Can|Capana04g001348,Ini|INIL01g25285.t1,Ini|INIL04g32711.t1,Cau|C007N0070E0.1,Stu|PGSC0003DMG400036253,Can|Capana07g000103,Mgu|Migut.K00925,Can|Capana02g000719,Ugi|unitig_748.g8634.t1,Mgu|Migut.D00155,Ath|AT4G16563,Mgu|Migut.L00018,Ini|INIL04g02…	0.445382	0.62117	0.456389	0.332477	0.665596	0.486675	0.504935	0.421731	0.349847
hcluster_65	0	0	0	0	0	0	0	0	211	No	211	1	3 to 1		-999	Cau|C055N0053M0.1,Cau|C037N0082M0.1,Cau|C062N0007M0.1,Cau|C048N0042M0.1,Cau|C110N0002M0.1,Cau|C104N0017M0.1,Cau|C027N0132M0.1,Cau|C017N0112M0.1,Cau|C026N0220M0.1,Cau|C034N0147M0.1,Cau|C137N0002M0.1,Cau|C042N0078M0.1,Cau|C015N0049M0.1,Cau|C051N0024M0.1,Cau|C007N0448M0.1,Cau|C063N0001M0.1,Cau|C119N0005M0.1,Cau|C051N0048M0.1,Cau|C104N0001M0.1,Cau|C106N0010M0.1,Cau|C130N0002M0.1,Cau|C027N0004M0.1,Cau…	0	0	0	0	0	0	0	0	1
hcluster_66	26	22	15	33	23	23	20	40	8	Yes	210	9	11 to 10,9 to 3	6 to 4,14 to 12,3 to 1	-14.9539	Sly|Solyc02g085360.2,Ath|AT1G73340,Ugi|unitig_92.g28133.t1,Stu|PGSC0003DMG400020499,Stu|PGSC0003DMG400041347,Ugi|unitig_749.g13841.t1,Ini|INIL04g37162.t1,Cca|Cc00_g06850,Ini|INIL05g09538.t1,Ini|INIL11g18755.t1,Sly|Solyc08g080430.1,Mgu|Migut.E01376,Mgu|Migut.B00262,Ath|AT1G65670,Can|Capana02g002751,Can|Capana02g000811,Ini|INIL01g20029.t1,Can|Capana02g003575,Sly|Solyc10g007860.2,Ugi|unitig_578.g165…	0.522917	0.487667	0.409905	0.574376	0.496975	0.496975	0.467892	0.61674	0.294256
hcluster_67	8	15	0	83	11	14	21	45	13	Yes	210	8	6 to 4,3 to 2,11 to 10,15 to 14,8 to 6	14 to 12	-15.9384	Stu|PGSC0003DMG400017713,Ini|INIL10g11231.t1,Ini|INIL11g42368.t1,Ini|INIL02g20979.t1,Cca|Cc00_g25730,Stu|PGSC0003DMG400011833,Cca|Cc10_g14980,Ini|INIL02g16659.t1,Mgu|Migut.E00640,Stu|PGSC0003DMG400022056,Cca|Cc01_g03550,Cca|Cc03_g08680,Ini|INIL00g19499.t1,Ini|INIL05g02118.t1,Cca|Cc06_g07330,Ini|INIL11g42372.t1,Ini|INIL04g34960.t1,Cca|Cc00_g13200,Cca|Cc00_g21970,Mgu|Migut.E01540,Cca|Cc00_g32370,Cc…	0.294256	0.409905	0	0.78248	0.350723	0.396419	0.477983	0.642997	0.38213
hcluster_68	28	26	14	21	24	23	20	36	18	Yes	210	9	6 to 5,3 to 2	14 to 12,8 to 6,15 to 11	-15.8132	Ini|INIL14g41450.t1,Cau|C024N0084M0.1,Sly|Solyc05g012130.2,Ini|INIL11g05114.t1,Ini|INIL11g40885.t1,Ini|INIL01g20080.t1,Cca|Cc08_g03210,Stu|PGSC0003DMG400015802,Stu|PGSC0003DMG400033696,Cau|C018N0301E0.1,Cca|Cc00_g15650,Cau|C027N0095E0.1,Ugi|unitig_22.g5511.t1,Cca|Cc10_g03820,Cau|C005N0480M0.1,Cau|C039N0126E0.1,Stu|PGSC0003DMG402014218,Ini|INIL12g14728.t1,Sly|Solyc12g009020.1,Sly|Solyc03g019850.2,…	0.538777	0.522917	0.396419	0.477983	0.505937	0.496975	0.467892	0.593452	0.446345
hcluster_69	31	22	22	14	26	23	29	22	21	Yes	210	9	17 to 16,6 to 4,9 to 8	11 to 10,8 to 6	-12.1138	Ini|INIL01g20036.t1,Ath|AT3G52460,Stu|PGSC0003DMG401019715,Stu|PGSC0003DMG400024324,Stu|PGSC0003DMG400029387,Stu|PGSC0003DMG402019682,Can|Capana10g000689,Cau|C025N0144E0.1,Can|Capana01g003654,Cca|Cc06_g06460,Ath|AT2G27080,Sly|Solyc10g081980.1,Ini|INIL08g20893.t1,Sly|Solyc01g009160.2,Ath|AT4G05220,Stu|PGSC0003DMG400005073,Ugi|unitig_8.g3658.t1,Cau|C011N0112G1.1,Ini|INIL07g33896.t1,Cau|C046N0234E0.…	0.560762	0.487667	0.487667	0.396419	0.522917	0.496975	0.546331	0.487667	0.477983
hcluster_70	25	34	10	15	45	17	21	28	14	Yes	209	9	6 to 4,9 to 8,9 to 3	14 to 12,3 to 1,8 to 6,15 to 11	-19.3322	Cca|Cc06_g20490,Can|Capana05g002005,Mgu|Migut.O00609,Mgu|Migut.I00185,Ath|AT5G38130,Mgu|Migut.F00318,Can|Capana10g000353,Ath|AT3G29635,Ini|INIL02g16993.t1,Can|Capana01g004150,Ath|AT5G67160,Sly|Solyc12g096250.1,Mgu|Migut.J00202,Cca|Cc05_g05980,Ini|INIL01g25524.t1,Cau|C026N0106E0.1,Sly|Solyc12g044660.1,Stu|PGSC0003DMG400027181,Stu|PGSC0003DMG400004029,Cau|C005N0123E0.1,Stu|PGSC0003DMG400027127,Cca|…	0.51559	0.58195	0.334195	0.410845	0.644066	0.435761	0.478974	0.539803	0.397346
hcluster_71	29	31	1	29	35	24	19	36	5	Yes	209	9	9 to 3	6 to 4,14 to 12,3 to 1,8 to 6	-16.0572	Mgu|Migut.N00346,Sly|Solyc01g105880.2,Can|Capana12g001816,Ath|AT1G31950,Ini|INIL14g41803.t1,Ath|AT4G20210,Stu|PGSC0003DMG402031070,Stu|PGSC0003DMG400019783,Ini|INIL13g08311.t1,Stu|PGSC0003DMG400019773,Ini|INIL04g39582.t1,Ini|INIL08g27136.t1,Cca|Cc10_g12360,Ath|AT3G29410,Mgu|Migut.B00553,Cca|Cc00_g06420,Stu|PGSC0003DMG402015022,Can|Capana03g002115,Mgu|Migut.B00554,Sly|Solyc02g079890.1,Stu|PGSC0003…	0.54736	0.561799	0.0633506	0.54736	0.588308	0.506945	0.458337	0.594503	0.221011
hcluster_72	26	20	12	20	31	31	27	27	15	Yes	209	9	11 to 9,9 to 8	17 to 15,6 to 4,14 to 12,3 to 1	-12.9439	Sly|Solyc08g008110.2,Mgu|Migut.D00911,Ini|INIL08g23192.t1,Stu|PGSC0003DMG400004925,Ath|AT1G01480,Ugi|unitig_22.g6733.t1,Can|Capana01g000176,Can|Capana04g000721,Mgu|Migut.K00579,Sly|Solyc00g095860.1,Cca|Cc07_g15250,Cau|C014N0442E0.1,Cca|Cc03_g14070,Cca|Cc06_g11050,Can|Capana03g000070,Stu|PGSC0003DMG400005008,Stu|PGSC0003DMG400002037,Cca|Cc04_g00730,Stu|PGSC0003DMG400003918,Mgu|Migut.A00722,Ath|AT5…	0.523935	0.468877	0.367838	0.468877	0.561799	0.561799	0.532	0.532	0.410845
hcluster_73	31	23	19	15	24	27	19	32	18	Yes	208	9	8 to 7,17 to 16,6 to 5,14 to 13,9 to 3	11 to 10,3 to 1	-15.5886	Ugi|unitig_749.g14144.t1,Cau|C005N0739E0.1,Ath|AT3G57530,Sly|Solyc11g018610.1,Sly|Solyc11g064900.1,Sly|Solyc10g081640.1,Cca|Cc00_g20310,Sly|Solyc10g074570.1,Ath|AT2G31500,Can|Capana08g002854,Ath|AT4G04695,Cau|C028N0226E0.1,Mgu|Migut.H01571,Mgu|Migut.K00078,Sly|Solyc11g006370.1,Stu|PGSC0003DMG400023440,Ath|AT2G38910,Sly|Solyc01g112250.2,Can|Capana09g001430,Cau|C025N0268E0.1,Ugi|unitig_32.g11241.t1…	0.562841	0.498986	0.459319	0.41179	0.507959	0.533027	0.459319	0.56975	0.448288
hcluster_74	37	21	17	16	24	26	29	23	14	Yes	207	9	11 to 9,6 to 4	3 to 1,15 to 14,15 to 11	-15.8003	Stu|PGSC0003DMG400006041,Sly|Solyc11g005320.1,Stu|PGSC0003DMG400030722,Cau|C039N0265G0.1,Ini|INIL05g23036.t1,Cau|C013N0178E0.1,Sly|Solyc11g066510.1,Can|Capana04g000932,Sly|Solyc11g005290.1,Can|Capana04g000375,Ini|INIL05g22412.t1,Sly|Solyc11g005280.1,Sly|Solyc11g005300.1,Ath|AT3G05200,Mgu|Migut.N00731,Stu|PGSC0003DMG400023160,Can|Capana00g000956,Can|Capana00g002914,Stu|PGSC0003DMG400018182,Stu|PGS…	0.602665	0.480971	0.437698	0.425542	0.508978	0.525986	0.549436	0.5	0.399217
hcluster_75	23	38	0	21	16	16	25	60	6	Yes	205	8	6 to 4,3 to 2,15 to 14	11 to 9,14 to 12,9 to 3	-14.2538	Mgu|Migut.L00750,Ini|INIL00g20850.t1,Mgu|Migut.L00825,Cca|Cc09_g05950,Cca|Cc10_g03590,Ini|INIL11g10913.t1,Mgu|Migut.K00972,Cca|Cc00_g19980,Cca|Cc09_g07670,Mgu|Migut.H00751,Ini|INIL11g10910.t1,Stu|PGSC0003DMG400008482,Mgu|Migut.K00839,Ath|AT1G17910,Sly|Solyc09g008640.1,Can|Capana05g002087,Ini|INIL10g12798.t1,Sly|Solyc11g072140.1,Mgu|Migut.L00752,Stu|PGSC0003DMG400017106,Stu|PGSC0003DMG400010427,In…	0.502044	0.61071	0	0.482991	0.427481	0.427481	0.519697	0.713481	0.251312
hcluster_76	26	9	15	35	26	28	20	35	11	Yes	205	9	9 to 3,15 to 11	11 to 9,6 to 4,3 to 1,15 to 14	-17.2338	Ini|INIL09g30049.t1,Stu|PGSC0003DMG400011542,Sly|Solyc12g019560.1,Ath|AT3G12230,Sly|Solyc12g019570.1,Can|Capana05g000860,Stu|PGSC0003DMG402027687,Sly|Solyc06g017860.1,Ugi|unitig_744.g24209.t1,Ugi|unitig_46.g18606.t1,Ugi|unitig_744.g24211.t1,Can|Capana04g001653,Ini|INIL15g28042.t1,Cca|Cc09_g03770,Ugi|unitig_22.g6089.t1,Ini|INIL06g14536.t1,Sly|Solyc12g088260.1,Sly|Solyc04g079060.2,Sly|Solyc04g07767…	0.52806	0.318829	0.414656	0.592556	0.52806	0.543961	0.472867	0.592556	0.355182
hcluster_77	22	21	23	20	31	23	19	26	19	Yes	204	9	8 to 7,3 to 2,9 to 8	6 to 4,11 to 10	-14.7385	Stu|PGSC0003DMG400031867,Can|Capana01g003172,Can|Capana00g002714,Mgu|Migut.A00053,Ugi|unitig_8.g3239.t1,Ugi|unitig_8.g4993.t1,Ath|AT5G17400,Cca|Cc00_g21450,Can|Capana08g000548,Ath|AT4G01100,Mgu|Migut.N02897,Can|Capana12g000095,Cau|C023N0232E0.1,Cau|C024N0017E0.1,Can|Capana00g004707,Ugi|unitig_699.g19390.t1,Sly|Solyc09g011360.2,Sly|Solyc01g095570.2,Cca|Cc06_g11140,Sly|Solyc11g062190.1,Mgu|Migut.I0…	0.493731	0.48401	0.503074	0.473879	0.567064	0.503074	0.463303	0.529105	0.463303
hcluster_78	56	28	8	15	11	13	13	56	4	Yes	204	9	14 to 13	8 to 7,11 to 10,3 to 1,9 to 8,15 to 14	-14.2713	Ini|INIL04g39556.t1,Mgu|Migut.M01266,Stu|PGSC0003DMG400026009,Ini|INIL14g04033.t1,Mgu|Migut.D00471,Ath|AT4G20640,Ath|AT4G23170,Mgu|Migut.H01217,Ini|INIL04g32473.t1,Ath|AT4G20590,Ini|INIL14g04024.t1,Mgu|Migut.H02254,Can|Capana05g000835,Sly|Solyc12g005720.1,Cca|Cc11_g00760,Ini|INIL14g04013.t1,Ini|INIL14g04028.t1,Ath|AT3G22060,Cca|Cc09_g02880,Mgu|Migut.M01265,Ini|INIL04g39564.t1,Cca|Cc01_g16290,Stu|…	0.698885	0.545015	0.299197	0.415623	0.35609	0.387694	0.387694	0.698885	0.193411
hcluster_79	16	37	18	27	23	18	21	28	15	Yes	203	9	8 to 7,6 to 4,14 to 13,11 to 10,9 to 3	3 to 1	-15.2528	Cau|C013N0139E0.1,Can|Capana04g001112,Sly|Solyc01g079570.2,Ugi|unitig_62.g23625.t1,Mgu|Migut.K01184,Stu|PGSC0003DMG400027240,Mgu|Migut.C00237,Mgu|Migut.I00548,Ath|AT5G49360,Stu|PGSC0003DMG400030452,Cau|C031N0106E0.1,Can|Capana04g001113,Can|Capana06g000674,Stu|PGSC0003DMG400022933,Ini|INIL08g20872.t1,Sly|Solyc04g072860.2,Ath|AT5G10560,Stu|PGSC0003DMG400013135,Cca|Cc01_g08380,Stu|PGSC0003DMG4000030…	0.429441	0.606977	0.453241	0.538247	0.50411	0.453241	0.485034	0.546074	0.416595
hcluster_80	0	0	203	0	0	0	0	0	0	No	203	1	14 to 12		-999	Ugi|unitig_771.g29681.t1,Ugi|unitig_346.g35195.t1,Ugi|unitig_236.g32794.t1,Ugi|unitig_296.g31867.t1,Ugi|unitig_253.g30793.t1,Ugi|unitig_537.g30732.t1,Ugi|unitig_296.g31845.t1,Ugi|unitig_302.g34049.t1,Ugi|unitig_215.g29998.t1,Ugi|unitig_327.g34026.t1,Ugi|unitig_253.g30823.t1,Ugi|unitig_363.g32715.t1,Ugi|unitig_290.g32763.t1,Ugi|unitig_236.g32798.t1,Ugi|unitig_215.g29974.t1,Ugi|unitig_538.g28756.t1…	0	0	1	0	0	0	0	0	0
hcluster_81	0	0	201	0	0	0	0	0	0	No	201	1	14 to 12		-999	Ugi|unitig_527.g34943.t1,Ugi|unitig_207.g35428.t1,Ugi|unitig_526.g32228.t1,Ugi|unitig_277.g35279.t1,Ugi|unitig_536.g31745.t1,Ugi|unitig_37.g13147.t1,Ugi|unitig_136.g33452.t1,Ugi|unitig_758.g33079.t1,Ugi|unitig_319.g35237.t1,Ugi|unitig_184.g35437.t1,Ugi|unitig_761.g34519.t1,Ugi|unitig_168.g31967.t1,Ugi|unitig_532.g33785.t1,Ugi|unitig_186.g32330.t1,Ugi|unitig_291.g32746.t1,Ugi|unitig_298.g32728.t1,…	0	0	1	0	0	0	0	0	0
hcluster_82	0	0	0	0	0	0	0	200	0	No	200	1	3 to 2		-999	Ini|INIL12g24927.t1,Ini|INIL04g07107.t1,Ini|INIL04g39688.t1,Ini|INIL11g10786.t1,Ini|INIL01g20122.t1,Ini|INIL13g14840.t1,Ini|INIL06g28768.t1,Ini|INIL13g40961.t1,Ini|INIL04g02312.t1,Ini|INIL01g36587.t1,Ini|INIL06g05882.t1,Ini|INIL14g06744.t1,Ini|INIL01g06598.t1,Ini|INIL12g40062.t1,Ini|INIL03g19597.t1,Ini|INIL12g40158.t1,Ini|INIL01g06587.t1,Ini|INIL08g23573.t1,Ini|INIL06g05853.t1,Ini|INIL12g01987.t1…	0	0	0	0	0	0	0	1	0
hcluster_83	26	29	0	22	30	29	22	29	13	Yes	200	8		17 to 16,6 to 4,14 to 12,11 to 10,3 to 1	-10.4931	Stu|PGSC0003DMG400001853,Ath|AT5G47070,Cca|Cc02_g25510,Mgu|Migut.J00523,Ath|AT2G20300,Can|Capana09g001158,Ini|INIL03g18289.t1,Ath|AT5G03320,Can|Capana01g000795,Ini|INIL13g07499.t1,Can|Capana01g003141,Cca|Cc01_g17130,Mgu|Migut.D00491,Can|Capana09g002213,Sly|Solyc12g094680.1,Sly|Solyc06g005520.2,Cca|Cc05_g08470,Can|Capana00g004165,Stu|PGSC0003DMG400020242,Sly|Solyc09g075720.2,Ini|INIL00g30872.t1,Mg…	0.533344	0.556879	0	0.497887	0.564239	0.556879	0.497887	0.556879	0.391514
hcluster_84	23	20	6	23	26	30	25	35	12	Yes	200	9	6 to 5,9 to 8,9 to 3	14 to 12,3 to 1,15 to 14	-13.9613	Sly|Solyc07g053240.2,Ath|AT4G09460,Can|Capana06g000131,Sly|Solyc06g053610.2,Ini|INIL08g31096.t1,Stu|PGSC0003DMG400012126,Ini|INIL04g34740.t1,Sly|Solyc07g054960.1,Mgu|Migut.E00231,Can|Capana00g002497,Can|Capana08g002728,Sly|Solyc12g096200.1,Ini|INIL12g24707.t1,Can|Capana00g002415,Sly|Solyc04g014470.2,Cca|Cc11_g08830,Can|Capana03g001205,Ath|AT2G16720,Mgu|Migut.A01101,Can|Capana07g001614,Cca|Cc04_g1…	0.507253	0.477983	0.255178	0.507253	0.533344	0.564239	0.524958	0.597994	0.376168
hcluster_85	9	8	0	11	13	9	8	11	130	Yes	199	8	8 to 7,3 to 1	6 to 4,14 to 12	-11.5279	Ath|AT4G35190,Cau|C104N0037G1.1,Mgu|Migut.E01592,Ath|AT2G35990,Cau|C027N0119G0.1,Cau|C027N0111M0.1,Cau|C044N0090M0.1,Cau|C033N0036G0.1,Cau|C037N0071G1.1,Cau|C003N0391G0.1,Ath|AT5G11950,Cau|C055N0047G1.1,Cau|C027N0153M0.1,Can|Capana09g002004,Cau|C002N0003G0.1,Cau|C050N0027G1.1,Cau|C015N0052M0.1,Mgu|Migut.N03151,Cau|C053N0065G1.1,Ini|INIL04g02436.t1,Ini|INIL14g26062.t1,Cau|C104N0004M0.1,Cau|C047N00…	0.324096	0.303459	0	0.360713	0.392483	0.324096	0.303459	0.360713	0.89961
hcluster_86	23	18	27	15	19	21	20	45	11	Yes	199	9	3 to 2	11 to 10,9 to 3	-15.8561	Can|Capana02g003052,Stu|PGSC0003DMG400009921,Ugi|unitig_699.g19344.t1,Mgu|Migut.N03119,Stu|PGSC0003DMG400010214,Ath|AT1G47128,Ugi|unitig_699.g19343.t1,Ini|INIL06g28726.t1,Can|Capana12g000742,Can|Capana02g001791,Cca|Cc06_g16820,Ath|AT5G45890,Ugi|unitig_699.g19355.t1,Can|Capana08g002321,Ini|INIL06g28725.t1,Mgu|Migut.M00193,Cau|C008N0152E0.1,Ini|INIL06g37876.t1,Sly|Solyc05g013920.2,Ini|INIL06g37875.…	0.508313	0.457306	0.542527	0.420541	0.46841	0.489188	0.479023	0.655063	0.360713
hcluster_87	25	23	3	24	22	29	30	25	17	Yes	198	9	8 to 6	14 to 12,3 to 1,9 to 8	-12.3221	Ath|AT4G21065,Cca|Cc02_g35290,Sly|Solyc09g092050.2,Mgu|Migut.N00192,Mgu|Migut.L01357,Mgu|Migut.F00870,Mgu|Migut.G00366,Mgu|Migut.F01551,Can|Capana07g002402,Stu|PGSC0003DMG401026412,Ini|INIL12g01247.t1,Sly|Solyc11g062250.1,Can|Capana11g001545,Ath|AT3G08820,Mgu|Migut.B00947,Cca|Cc02_g02060,Mgu|Migut.I00668,Stu|PGSC0003DMG400035996,Sly|Solyc08g076150.2,Sly|Solyc10g084540.1,Stu|PGSC0003DMG400022163,S…	0.527103	0.509378	0.161139	0.518404	0.5	0.559058	0.566425	0.527103	0.446687
hcluster_88	0	0	0	0	0	0	0	197	0	No	197	1	3 to 2		-999	Ini|INIL13g39068.t1,Ini|INIL14g04203.t1,Ini|INIL00g16363.t1,Ini|INIL02g11940.t1,Ini|INIL14g19291.t1,Ini|INIL12g40013.t1,Ini|INIL12g01986.t1,Ini|INIL06g36466.t1,Ini|INIL14g33087.t1,Ini|INIL10g41054.t1,Ini|INIL11g22420.t1,Ini|INIL00g42774.t1,Ini|INIL12g40132.t1,Ini|INIL00g10099.t1,Ini|INIL03g14929.t1,Ini|INIL04g02296.t1,Ini|INIL04g07126.t1,Ini|INIL06g15145.t1,Ini|INIL08g38539.t1,Ini|INIL12g24892.t1…	0	0	0	0	0	0	0	1	0
hcluster_89	18	38	3	23	26	21	21	28	19	Yes	197	9	8 to 7,3 to 2,15 to 14,15 to 11	14 to 12	-14.817	Ini|INIL03g15001.t1,Can|Capana01g004180,Ath|AT1G64830,Cau|C041N0108G1.1,Sly|Solyc08g005820.1,Sly|Solyc05g056450.2,Sly|Solyc00g005000.2,Cau|C004N0019E0.1,Mgu|Migut.B01425,Mgu|Migut.K01202,Can|Capana01g004193,Stu|PGSC0003DMG400002196,Can|Capana05g000450,Cau|C215N0001E0.1,Ath|AT5G10770,Mgu|Migut.L00257,Cca|Cc05_g05460,Sly|Solyc08g074940.2,Ath|AT2G28030,Ini|INIL01g25602.t1,Ugi|unitig_32.g11067.t1,Sly…	0.459374	0.61954	0.161734	0.510449	0.536585	0.491301	0.491301	0.552554	0.470494
hcluster_90	23	23	17	12	25	19	35	25	18	Yes	197	9	6 to 4,15 to 11	14 to 12,11 to 10,3 to 1,8 to 6	-13.0644	Sly|Solyc06g060480.1,Sly|Solyc05g054650.1,Can|Capana01g003556,Sly|Solyc06g075780.1,Mgu|Migut.B00897,Ath|AT5G04390,Stu|PGSC0003DMG400004763,Ugi|unitig_0.g679.t1,Sly|Solyc12g088390.1,Can|Capana06g000456,Stu|PGSC0003DMG401000796,Mgu|Migut.B01587,Ugi|unitig_32.g11902.t1,Cca|Cc08_g12370,Stu|PGSC0003DMG400023547,Cca|Cc01_g12330,Sly|Solyc05g054660.1,Stu|PGSC0003DMG400023518,Ugi|unitig_578.g16756.t1,Mgu|…	0.510449	0.510449	0.447715	0.379047	0.528185	0.470494	0.601328	0.528185	0.459374
hcluster_91	20	16	8	18	27	23	40	34	10	Yes	196	9	6 to 4,3 to 2,9 to 8	14 to 12,9 to 3,8 to 6	-16.9376	Can|Capana12g000723,Ath|AT2G16890,Mgu|Migut.I00026,Can|Capana02g000964,Stu|PGSC0003DMG400017508,Cau|C009N0557E0.1,Stu|PGSC0003DMG400006950,Sly|Solyc12g042600.1,Can|Capana03g000917,Ath|AT2G15490,Can|Capana10g001520,Stu|PGSC0003DMG400006946,Stu|PGSC0003DMG400028278,Can|Capana10g001519,Ini|INIL04g32947.t1,Can|Capana08g002330,Ugi|unitig_27.g25385.t1,Sly|Solyc06g072880.1,Stu|PGSC0003DMG400015438,Cau|C…	0.482181	0.436485	0.306084	0.460417	0.545799	0.511527	0.632093	0.596058	0.345881
hcluster_92	0	0	196	0	0	0	0	0	0	No	196	1	14 to 12		-999	Ugi|unitig_39.g32706.t1,Ugi|unitig_290.g32756.t1,Ugi|unitig_81.g30714.t1,Ugi|unitig_82.g26908.t1,Ugi|unitig_255.g35325.t1,Ugi|unitig_290.g32755.t1,Ugi|unitig_290.g32752.t1,Ugi|unitig_351.g35155.t1,Ugi|unitig_37.g13132.t1,Ugi|unitig_757.g32524.t1,Ugi|unitig_779.g30142.t1,Ugi|unitig_757.g32532.t1,Ugi|unitig_777.g34498.t1,Ugi|unitig_37.g13134.t1,Ugi|unitig_778.g29865.t1,Ugi|unitig_302.g34052.t1,Ugi|…	0	0	1	0	0	0	0	0	0
hcluster_93	27	28	11	21	22	24	21	27	14	Yes	195	9	6 to 5,9 to 3	14 to 12,3 to 1,15 to 11	-13.3663	Ath|AT3G49220,Cca|Cc00_g27520,Ini|INIL02g17156.t1,Mgu|Migut.D00910,Stu|PGSC0003DMG400043616,Ath|AT2G47550,Ugi|unitig_21.g20033.t1,Stu|PGSC0003DMG400031791,Ugi|unitig_0.g1304.t1,Mgu|Migut.F00428,Ath|AT2G43050,Ugi|unitig_899.g15184.t1,Stu|PGSC0003DMG403024767,Can|Capana08g001455,Cca|Cc00_g13750,Sly|Solyc06g034360.1,Mgu|Migut.N02101,Cau|C046N0177E0.1,Cca|Cc02_g24200,Cca|Cc02_g04150,Mgu|Migut.L00512,…	0.546902	0.554762	0.364514	0.493438	0.503215	0.521653	0.493438	0.546902	0.410912
hcluster_94	30	22	15	22	24	24	22	27	9	Yes	195	9	17 to 16,6 to 5,9 to 3	14 to 12,3 to 1,8 to 6	-13.5947	Stu|PGSC0003DMG400012113,Cca|Cc06_g06140,Sly|Solyc02g069960.2,Ini|INIL10g12272.t1,Sly|Solyc07g045030.2,Cau|C022N0281E0.1,Cca|Cc05_g16190,Ath|AT1G65910,Cca|Cc05_g01340,Ini|INIL10g16300.t1,Sly|Solyc08g008660.2,Sly|Solyc03g083880.2,Ath|AT4G17980,Can|Capana03g003003,Ini|INIL05g22979.t1,Ugi|unitig_748.g8626.t1,Sly|Solyc11g068620.1,Ini|INIL09g36155.t1,Ini|INIL05g09524.t1,Stu|PGSC0003DMG400000887,Sly|So…	0.56975	0.503215	0.424581	0.503215	0.521653	0.521653	0.503215	0.546902	0.327719
hcluster_95	22	27	0	21	23	27	27	30	17	Yes	194	8	17 to 15,9 to 3	8 to 7,14 to 12,11 to 10,3 to 1	-10.8876	Ath|AT1G17750,Can|Capana03g002679,Cca|Cc09_g04550,Ini|INIL04g32533.t1,Stu|PGSC0003DMG400003210,Ini|INIL10g12992.t1,Cca|Cc05_g15350,Ath|AT1G08590,Cca|Cc07_g07650,Cca|Cc09_g04690,Ini|INIL12g29247.t1,Mgu|Migut.M01624,Cau|C032N0192E0.1,Ath|AT1G75820,Ath|AT4G26540,Ini|INIL03g18178.t1,Ini|INIL09g30352.t1,Mgu|Migut.F02057,Cca|Cc10_g14210,Mgu|Migut.N00840,Cca|Cc10_g06480,Ath|AT4G20270,Ini|INIL15g27841.t1…	0.504299	0.548012	0	0.494515	0.513701	0.548012	0.548012	0.570871	0.450835
hcluster_96	26	23	19	17	23	24	19	28	15	Yes	194	9	6 to 5,9 to 3	11 to 10,3 to 1,8 to 6	-14.125	Ugi|unitig_748.g8074.t1,Ugi|unitig_8.g3206.t1,Stu|PGSC0003DMG400021716,Ini|INIL02g11808.t1,Mgu|Migut.B00357,Sly|Solyc05g006870.2,Mgu|Migut.C00776,Cca|Cc02_g11760,Can|Capana09g000887,Ini|INIL05g09535.t1,Ugi|unitig_26.g8809.t1,Ugi|unitig_8.g3275.t1,Can|Capana10g000070,Ath|AT2G35010,Ini|INIL01g19995.t1,Can|Capana04g001281,Cau|C009N0158E0.1,Ugi|unitig_22.g6616.t1,Sly|Solyc05g006850.2,Mgu|Migut.E00687…	0.539882	0.513701	0.473666	0.450835	0.513701	0.522748	0.473666	0.555875	0.425607
hcluster_97	21	40	12	14	22	25	19	18	23	Yes	194	9	6 to 5,14 to 13	11 to 10,8 to 6	-15.8979	Cau|C008N0492E0.1,Ugi|unitig_21.g20368.t1,Sly|Solyc03g033360.1,Ini|INIL05g09490.t1,Sly|Solyc04g072690.2,Stu|PGSC0003DMG400021606,Cau|C006N0486E0.1,Cau|C006N0492E0.1,Stu|PGSC0003DMG400014646,Cau|C080N0050E0.1,Can|Capana09g000506,Mgu|Migut.O00920,Mgu|Migut.N01965,Can|Capana00g001028,Mgu|Migut.O00449,Ini|INIL10g13255.t1,Can|Capana12g001812,Stu|PGSC0003DMG400011779,Cca|Cc08_g01930,Mgu|Migut.N01964,At…	0.494515	0.634382	0.381978	0.411925	0.504299	0.531468	0.473666	0.462521	0.513701
hcluster_98	20	23	21	18	24	23	18	28	18	Yes	193	9	8 to 7,6 to 5,3 to 2,15 to 14		-13.5108	Cca|Cc01_g21260,Cca|Cc10_g12090,Ath|AT5G01390,Ath|AT4G39960,Cau|C036N0274E0.1,Sly|Solyc04g009770.2,Ugi|unitig_8.g3208.t1,Cau|C049N0025E0.1,Mgu|Migut.C01165,Ath|AT1G11040,Ath|AT1G10350,Can|Capana05g001588,Ath|AT5G22060,Cau|C005N0466E0.1,Stu|PGSC0003DMG400007026,Ath|AT1G28210,Cca|Cc02_g22640,Can|Capana12g002146,Ath|AT1G80030,Stu|PGSC0003DMG400002987,Can|Capana07g001755,Ath|AT5G25530,Ugi|unitig_899.…	0.485394	0.514797	0.4956	0.463583	0.52385	0.514797	0.463583	0.556995	0.463583
hcluster_99	24	22	22	17	25	23	20	25	15	Yes	193	9	15 to 11	17 to 15,6 to 4,11 to 10,3 to 1,8 to 6	-11.5662	Ugi|unitig_0.g1126.t1,Mgu|Migut.E01569,Mgu|Migut.N00715,Cca|Cc01_g13940,Ath|AT2G30950,Mgu|Migut.N03199,Ugi|unitig_9.g29491.t1,Ini|INIL05g09428.t1,Stu|PGSC0003DMG400009900,Sly|Solyc06g083620.2,Stu|PGSC0003DMG400030960,Ugi|unitig_0.g326.t1,Ugi|unitig_26.g10116.t1,Sly|Solyc06g082630.2,Stu|PGSC0003DMG400026452,Ugi|unitig_748.g7712.t1,Ugi|unitig_37.g12128.t1,Ath|AT3G16290,Ini|INIL13g38934.t1,Ini|INIL1…	0.52385	0.50539	0.50539	0.451887	0.532574	0.514797	0.485394	0.532574	0.426638
hcluster_100	21	21	15	18	24	35	33	19	6	Yes	192	9	9 to 8,8 to 6	6 to 4,14 to 12,11 to 10,3 to 1	-13.3239	Stu|PGSC0003DMG400019671,Sly|Solyc04g053110.1,Can|Capana01g003136,Can|Capana01g001992,Mgu|Migut.N00110,Cau|C049N0175E0.1,Mgu|Migut.N01404,Ini|INIL02g06495.t1,Cau|C017N0226E0.1,Stu|PGSC0003DMG400011357,Cca|Cc07_g16200,Cca|Cc07_g16170,Mgu|Migut.L00073,Mgu|Migut.M01098,Stu|PGSC0003DMG400016573,Stu|PGSC0003DMG400011406,Sly|Solyc06g008750.1,Ugi|unitig_8.g3716.t1,Can|Capana06g003017,Cca|Cc03_g02180,Ini…	0.49669	0.49669	0.427676	0.46465	0.524958	0.607009	0.594025	0.475811	0.261643
hcluster_101	22	31	0	17	28	22	25	32	15	Yes	192	8	8 to 7,6 to 4,15 to 14,9 to 3	14 to 12,11 to 10,3 to 1	-13.4753	Can|Capana05g001388,Mgu|Migut.G01008,Ath|AT1G60800,Cau|C013N0458G1.1,Sly|Solyc03g113450.2,Ini|INIL03g21068.t1,Stu|PGSC0003DMG400017690,Sly|Solyc02g087460.1,Ath|AT2G13800,Can|Capana00g003666,Can|Capana11g002155,Ath|AT1G27190,Ini|INIL01g25245.t1,Mgu|Migut.E00663,Cau|C000N0295M0.1,Mgu|Migut.C00175,Mgu|Migut.B00633,Ath|AT1G34210,Can|Capana02g003427,Ini|INIL04g19354.t1,Ath|AT1G69990,Stu|PGSC0003DMG400…	0.506486	0.5803	0	0.452946	0.558121	0.506486	0.533687	0.58726	0.427676
hcluster_102	21	24	3	18	22	31	24	32	17	Yes	192	9	17 to 15,6 to 5,9 to 3	8 to 7,14 to 12,11 to 10,3 to 1	-14.1578	Sly|Solyc05g005100.2,Sly|Solyc01g079400.2,Can|Capana00g003549,Cca|Cc06_g15730,Ini|INIL12g23295.t1,Stu|PGSC0003DMG400009012,Ath|AT3G12060,Stu|PGSC0003DMG400008990,Mgu|Migut.M01049,Ini|INIL14g35237.t1,Stu|PGSC0003DMG400020050,Stu|PGSC0003DMG400013492,Mgu|Migut.G00303,Ini|INIL12g01080.t1,Can|Capana06g002517,Ath|AT5G06700,Cau|C032N0364E0.1,Ath|AT2G34070,Cau|C054N0039E0.1,Sly|Solyc10g007450.1,Mgu|Migu…	0.49669	0.524958	0.164781	0.46465	0.506486	0.5803	0.524958	0.58726	0.452946
hcluster_103	23	18	16	19	25	28	21	29	13	Yes	192	9	6 to 5	3 to 1,8 to 6	-15.7204	Stu|PGSC0003DMG400002752,Ini|INIL14g41806.t1,Ath|AT4G01450,Cca|Cc02_g08320,Ath|AT1G44800,Ugi|unitig_37.g12248.t1,Sly|Solyc01g100880.2,Ugi|unitig_37.g12249.t1,Stu|PGSC0003DMG400004233,Ugi|unitig_748.g8106.t1,Ath|AT4G01440,Can|Capana10g002143,Ini|INIL00g18501.t1,Can|Capana04g001323,Ini|INIL00g09061.t1,Cca|Cc10_g14810,Can|Capana10g002142,Ini|INIL14g41973.t1,Ugi|unitig_88.g27745.t1,Stu|PGSC0003DMG400…	0.5159	0.46465	0.440643	0.475811	0.533687	0.558121	0.49669	0.565744	0.399434
hcluster_104	23	21	20	17	25	22	20	30	13	Yes	191	9	8 to 7,17 to 16,6 to 5,9 to 3	11 to 10,3 to 1	-13.384	Stu|PGSC0003DMG400002359,Can|Capana00g003451,Can|Capana12g000428,Ath|AT1G72470,Ugi|unitig_744.g24468.t1,Cca|Cc04_g01100,Ath|AT3G29400,Mgu|Migut.I01099,Can|Capana06g000470,Ath|AT5G13150,Stu|PGSC0003DMG400020200,Can|Capana02g003285,Cca|Cc10_g05030,Cca|Cc01_g14880,Can|Capana00g002952,Ugi|unitig_26.g10418.t1,Stu|PGSC0003DMG400023930,Cau|C046N0153E0.1,Ugi|unitig_0.g697.t1,Stu|PGSC0003DMG400004893,Cca|…	0.517009	0.497787	0.487567	0.454011	0.534807	0.50759	0.487567	0.574272	0.400452
hcluster_105	40	32	0	39	31	21	17	1	9	Yes	190	8	9 to 8	14 to 12,8 to 6	-21.9037	Stu|PGSC0003DMG402005726,Stu|PGSC0003DMG400015171,Stu|PGSC0003DMG402019239,Sly|Solyc02g079580.2,Mgu|Migut.H01197,Ath|AT4G11460,Can|Capana03g001317,Mgu|Migut.C00463,Stu|PGSC0003DMG400002045,Ath|AT4G23130,Mgu|Migut.A00325,Ath|AT4G03230,Sly|Solyc02g080040.2,Ath|AT4G23270,Ath|AT4G23300,Sly|Solyc07g053120.2,Can|Capana04g002561,Ath|AT4G23320,Cca|Cc00_g18440,Ath|AT4G04490,Sly|Solyc00g289230.1,Cau|C018N0…	0.639037	0.58956	0	0.633381	0.582593	0.49889	0.455083	0.0688563	0.332382
hcluster_106	24	25	0	18	21	29	26	32	15	Yes	190	8	6 to 5,9 to 3,8 to 6	14 to 12,11 to 10,3 to 1	-13.7974	Ini|INIL05g19533.t1,Stu|PGSC0003DMG400024010,Sly|Solyc05g007140.2,Ini|INIL14g41276.t1,Ini|INIL02g39822.t1,Can|Capana04g000076,Mgu|Migut.L01948,Stu|PGSC0003DMG400018672,Mgu|Migut.N00540,Sly|Solyc00g007060.2,Cau|C079N0014E0.1,Stu|PGSC0003DMG400014678,Sly|Solyc10g074710.1,Ath|AT5G35580,Ini|INIL00g19182.t1,Can|Capana06g002718,Ini|INIL02g10648.t1,Ini|INIL12g22202.t1,Mgu|Migut.I01083,Cau|C018N0227E0.1,…	0.527193	0.535933	0	0.466805	0.49889	0.568023	0.544366	0.58956	0.42977
hcluster_107	18	25	15	21	23	25	21	28	14	Yes	190	9	17 to 15	6 to 4,14 to 12,3 to 1	-15.4857	Mgu|Migut.J00488,Ugi|unitig_748.g7504.t1,Cau|C072N0013E0.1,Mgu|Migut.I00666,Ath|AT5G25820,Ini|INIL09g21324.t2,Can|Capana01g000600,Stu|PGSC0003DMG400011164,Cau|C012N0290E0.1,Stu|PGSC0003DMG401012985,Sly|Solyc06g068770.2,Ath|AT5G37000,Can|Capana12g001371,Ath|AT2G28110,Cca|Cc02_g31440,Cau|C004N0524E0.1,Ini|INIL06g37394.t1,Can|Capana06g001069,Stu|PGSC0003DMG400033138,Sly|Solyc12g009660.1,Stu|PGSC0003…	0.466805	0.535933	0.42977	0.49889	0.518124	0.535933	0.49889	0.560393	0.416039
hcluster_108	23	20	21	16	25	25	20	23	17	Yes	190	9	9 to 8	6 to 4,11 to 10,3 to 1,15 to 14	-11.2561	Sly|Solyc11g005870.1,Stu|PGSC0003DMG400018658,Cau|C022N0046E0.1,Ini|INIL13g07962.t1,Ini|INIL06g15071.t1,Sly|Solyc11g010600.1,Can|Capana12g002048,Ini|INIL08g04763.t1,Ini|INIL11g05120.t2,Sly|Solyc03g077950.1,Can|Capana11g001211,Can|Capana03g000914,Stu|PGSC0003DMG400009362,Ath|AT3G54100,Can|Capana01g000613,Ath|AT5G64600,Ugi|unitig_46.g18044.t1,Ugi|unitig_27.g25348.t1,Mgu|Migut.A01110,Ugi|unitig_8.g4…	0.518124	0.488664	0.49889	0.442759	0.535933	0.535933	0.488664	0.518124	0.455083
hcluster_109	0	0	0	0	0	0	189	0	0	No	189	1	6 to 4		-999	Stu|PGSC0003DMG400038030,Stu|PGSC0003DMG400040605,Stu|PGSC0003DMG400044533,Stu|PGSC0003DMG400035012,Stu|PGSC0003DMG400043942,Stu|PGSC0003DMG400046467,Stu|PGSC0003DMG400037363,Stu|PGSC0003DMG400044594,Stu|PGSC0003DMG400037679,Stu|PGSC0003DMG400041337,Stu|PGSC0003DMG400047256,Stu|PGSC0003DMG400034793,Stu|PGSC0003DMG400045278,Stu|PGSC0003DMG400042224,Stu|PGSC0003DMG400041286,Stu|PGSC0003DMG400035341…	0	0	0	0	0	0	1	0	0
hcluster_110	0	0	0	0	0	0	0	167	22	No	189	2	9 to 3		-999	Ini|INIL15g29278.t1,Ini|INIL06g38867.t1,Ini|INIL12g10361.t1,Ini|INIL15g39116.t1,Ini|INIL05g28447.t1,Ini|INIL10g42527.t1,Ini|INIL08g42122.t1,Ini|INIL15g27414.t1,Ini|INIL15g14250.t1,Ini|INIL08g34644.t1,Ini|INIL15g31288.t1,Ini|INIL11g28287.t1,Ini|INIL13g40210.t1,Ini|INIL08g30555.t1,Ini|INIL09g31409.t1,Ini|INIL10g11240.t1,Ini|INIL05g31970.t1,Ini|INIL11g39598.t1,Ini|INIL04g34054.t1,Ini|INIL09g08911.t1…	0	0	0	0	0	0	0	0.970738	0.509816
hcluster_111	21	24	6	22	23	23	24	26	19	Yes	188	9		14 to 12,3 to 1	-11.9336	Mgu|Migut.F01611,Ini|INIL08g27173.t1,Cau|C000N0561E0.1,Sly|Solyc08g075350.1,Ini|INIL13g40274.t1,Ini|INIL08g27158.t1,Stu|PGSC0003DMG400011511,Cau|C018N0279E0.1,Can|Capana04g001544,Stu|PGSC0003DMG400042999,Can|Capana12g002275,Ini|INIL05g09549.t1,Ath|AT1G18485,Cau|C016N0033E0.1,Cau|C000N0197E0.1,Sly|Solyc04g009000.1,Cau|C024N0037E0.1,Sly|Solyc04g064750.1,Sly|Solyc01g006920.2,Can|Capana07g000321,Cca|…	0.501117	0.529455	0.265012	0.510938	0.520375	0.520375	0.529455	0.546647	0.48018
hcluster_112	0	0	0	19	47	46	76	0	0	No	188	4	6 to 4,11 to 10,9 to 8		-8.85293	Can|Capana05g000892,Stu|PGSC0003DMG400011906,Can|Capana03g004238,Sly|Solyc05g044490.2,Sly|Solyc04g008170.1,Stu|PGSC0003DMG400033131,Sly|Solyc05g043420.1,Stu|PGSC0003DMG400018619,Sly|Solyc05g013260.1,Stu|PGSC0003DMG400020851,Stu|PGSC0003DMG400005170,Stu|PGSC0003DMG400025512,Stu|PGSC0003DMG400002217,Can|Capana03g004256,Sly|Solyc05g042090.1,Sly|Solyc05g009750.1,Can|Capana07g000488,Can|Capana06g00303…	0	0	0	0.48018	0.677682	0.672822	0.787697	0	0
hcluster_113	24	24	0	22	25	24	22	27	20	Yes	188	8	9 to 3	6 to 4,14 to 12,11 to 10,3 to 1	-9.2895	Sly|Solyc03g123780.2,Can|Capana03g002352,Ath|AT4G36180,Sly|Solyc02g070890.2,Can|Capana05g000764,Mgu|Migut.F01241,Can|Capana06g002219,Cau|C014N0035E0.1,Mgu|Migut.I01147,Can|Capana11g001677,Ath|AT5G53890,Can|Capana04g000238,Ath|AT1G17240,Ath|AT4G20140,Stu|PGSC0003DMG400024661,Cca|Cc03_g10840,Stu|PGSC0003DMG400018163,Ini|INIL03g22523.t1,Ath|AT1G72300,Cau|C045N0144E0.1,Ini|INIL14g35494.t1,Cca|Cc02_g0…	0.529455	0.529455	0	0.510938	0.538205	0.529455	0.510938	0.554803	0.490876
hcluster_114	0	0	0	0	0	0	0	167	21	No	188	2	9 to 3		-999	Ini|INIL07g14081.t1,Ini|INIL15g29333.t1,Ini|INIL10g01885.t1,Ini|INIL05g02879.t1,Ini|INIL15g23856.t1,Ini|INIL14g41668.t1,Ini|INIL15g14206.t1,Cau|C204N0001M0.1,Ini|INIL06g16186.t1,Ini|INIL02g21054.t1,Ini|INIL07g33904.t1,Ini|INIL00g26908.t1,Ini|INIL01g36739.t1,Ini|INIL12g40436.t1,Ini|INIL04g28593.t1,Ini|INIL04g33057.t1,Ini|INIL13g00733.t1,Cau|C047N0067M0.1,Ini|INIL11g19467.t1,Ini|INIL01g06545.t1,Ini…	0	0	0	0	0	0	0	0.971991	0.501117
hcluster_115	23	21	9	28	38	13	30	25	1	Yes	188	9	9 to 8,15 to 11	6 to 5,14 to 12,3 to 1,8 to 6	-15.5176	Ath|AT3G50140,Ath|AT3G47250,Ini|INIL12g10308.t1,Ath|AT3G47200,Can|Capana11g001519,Mgu|Migut.B00714,Stu|PGSC0003DMG400006535,Sly|Solyc02g093020.2,Can|Capana02g000011,Can|Capana11g002256,Stu|PGSC0003DMG400021698,Stu|PGSC0003DMG400010921,Ugi|unitig_749.g14369.t1,Can|Capana06g003001,Ini|INIL07g33815.t1,Stu|PGSC0003DMG400008157,Ugi|unitig_90.g27548.t1,Mgu|Migut.K00695,Ini|INIL06g37002.t1,Ini|INIL12g10…	0.520375	0.501117	0.334291	0.562691	0.629947	0.403543	0.577732	0.538205	0.0694925
hcluster_116	15	27	13	19	23	26	23	29	13	Yes	188	9	6 to 5,14 to 13,3 to 2,11 to 10,9 to 8		-13.4727	Sly|Solyc08g007430.1,Can|Capana03g003427,Cca|Cc02_g05650,Ugi|unitig_27.g24962.t1,Ath|AT2G02040,Ini|INIL12g01385.t1,Mgu|Migut.J01623,Can|Capana01g004368,Cca|Cc10_g02250,Ugi|unitig_26.g8985.t1,Ugi|unitig_0.g601.t1,Can|Capana01g000534,Can|Capana01g001481,Ugi|unitig_899.g15416.t1,Mgu|Migut.J01165,Sly|Solyc01g091180.2,Ini|INIL14g41343.t1,Cau|C031N0146E0.1,Cca|Cc08_g12800,Sly|Solyc08g007060.2,Sly|Solyc…	0.431891	0.554803	0.403543	0.48018	0.520375	0.546647	0.520375	0.570329	0.403543
hcluster_117	18	25	10	23	25	20	20	32	15	Yes	188	9	9 to 3	17 to 16,14 to 12,3 to 1,8 to 6	-12.8669	Can|Capana01g002046,Ini|INIL08g13527.t1,Ath|AT5G40780,Ini|INIL09g21302.t1,Sly|Solyc12g027890.1,Ath|AT1G24400,Cau|C005N0731E0.1,Stu|PGSC0003DMG400006021,Ini|INIL14g41443.t1,Cca|Cc00_g16590,Cau|C036N0175E0.1,Cca|Cc02_g16290,Cca|Cc10_g00850,Ini|INIL03g17230.t1,Can|Capana05g001770,Cca|Cc02_g20110,Cca|Cc05_g15540,Ini|INIL03g17231.t1,Cca|Cc08_g09920,Mgu|Migut.N02821,Cau|C022N0172E0.1,Can|Capana12g00082…	0.468986	0.538205	0.353561	0.520375	0.538205	0.490876	0.490876	0.591887	0.431891
hcluster_118	21	19	19	19	21	18	20	37	13	Yes	187	9	3 to 2	17 to 15,6 to 5,9 to 3,8 to 6	-11.4829	Ini|INIL00g37286.t1,Ath|AT2G44130,Can|Capana10g002316,Ini|INIL00g10922.t1,Cca|Cc04_g17100,Ini|INIL09g11135.t1,Can|Capana08g002003,Cau|C071N0133M0.1,Sly|Solyc06g066770.1,Ini|INIL09g21680.t1,Ini|INIL00g00102.t1,Stu|PGSC0003DMG400019326,Mgu|Migut.I00848,Ini|INIL07g05932.t1,Ath|AT1G67480,Sly|Solyc01g094520.2,Ini|INIL09g21681.t1,Cau|C018N0235E0.1,Cca|Cc07_g00750,Ini|INIL05g02815.t1,Cca|Cc02_g37910,Stu…	0.50224	0.481289	0.481289	0.481289	0.50224	0.470087	0.491992	0.625195	0.404587
hcluster_119	18	8	6	23	38	35	33	22	4	Yes	187	9	9 to 8,15 to 11	6 to 4,3 to 1,15 to 14,8 to 6	-14.4768	Stu|PGSC0003DMG400002165,Ini|INIL10g12894.t1,Ugi|unitig_24.g30588.t1,Stu|PGSC0003DMG400008631,Can|Capana11g001525,Can|Capana00g004665,Ath|AT5G62480,Ath|AT1G27140,Stu|PGSC0003DMG400043726,Ini|INIL10g12888.t1,Cca|Cc02_g33100,Ath|AT2G29420,Cca|Cc02_g26410,Can|Capana09g001861,Ath|AT1G10360,Stu|PGSC0003DMG400024752,Ugi|unitig_22.g5649.t1,Can|Capana11g001532,Cca|Cc03_g05560,Can|Capana09g001764,Can|Capa…	0.470087	0.314275	0.265869	0.52151	0.631137	0.612851	0.59984	0.512068	0.205197
hcluster_120	22	33	2	21	26	19	19	27	18	Yes	187	9	8 to 7,15 to 14,9 to 3	14 to 12,3 to 1	-13.6617	Ath|AT1G52640,Stu|PGSC0003DMG400018173,Cau|C010N0198E0.1,Stu|PGSC0003DMG401024469,Cca|Cc05_g11750,Sly|Solyc03g116540.1,Ath|AT3G15200,Cau|C028N0162E0.1,Mgu|Migut.A00281,Cau|C026N0478E0.1,Mgu|Migut.K01503,Cca|Cc00_g16990,Can|Capana01g001900,Ini|INIL05g24102.t1,Can|Capana08g001214,Cau|C002N0075E0.1,Ini|INIL05g19514.t3,Mgu|Migut.K00691,Mgu|Migut.K01492,Ini|INIL12g02983.t1,Ath|AT1G71060,Cca|Cc06_g2055…	0.512068	0.59984	0.123854	0.50224	0.547798	0.481289	0.481289	0.555958	0.470087
hcluster_121	28	18	10	13	13	26	21	21	37	Yes	187	9	11 to 9,6 to 5,3 to 1,15 to 14	8 to 7,17 to 15,14 to 12	-15.6571	Cau|C001N0625G0.1,Ath|AT3G53250,Cau|C008N0059G0.1,Ini|INIL09g21391.t1,Stu|PGSC0003DMG400003773,Ini|INIL06g38430.t1,Ini|INIL04g34771.t1,Cau|C039N0223E0.1,Can|Capana12g000623,Cau|C097N0074G0.1,Ugi|unitig_21.g20811.t1,Ini|INIL09g21477.t1,Cau|C036N0051E0.1,Stu|PGSC0003DMG400013575,Stu|PGSC0003DMG400001601,Cca|Cc02_g16790,Ath|AT4G38860,Can|Capana08g002650,Ini|INIL04g34770.t1,Cau|C064N0003G0.1,Sly|Soly…	0.563851	0.470087	0.35455	0.404587	0.404587	0.547798	0.50224	0.50224	0.625195
hcluster_122	0	0	187	0	0	0	0	0	0	No	187	1	14 to 12		-999	Ugi|unitig_334.g35212.t1,Ugi|unitig_294.g30545.t1,Ugi|unitig_46.g18978.t1,Ugi|unitig_382.g35127.t1,Ugi|unitig_294.g30451.t1,Ugi|unitig_46.g18859.t1,Ugi|unitig_154.g33401.t1,Ugi|unitig_46.g18847.t1,Ugi|unitig_92.g28063.t1,Ugi|unitig_150.g32898.t1,Ugi|unitig_46.g18958.t1,Ugi|unitig_310.g31223.t1,Ugi|unitig_150.g32935.t1,Ugi|unitig_150.g32925.t1,Ugi|unitig_310.g31233.t1,Ugi|unitig_46.g18841.t1,Ugi|u…	0	0	1	0	0	0	0	0	0
hcluster_123	0	19	0	150	0	1	16	0	0	No	186	4			-999	Cca|Cc00_g26090,Cca|Cc00_g23860,Cca|Cc00_g19640,Stu|PGSC0003DMG400011109,Cca|Cc03_g09340,Cca|Cc00_g25560,Cca|Cc00_g24960,Cca|Cc00_g11140,Cca|Cc00_g27310,Cca|Cc00_g29510,Stu|PGSC0003DMG400008595,Cca|Cc01_g00430,Mgu|Migut.G00841,Cca|Cc00_g17520,Cca|Cc00_g29190,Cca|Cc00_g13650,Cca|Cc00_g26280,Cca|Cc03_g11690,Cca|Cc00_g25150,Stu|PGSC0003DMG400019418,Cca|Cc01_g00470,Cca|Cc01_g03250,Stu|PGSC0003DMG4000…	0	0.482404	0	0.949177	0	0.0701405	0.447071	0	0
hcluster_124	19	20	18	15	27	25	21	26	15	Yes	186	9	6 to 5,3 to 2,9 to 8	8 to 6,15 to 11	-13.7966	Mgu|Migut.O00692,Ugi|unitig_0.g486.t1,Can|Capana02g002908,Sly|Solyc12g088540.1,Ath|AT5G52820,Stu|PGSC0003DMG400042597,Ini|INIL05g09666.t1,Stu|PGSC0003DMG400015970,Stu|PGSC0003DMG400026328,Ugi|unitig_699.g19288.t1,Cca|Cc02_g17630,Ini|INIL01g42463.t1,Cca|Cc07_g16870,Ath|AT3G18130,Mgu|Migut.I00456,Mgu|Migut.J01123,Sly|Solyc12g040510.1,Stu|PGSC0003DMG400019361,Cca|Cc09_g08590,Sly|Solyc05g014460.1,Cca…	0.482404	0.493116	0.471194	0.434037	0.55712	0.540503	0.50337	0.548955	0.434037
hcluster_125	0	0	0	0	0	0	0	186	0	No	186	1	3 to 2		-999	Ini|INIL00g05475.t1,Ini|INIL00g30900.t1,Ini|INIL14g06729.t1,Ini|INIL10g42649.t1,Ini|INIL03g14290.t1,Ini|INIL13g00812.t1,Ini|INIL00g13503.t1,Ini|INIL04g04364.t1,Ini|INIL12g00290.t1,Ini|INIL14g04019.t1,Ini|INIL01g05086.t1,Ini|INIL06g14529.t1,Ini|INIL11g29564.t1,Ini|INIL06g14528.t1,Ini|INIL10g11151.t1,Ini|INIL10g11245.t1,Ini|INIL01g06589.t1,Ini|INIL01g25764.t1,Ini|INIL05g02921.t1,Ini|INIL00g23907.t1…	0	0	0	0	0	0	0	1	0
hcluster_126	14	22	5	31	29	31	25	19	10	Yes	186	9	17 to 15	8 to 7,6 to 4,14 to 12,3 to 1,15 to 14,9 to 3	-14.6844	Cca|Cc01_g18410,Can|Capana11g000380,Cca|Cc08_g11560,Ath|AT4G16330,Mgu|Migut.B00484,Cca|Cc04_g11040,Cau|C005N0411E0.1,Sly|Solyc07g049530.2,Ath|AT5G07480,Sly|Solyc09g066320.1,Sly|Solyc11g010410.1,Can|Capana10g000738,Cca|Cc02_g00770,Ath|AT1G05010,Cca|Cc00_g25830,Ini|INIL05g09512.t1,Sly|Solyc03g080190.2,Sly|Solyc11g007890.1,Ini|INIL02g39928.t1,Can|Capana09g000540,Cca|Cc09_g04410,Cca|Cc05_g02900,Stu|P…	0.420256	0.513204	0.238251	0.58726	0.572662	0.58726	0.540503	0.482404	0.355544
hcluster_127	22	21	14	18	22	24	23	27	15	Yes	186	9	6 to 5,9 to 3	14 to 12,11 to 10,3 to 1	-12.2988	Can|Capana02g003139,Can|Capana02g003138,Stu|PGSC0003DMG400029414,Sly|Solyc11g008030.1,Stu|PGSC0003DMG400006516,Can|Capana11g001054,Ini|INIL02g15660.t1,Ini|INIL08g27336.t1,Mgu|Migut.F01826,Ath|AT5G48450,Ath|AT5G51480,Cca|Cc09_g01530,Cau|C023N0146G1.1,Stu|PGSC0003DMG400028959,Ini|INIL09g30490.t1,Mgu|Migut.L00102,Sly|Solyc01g005510.2,Cca|Cc01_g00360,Mgu|Migut.N00527,Stu|PGSC0003DMG400027914,Cau|C067…	0.513204	0.50337	0.420256	0.471194	0.513204	0.531744	0.522653	0.55712	0.434037
hcluster_128	0	0	0	0	0	0	185	0	0	No	185	1	6 to 4		-999	Stu|PGSC0003DMG400041579,Stu|PGSC0003DMG400039117,Stu|PGSC0003DMG400038376,Stu|PGSC0003DMG400046910,Stu|PGSC0003DMG400037213,Stu|PGSC0003DMG400045453,Stu|PGSC0003DMG400039359,Stu|PGSC0003DMG400035069,Stu|PGSC0003DMG400035277,Stu|PGSC0003DMG400042964,Stu|PGSC0003DMG400046647,Stu|PGSC0003DMG400037826,Stu|PGSC0003DMG400046877,Stu|PGSC0003DMG400035672,Stu|PGSC0003DMG400043525,Stu|PGSC0003DMG400036920…	0	0	0	0	0	0	1	0	0
hcluster_129	17	26	12	20	26	20	19	33	12	Yes	185	9	8 to 7,17 to 15,3 to 2	14 to 12,9 to 3,15 to 11	-14.8922	Ini|INIL06g23683.t1,Ath|AT5G07080,Can|Capana00g001430,Ini|INIL13g09132.t1,Ini|INIL09g30499.t1,Sly|Solyc03g117600.2,Ini|INIL08g27298.t1,Sly|Solyc07g049670.2,Stu|PGSC0003DMG400018700,Ini|INIL08g38768.t1,Ini|INIL06g23685.t1,Cca|Cc05_g02710,Sly|Solyc08g013830.1,Ini|INIL13g09084.t1,Cau|C007N0413E0.1,Mgu|Migut.I00679,Cau|C043N0181M0.1,Can|Capana11g000188,Sly|Solyc05g015800.2,Stu|PGSC0003DMG400037355,Sl…	0.46054	0.55012	0.391112	0.494245	0.55012	0.494245	0.483527	0.602213	0.391112
hcluster_130	20	24	18	13	15	20	23	34	18	Yes	185	9	6 to 4,14 to 13,3 to 2,9 to 8	8 to 7,11 to 10	-13.7947	Ugi|unitig_746.g26794.t1,Ugi|unitig_26.g9119.t1,Stu|PGSC0003DMG400019198,Stu|PGSC0003DMG400027833,Ini|INIL01g20112.t1,Can|Capana01g002848,Cca|Cc06_g12810,Sly|Solyc01g057220.2,Ugi|unitig_746.g26795.t1,Ath|AT1G11370,Sly|Solyc06g084620.1,Cau|C004N0424E0.1,Mgu|Migut.H00740,Ugi|unitig_0.g2319.t1,Ini|INIL07g34224.t1,Can|Capana07g000878,Can|Capana00g001508,Stu|PGSC0003DMG400028674,Stu|PGSC0003DMG4000052…	0.494245	0.532898	0.472308	0.406694	0.435121	0.494245	0.523802	0.608812	0.472308
hcluster_131	19	15	16	29	23	27	20	21	15	Yes	185	9	6 to 5,3 to 2,11 to 10,9 to 8	17 to 15,8 to 6	-14.284	Ath|AT2G40420,Stu|PGSC0003DMG400021623,Cca|Cc07_g15320,Can|Capana02g002432,Ini|INIL11g29502.t1,Stu|PGSC0003DMG400029153,Sly|Solyc05g052300.2,Ath|AT3G09340,Cau|C069N0110G0.1,Ugi|unitig_736.g22263.t1,Sly|Solyc03g013440.2,Stu|PGSC0003DMG400029866,Sly|Solyc03g013160.2,Ugi|unitig_748.g7550.t1,Ath|AT3G56200,Ini|INIL03g18060.t1,Ini|INIL06g36941.t1,Ini|INIL05g28452.t1,Ini|INIL11g29503.t1,Cca|Cc05_g04760,…	0.483527	0.435121	0.448166	0.573839	0.523802	0.558289	0.494245	0.504507	0.435121
hcluster_132	21	20	18	19	24	20	17	22	24	Yes	185	9	8 to 7	6 to 4,3 to 2,9 to 8	-13.1374	Ini|INIL02g11532.t1,Stu|PGSC0003DMG400032150,Mgu|Migut.J01870,Cca|Cc10_g09510,Ugi|unitig_85.g27186.t1,Stu|PGSC0003DMG400018181,Cau|C026N0460E0.1,Can|Capana01g001513,Sly|Solyc01g057760.2,Cau|C035N0082E0.1,Ini|INIL13g07763.t1,Ini|INIL02g16792.t1,Ugi|unitig_46.g18515.t1,Ath|AT3G58570,Ini|INIL07g20653.t1,Cau|C010N0068E0.1,Stu|PGSC0003DMG400032137,Can|Capana01g001649,Sly|Solyc08g076200.2,Cau|C002N0224…	0.504507	0.494245	0.472308	0.483527	0.532898	0.494245	0.46054	0.514348	0.532898
hcluster_133	23	23	10	27	21	21	18	24	17	Yes	184	9	11 to 10,9 to 3	6 to 4,14 to 12,3 to 1	-11.8292	Sly|Solyc11g008940.1,Ath|AT3G46790,Cau|C069N0131E0.1,Ini|INIL10g12267.t1,Ini|INIL01g25308.t1,Cau|C002N0481E0.1,Can|Capana00g004298,Cca|Cc06_g05980,Mgu|Migut.A00252,Can|Capana00g001309,Ath|AT4G33990,Mgu|Migut.N00300,Mgu|Migut.J01776,Ugi|unitig_899.g14760.t1,Stu|PGSC0003DMG400008944,Ini|INIL02g17111.t1,Cau|C026N0005E0.1,Can|Capana07g001804,Can|Capana07g000271,Cau|C069N0120E0.1,Mgu|Migut.A00478,Cca|…	0.524958	0.524958	0.357554	0.559464	0.50565	0.50565	0.473429	0.53406	0.461652
hcluster_134	19	19	12	14	35	23	27	31	4	Yes	184	9	6 to 4,9 to 8,9 to 3	11 to 10,3 to 1,8 to 6	-16.0746	Sly|Solyc10g085490.1,Cca|Cc03_g07470,Mgu|Migut.B01007,Mgu|Migut.N03089,Ath|AT2G02340,Mgu|Migut.B01699,Ini|INIL10g42601.t1,Cau|C016N0071E0.1,Ini|INIL12g03129.t1,Mgu|Migut.F00370,Can|Capana01g001467,Ath|AT1G80110,Stu|PGSC0003DMG400016863,Ugi|unitig_578.g16028.t1,Stu|PGSC0003DMG400010258,Ini|INIL13g07506.t1,Ini|INIL09g21526.t1,Can|Capana00g000835,Ath|AT1G09155,Cau|C004N0558M0.1,Cca|Cc09_g03240,Ini|I…	0.484656	0.484656	0.392159	0.422405	0.616438	0.524958	0.559464	0.589635	0.207437
hcluster_135	110	47	0	21	1	1	1	1	2	Yes	184	8	17 to 16	17 to 15,3 to 1	-368.06	Ath|AT1G58310,Mgu|Migut.M00829,Cca|Cc05_g03790,Ath|AT1G64540,Ath|AT1G16930,Ath|AT5G44940,Ath|AT3G59000,Cca|Cc05_g12180,Mgu|Migut.M00817,Ath|AT5G22590,Ath|AT5G41630,Ath|AT3G03040,Ath|AT1G48390,Cca|Cc01_g01510,Ath|AT1G16940,Ath|AT2G26030,Ath|AT3G58950,Mgu|Migut.M00820,Mgu|Migut.L00793,Ath|AT1G78840,Ath|AT3G58900,Ath|AT5G22700,Ath|AT2G29910,Mgu|Migut.M00832,Ath|AT5G18770,Ath|AT5G25850,Ath|AT3G59180,…	0.878814	0.682547	0	0.50565	0.0708009	0.0708009	0.0708009	0.0708009	0.125427
hcluster_136	22	20	22	15	20	22	23	25	15	Yes	184	9	6 to 4,3 to 2	8 to 7,11 to 10,9 to 3	-12.8009	Sly|Solyc12g096980.1,Cau|C004N0094E0.1,Ini|INIL12g03216.t1,Sly|Solyc03g120380.2,Stu|PGSC0003DMG400001498,Can|Capana03g000244,Sly|Solyc01g097290.2,Ugi|unitig_37.g12256.t1,Sly|Solyc06g084070.2,Ath|AT5G43700,Mgu|Migut.L00447,Sly|Solyc12g007230.1,Ath|AT4G32280,Cau|C009N0273E0.1,Cau|C010N0286M0.1,Cca|Cc10_g08190,Ini|INIL06g23625.t1,Ugi|unitig_32.g11596.t1,Sly|Solyc03g120500.2,Ini|INIL14g41592.t1,Can|C…	0.515498	0.495382	0.515498	0.436211	0.495382	0.515498	0.524958	0.54283	0.436211
hcluster_137	23	19	18	15	30	24	21	23	11	Yes	184	9	8 to 7	6 to 4,11 to 10,3 to 1,15 to 14	-12.8989	Can|Capana09g002162,Mgu|Migut.N02601,Sly|Solyc06g072130.2,Ath|AT5G47450,Stu|PGSC0003DMG400026718,Ath|AT2G25810,Sly|Solyc06g011350.2,Sly|Solyc11g069430.1,Ath|AT4G17340,Stu|PGSC0003DMG400009604,Mgu|Migut.E01085,Ini|INIL03g18342.t1,Sly|Solyc08g081190.2,Cca|Cc01_g10300,Stu|PGSC0003DMG400007134,Ini|INIL09g29995.t1,Can|Capana01g000608,Stu|PGSC0003DMG400010475,Mgu|Migut.J00549,Ugi|unitig_748.g7434.t1,Cc…	0.524958	0.484656	0.473429	0.436211	0.58244	0.53406	0.50565	0.524958	0.375479
hcluster_138	13	22	14	39	34	27	27	2	5	Yes	183	9	8 to 7,14 to 13,15 to 11	11 to 9,9 to 3	-14.3818	Sly|Solyc07g055450.1,Mgu|Migut.N00502,Sly|Solyc10g007890.2,Sly|Solyc07g055550.1,Mgu|Migut.H02044,Mgu|Migut.M00202,Can|Capana07g002107,Mgu|Migut.H02047,Can|Capana06g001151,Cca|Cc05_g10490,Can|Capana07g001876,Stu|PGSC0003DMG400017325,Can|Capana01g003924,Mgu|Migut.H02043,Cca|Cc05_g08860,Sly|Solyc07g055350.2,Cca|Cc05_g10480,Ath|AT4G27710,Stu|PGSC0003DMG400011217,Can|Capana07g002110,Ath|AT3G14680,Ugi|…	0.408828	0.516655	0.42349	0.64177	0.611219	0.560647	0.560647	0.125961	0.240717
hcluster_139	15	28	0	22	26	23	26	29	14	Yes	183	8	15 to 14,15 to 11	6 to 5,14 to 12,11 to 10,3 to 1	-13.0323	Stu|PGSC0003DMG400035816,Stu|PGSC0003DMG400009689,Can|Capana02g001394,Ini|INIL02g11690.t1,Mgu|Migut.F01237,Stu|PGSC0003DMG400021842,Stu|PGSC0003DMG400013498,Ath|AT3G04690,Stu|PGSC0003DMG400023419,Ini|INIL02g11686.t1,Ini|INIL02g11694.t1,Stu|PGSC0003DMG400013495,Stu|PGSC0003DMG400007299,Sly|Solyc03g059070.2,Mgu|Migut.D00069,Sly|Solyc02g089090.2,Mgu|Migut.O00202,Can|Capana00g003290,Can|Capana02g0032…	0.437309	0.568556	0	0.516655	0.552469	0.526121	0.552469	0.576213	0.42349
hcluster_140	28	27	0	16	24	24	22	25	17	Yes	183	8	11 to 9	6 to 4,14 to 12,3 to 1,15 to 11	-11.4712	Cau|C020N0133E0.1,Can|Capana12g001014,Mgu|Migut.B01785,Cca|Cc02_g03650,Ath|AT3G15890,Can|Capana03g002147,Cca|Cc05_g09640,Sly|Solyc04g078700.2,Cca|Cc03_g00190,Cca|Cc02_g02370,Can|Capana11g002188,Sly|Solyc08g068250.2,Can|Capana04g002245,Sly|Solyc03g006890.1,Cau|C064N0166E0.1,Cca|Cc02_g35750,Can|Capana12g000730,Ath|AT1G70460,Cau|C009N0198E0.1,Ath|AT2G18470,Sly|Solyc12g088750.1,Stu|PGSC0003DMG4000417…	0.568556	0.560647	0	0.450376	0.535228	0.535228	0.516655	0.544003	0.46277
hcluster_141	24	24	15	20	21	20	19	24	16	Yes	183	9	11 to 9	6 to 4,14 to 12,3 to 1,9 to 8,15 to 11	-12.7657	Ath|AT2G36130,Ini|INIL04g34759.t1,Mgu|Migut.N00782,Ugi|unitig_747.g21221.t1,Ini|INIL02g11789.t1,Can|Capana09g002255,Can|Capana03g003323,Cca|Cc08_g06880,Ath|AT3G66654,Cau|C009N0315E0.1,Cau|C012N0097E0.1,Ath|AT4G32420,Cca|Cc07_g07080,Ini|INIL13g07809.t1,Cca|Cc10_g01600,Ath|AT3G62030,Cau|C008N0050E0.1,Cau|C000N0917E0.1,Mgu|Migut.B01241,Mgu|Migut.I00400,Sly|Solyc09g008410.2,Can|Capana08g002432,Cca|Cc…	0.535228	0.535228	0.437309	0.496526	0.506801	0.496526	0.485792	0.535228	0.450376
hcluster_142	25	23	20	18	19	19	18	24	17	Yes	183	9	15 to 14,9 to 3	17 to 15,3 to 1	-12.9741	Cau|C014N0399E0.1,Ugi|unitig_746.g26901.t1,Can|Capana04g000195,Mgu|Migut.B00687,Ini|INIL15g27858.t1,Cau|C000N0695M0.1,Sly|Solyc11g008820.1,Ini|INIL06g37577.t1,Cau|C013N0210E0.1,Cau|C067N0051E0.1,Sly|Solyc09g010210.2,Cca|Cc11_g08160,Sly|Solyc02g014220.2,Can|Capana03g003654,Ugi|unitig_22.g6139.t1,Ath|AT4G11050,Ini|INIL01g25550.t1,Ini|INIL01g19860.t1,Ath|AT1G64390,Ath|AT1G23210,Stu|PGSC0003DMG400013…	0.544003	0.526121	0.496526	0.474557	0.485792	0.485792	0.474557	0.535228	0.46277
hcluster_143	23	20	16	15	19	24	22	24	20	Yes	183	9	11 to 9	8 to 7,17 to 15,6 to 4,14 to 12,11 to 10,3 to 1	-13.1004	Sly|Solyc12g014080.1,Cau|C006N0266E0.1,Ugi|unitig_62.g23550.t1,Mgu|Migut.B01334,Stu|PGSC0003DMG400021692,Ath|AT2G33870,Ugi|unitig_736.g22577.t1,Cau|C035N0122E0.1,Cau|C005N0433E0.1,Sly|Solyc02g072180.2,Cca|Cc02_g39730,Ath|AT4G39990,Ini|INIL01g36757.t1,Cau|C016N0225E0.1,Sly|Solyc07g055290.2,Can|Capana10g002373,Ath|AT1G07410,Cca|Cc09_g00680,Cca|Cc02_g14210,Cca|Cc07_g14760,Cau|C054N0077M0.1,Can|Capan…	0.526121	0.496526	0.450376	0.437309	0.485792	0.535228	0.516655	0.535228	0.496526
hcluster_144	14	18	17	21	22	23	25	33	10	Yes	183	9	6 to 4,15 to 14,9 to 3,15 to 11	3 to 1	-14.1321	Can|Capana00g003124,Sly|Solyc10g007570.2,Stu|PGSC0003DMG400016516,Sly|Solyc01g058030.1,Sly|Solyc05g052740.1,Cau|C054N0022E0.1,Ini|INIL09g11126.t1,Cau|C026N0251G1.1,Can|Capana01g000778,Mgu|Migut.M00902,Cca|Cc00_g30400,Ini|INIL06g37787.t1,Mgu|Migut.L00253,Ini|INIL06g00117.t1,Can|Capana05g001980,Stu|PGSC0003DMG400013089,Ugi|unitig_747.g21806.t1,Cca|Cc07_g18840,Can|Capana03g000366,Sly|Solyc08g016660.…	0.42349	0.474557	0.46277	0.506801	0.516655	0.526121	0.544003	0.604614	0.358569
hcluster_145	30	31	0	20	19	24	21	26	12	Yes	183	8	6 to 5,9 to 3,8 to 6	14 to 12,3 to 1,15 to 11	-13.0859	Stu|PGSC0003DMG400028359,Ini|INIL12g01106.t1,Stu|PGSC0003DMG400010263,Ini|INIL06g37823.t1,Ini|INIL02g11714.t1,Cau|C067N0023E0.1,Sly|Solyc12g056460.1,Cca|Cc05_g09250,Cca|Cc02_g03570,Ini|INIL02g11715.t1,Cca|Cc10_g09390,Ini|INIL02g17189.t1,Ini|INIL03g22473.t1,Mgu|Migut.M00986,Ini|INIL03g22474.t1,Ath|AT5G65070,Mgu|Migut.K00968,Cca|Cc00_g02800,Can|Capana01g002457,Ini|INIL14g35204.t2,Ath|AT4G11880,Cca|…	0.583634	0.590833	0	0.496526	0.485792	0.535228	0.506801	0.552469	0.393214
hcluster_146	22	19	13	28	11	30	19	30	11	Yes	183	9	11 to 10,9 to 3,8 to 6	11 to 9,6 to 4,3 to 1	-17.8622	Cau|C025N0416E0.1,Ini|INIL05g22883.t1,Can|Capana00g004514,Ini|INIL01g25445.t1,Mgu|Migut.J01588,Cca|Cc05_g04790,Ath|AT1G33100,Ugi|unitig_25.g30568.t1,Ath|AT1G33090,Sly|Solyc03g025190.2,Sly|Solyc02g080490.2,Cca|Cc00_g02170,Mgu|Migut.J01585,Mgu|Migut.K00185,Ath|AT5G44050,Cca|Cc05_g04730,Ini|INIL08g04744.t1,Ath|AT4G21910,Ath|AT3G59030,Sly|Solyc05g013460.2,Stu|PGSC0003DMG400004474,Stu|PGSC0003DMG40100…	0.516655	0.485792	0.408828	0.568556	0.376515	0.583634	0.485792	0.583634	0.376515
hcluster_147	24	21	10	42	14	16	17	33	5	Yes	182	9	11 to 10,9 to 3	11 to 9,3 to 1	-16.2447	Ini|INIL11g26551.t1,Mgu|Migut.N00513,Ath|AT2G18560,Cca|Cc07_g09110,Can|Capana03g004262,Mgu|Migut.F01071,Ath|AT1G07260,Ini|INIL03g17932.t1,Cca|Cc05_g01940,Ath|AT5G26310,Ath|AT2G18570,Can|Capana12g002768,Cca|Cc10_g03270,Ini|INIL14g42046.t1,Stu|PGSC0003DMG400034882,Ugi|unitig_0.g719.t1,Can|Capana02g002330,Ath|AT5G66690,Cca|Cc05_g02350,Stu|PGSC0003DMG400016611,Ini|INIL03g17930.t1,Sly|Solyc07g043050.1…	0.536404	0.507959	0.35959	0.659629	0.424581	0.451492	0.463896	0.605825	0.241551
hcluster_148	20	37	16	21	23	13	12	34	6	Yes	182	9	15 to 14,9 to 3	14 to 12,3 to 1,8 to 6	-15.7938	Can|Capana07g001480,Ugi|unitig_748.g7397.t1,Ath|AT2G32390,Ini|INIL03g17798.t1,Mgu|Migut.I01170,Ath|AT5G48410,Ini|INIL06g15130.t1,Ini|INIL03g18172.t1,Cca|Cc00_g09020,Ini|INIL02g11838.t1,Sly|Solyc06g063210.2,Ini|INIL06g37896.t1,Cca|Cc11_g00250,Mgu|Migut.D01676,Can|Capana00g004923,Ugi|unitig_749.g13892.t1,Sly|Solyc07g052400.2,Can|Capana00g004920,Cca|Cc08_g06250,Ini|INIL08g30958.t1,Ini|INIL03g18166.t…	0.497677	0.631233	0.451492	0.507959	0.527291	0.409905	0.394275	0.612433	0.270248
hcluster_149	4	51	0	18	25	20	35	12	17	Yes	182	8	6 to 4,14 to 13,9 to 8,15 to 11	3 to 2,15 to 14,8 to 6	-15.1155	Mgu|Migut.M00318,Sly|Solyc01g008040.1,Can|Capana01g003285,Cca|Cc11_g00570,Mgu|Migut.H01608,Mgu|Migut.H01606,Ath|AT3G06240,Sly|Solyc07g047760.1,Sly|Solyc03g046490.1,Mgu|Migut.M00304,Sly|Solyc10g008580.1,Mgu|Migut.M00308,Can|Capana09g001786,Stu|PGSC0003DMG402021671,Mgu|Migut.J01313,Sly|Solyc01g056660.1,Mgu|Migut.M00302,Sly|Solyc01g056280.2,Stu|PGSC0003DMG400014981,Sly|Solyc01g056240.1,Ini|INIL10g12…	0.208959	0.703567	0	0.475692	0.545184	0.497677	0.618865	0.394275	0.463896
hcluster_150	21	21	16	16	24	21	17	26	20	Yes	182	9	8 to 7,3 to 2	6 to 4,14 to 12,11 to 10	-11.4849	Can|Capana05g000105,Stu|PGSC0003DMG400023010,Cau|C000N0841E0.1,Ini|INIL12g08398.t1,Cca|Cc01_g11930,Sly|Solyc11g007760.1,Stu|PGSC0003DMG400015413,Ini|INIL01g25464.t1,Mgu|Migut.C00707,Can|Capana06g003010,Sly|Solyc06g068920.2,Mgu|Migut.A00109,Ini|INIL07g05960.t1,Ini|INIL12g03263.t1,Cca|Cc02_g10410,Cca|Cc10_g04100,Cau|C026N0225E0.1,Cau|C022N0037E0.1,Stu|PGSC0003DMG401007970,Can|Capana06g000981,Ugi|un…	0.507959	0.507959	0.451492	0.451492	0.536404	0.507959	0.463896	0.553655	0.497677
hcluster_151	3	4	0	21	6	73	11	37	27	Yes	182	8	6 to 5,9 to 3,8 to 6,15 to 11	11 to 9,14 to 12,3 to 1	-16.2684	Ini|INIL01g15882.t1,Sly|Solyc09g015390.1,Sly|Solyc12g042810.1,Sly|Solyc05g016090.1,Cca|Cc08_g06590,Ini|INIL12g29200.t1,Stu|PGSC0003DMG400034839,Stu|PGSC0003DMG400000655,Sly|Solyc10g051090.1,Cca|Cc05_g12610,Cau|C054N0055M0.1,Ini|INIL05g28814.t1,Sly|Solyc07g042360.1,Sly|Solyc08g014250.1,Ini|INIL13g09284.t1,Ini|INIL05g02822.t1,Cau|C071N0008M0.1,Stu|PGSC0003DMG400010948,Sly|Solyc11g044440.1,Cca|Cc03_…	0.171247	0.208959	0	0.507959	0.270248	0.785884	0.377557	0.631233	0.561837
hcluster_152	0	0	182	0	0	0	0	0	0	No	182	1	14 to 12		-999	Ugi|unitig_334.g35199.t1,Ugi|unitig_46.g18863.t1,Ugi|unitig_150.g32914.t1,Ugi|unitig_52.g17806.t1,Ugi|unitig_52.g17820.t1,Ugi|unitig_154.g33417.t1,Ugi|unitig_131.g32056.t1,Ugi|unitig_310.g31161.t1,Ugi|unitig_436.g32629.t1,Ugi|unitig_131.g32066.t1,Ugi|unitig_294.g30427.t1,Ugi|unitig_436.g32641.t1,Ugi|unitig_294.g30489.t1,Ugi|unitig_53.g33276.t1,Ugi|unitig_694.g34627.t1,Ugi|unitig_382.g35131.t1,Ugi…	0	0	1	0	0	0	0	0	0
hcluster_153	15	18	7	33	15	23	23	39	8	Yes	181	9	3 to 2,11 to 10,15 to 14,8 to 6	14 to 12,9 to 3	-14.0057	Ugi|unitig_21.g20731.t1,Cca|Cc03_g15200,Cca|Cc01_g01450,Ini|INIL06g23766.t1,Cca|Cc03_g15120,Ugi|unitig_0.g2417.t1,Ini|INIL06g36966.t1,Ath|AT4G15550,Stu|PGSC0003DMG400014952,Cca|Cc03_g15090,Ini|INIL15g27745.t1,Ath|AT1G05680,Ini|INIL14g35559.t1,Cca|Cc03_g15110,Mgu|Migut.C00347,Ini|INIL11g26794.t1,Cca|Cc03_g09230,Cca|Cc01_g01490,Stu|PGSC0003DMG400009526,Stu|PGSC0003DMG400020640,Can|Capana03g004109,A…	0.439524	0.476834	0.296821	0.607044	0.439524	0.528468	0.528468	0.64423	0.320019
hcluster_154	0	0	0	0	0	0	181	0	0	No	181	1	6 to 4		-999	Stu|PGSC0003DMG400046899,Stu|PGSC0003DMG400045726,Stu|PGSC0003DMG400034452,Stu|PGSC0003DMG400043146,Stu|PGSC0003DMG400034606,Stu|PGSC0003DMG400042810,Stu|PGSC0003DMG400041841,Stu|PGSC0003DMG400034500,Stu|PGSC0003DMG400038857,Stu|PGSC0003DMG400045831,Stu|PGSC0003DMG400037203,Stu|PGSC0003DMG400039017,Stu|PGSC0003DMG400045845,Stu|PGSC0003DMG400040409,Stu|PGSC0003DMG400037708,Stu|PGSC0003DMG400044020…	0	0	0	0	0	0	1	0	0
hcluster_155	22	21	12	12	24	23	31	24	12	Yes	181	9	17 to 16,11 to 9,6 to 4,14 to 13	3 to 1	-13.2152	Ugi|unitig_37.g12514.t1,Stu|PGSC0003DMG400014307,Stu|PGSC0003DMG400002235,Sly|Solyc08g066660.1,Can|Capana10g001958,Mgu|Migut.F00382,Can|Capana01g000591,Can|Capana04g001803,Ath|AT4G16750,Stu|PGSC0003DMG400012524,Cau|C010N0296E0.1,Ini|INIL14g00686.t1,Sly|Solyc05g050830.1,Stu|PGSC0003DMG400026461,Can|Capana08g000576,Cca|Cc08_g12160,Ath|AT1G01250,Sly|Solyc03g120840.1,Can|Capana01g004448,Ath|AT1G33760…	0.518991	0.509124	0.395343	0.395343	0.537587	0.528468	0.59325	0.537587	0.395343
hcluster_156	22	22	14	18	24	23	18	24	16	Yes	181	9	11 to 9,6 to 5	14 to 12,3 to 1,8 to 6,15 to 11	-12.77	Stu|PGSC0003DMG400021560,Cau|C005N0425G1.1,Ini|INIL09g29665.t1,Stu|PGSC0003DMG400002392,Sly|Solyc12g006340.1,Ugi|unitig_22.g6217.t1,Can|Capana09g002164,Cau|C000N0216E0.1,Stu|PGSC0003DMG400000118,Mgu|Migut.J00534,Cau|C017N0224E0.1,Cca|Cc01_g11410,Cca|Cc02_g11300,Can|Capana01g000109,Sly|Solyc11g069500.1,Ath|AT1G19220,Ath|AT1G34170,Can|Capana11g000105,Stu|PGSC0003DMG400003771,Can|Capana04g000259,Ath…	0.518991	0.518991	0.42568	0.476834	0.537587	0.528468	0.476834	0.537587	0.452615
hcluster_157	25	21	20	17	18	21	17	28	14	Yes	181	9	9 to 3,8 to 6	17 to 15,6 to 4,3 to 1,15 to 11	-14.7695	Cca|Cc10_g13200,Sly|Solyc10g047290.1,Mgu|Migut.H02210,Cau|C078N0018E0.1,Cau|C057N0090E0.1,Stu|PGSC0003DMG400007819,Ini|INIL04g07102.t1,Sly|Solyc07g062970.2,Sly|Solyc01g105280.2,Ini|INIL08g04676.t1,Ath|AT1G43900,Can|Capana02g002430,Ini|INIL02g17020.t1,Can|Capana07g000296,Ath|AT2G05050,Cau|C041N0137E0.1,Cau|C004N0411E0.1,Ugi|unitig_8.g3488.t1,Ath|AT4G28400,Sly|Solyc07g053760.2,Sly|Solyc05g052520.2,…	0.546372	0.509124	0.498835	0.465029	0.476834	0.509124	0.465029	0.570951	0.42568
hcluster_158	17	33	19	11	23	25	25	21	7	Yes	181	9	14 to 13,9 to 8	11 to 10,3 to 1	-13.8848	Mgu|Migut.L01088,Stu|PGSC0003DMG400009449,Ugi|unitig_32.g10689.t1,Mgu|Migut.A00650,Sly|Solyc04g011670.2,Ugi|unitig_747.g21820.t1,Ugi|unitig_7.g29869.t1,Stu|PGSC0003DMG400028441,Mgu|Migut.J01815,Sly|Solyc09g005610.2,Ini|INIL02g40340.t1,Ini|INIL06g37509.t1,Stu|PGSC0003DMG400010193,Ath|AT5G06839,Ath|AT5G10030,Sly|Solyc02g076640.1,Cca|Cc06_g19350,Stu|PGSC0003DMG400016951,Ugi|unitig_699.g19892.t1,Ini|…	0.465029	0.607044	0.488086	0.378607	0.528468	0.546372	0.546372	0.509124	0.296821
hcluster_159	20	25	16	16	20	22	22	24	15	Yes	180	9	11 to 9,14 to 13,9 to 3,8 to 6	17 to 15,3 to 1	-12.3366	Sly|Solyc01g095490.2,Sly|Solyc07g062570.2,Stu|PGSC0003DMG400022555,Mgu|Migut.I00136,Sly|Solyc05g050230.2,Cca|Cc08_g15680,Can|Capana06g000799,Mgu|Migut.J00021,Cca|Cc02_g38940,Ini|INIL13g09218.t1,Ath|AT5G53300,Stu|PGSC0003DMG400001314,Ini|INIL12g03412.t1,Cau|C000N0996E0.1,Stu|PGSC0003DMG400012390,Cau|C000N0870E0.1,Ath|AT1G16890,Ini|INIL08g34683.t1,Stu|PGSC0003DMG400012306,Ugi|unitig_60.g25603.t1,Mg…	0.5	0.547567	0.453744	0.453744	0.5	0.520169	0.520169	0.538777	0.440643
hcluster_160	23	20	19	16	26	20	30	17	9	Yes	180	9	8 to 7,6 to 4	11 to 10,3 to 1,9 to 3	-13.3919	Ini|INIL01g25141.t1,Ugi|unitig_22.g5202.t1,Ini|INIL05g24422.t1,Ath|AT2G40890,Stu|PGSC0003DMG400036058,Sly|Solyc05g047530.2,Mgu|Migut.F01655,Cca|Cc02_g10080,Sly|Solyc02g080330.2,Cca|Cc11_g16860,Can|Capana10g002483,Ath|AT2G12190,Cau|C010N0381E0.1,Ugi|unitig_60.g25713.t1,Ath|AT1G11600,Ath|AT2G46660,Stu|PGSC0003DMG400013696,Ath|AT1G01190,Can|Capana06g000623,Stu|PGSC0003DMG400024630,Can|Capana02g00216…	0.529653	0.5	0.489243	0.453744	0.556047	0.5	0.58726	0.466169	0.342185
hcluster_161	1	56	1	7	38	23	46	5	3	Yes	180	9	6 to 4,14 to 13,11 to 10,9 to 8,9 to 3	8 to 6	-15.694	Stu|PGSC0003DMG400011589,Ugi|unitig_27.g25225.t1,Stu|PGSC0003DMG400002433,Cca|Cc03_g06540,Cca|Cc03_g07520,Stu|PGSC0003DMG400038368,Stu|PGSC0003DMG403021681,Stu|PGSC0003DMG400020922,Ini|INIL14g41941.t1,Can|Capana07g002295,Mgu|Migut.N00360,Can|Capana11g001548,Ini|INIL12g07288.t1,Mgu|Migut.F02033,Mgu|Migut.N00589,Stu|PGSC0003DMG400031259,Cau|C031N0078E0.1,Mgu|Migut.C00029,Sly|Solyc09g072930.1,Can|Ca…	0.0721599	0.727429	0.0721599	0.297766	0.639657	0.529653	0.682654	0.243239	0.172604
hcluster_162	25	15	11	27	22	22	16	30	12	Yes	180	9	3 to 2	11 to 9,6 to 4,14 to 12,15 to 14,9 to 3	-14.6006	Can|Capana05g000144,Sly|Solyc01g108480.1,Stu|PGSC0003DMG400011208,Ini|INIL14g41457.t1,Ini|INIL14g35085.t1,Can|Capana06g001054,Can|Capana01g002700,Cca|Cc02_g28930,Can|Capana04g001427,Can|Capana00g003657,Ath|AT5G42230,Cca|Cc10_g03970,Cau|C006N0191E0.1,Mgu|Migut.K00303,Sly|Solyc06g068880.2,Ath|AT3G52010,Ath|AT2G24000,Ini|INIL01g25429.t1,Can|Capana07g000176,Ini|INIL14g35084.t1,Ini|INIL02g11671.t1,Cau…	0.547567	0.440643	0.379664	0.564239	0.520169	0.520169	0.453744	0.58726	0.396419
hcluster_163	0	100	0	20	22	12	23	2	1	No	180	7	14 to 13,11 to 10,9 to 8,9 to 3,8 to 6	6 to 5	-12.9158	Can|Capana09g000423,Mgu|Migut.D01952,Mgu|Migut.D02028,Mgu|Migut.D01544,Can|Capana00g003207,Mgu|Migut.C00161,Cca|Cc03_g14820,Mgu|Migut.D01708,Stu|PGSC0003DMG400007869,Mgu|Migut.E00320,Cca|Cc10_g11250,Mgu|Migut.D01917,Mgu|Migut.D01980,Stu|PGSC0003DMG400004296,Mgu|Migut.D01979,Sly|Solyc10g047320.1,Mgu|Migut.D02009,Cca|Cc05_g05290,Cau|C001N0325E0.1,Mgu|Migut.D01966,Can|Capana11g002260,Sly|Solyc03g005…	0	0.861654	0	0.5	0.520169	0.396419	0.529653	0.127589	0.0721599
hcluster_164	0	6	0	138	16	10	10	0	0	No	180	5	8 to 7,14 to 13,11 to 10,9 to 8		-9.11912	Cca|Cc01_g08050,Cca|Cc05_g04430,Can|Capana11g001783,Stu|PGSC0003DMG400023062,Cca|Cc04_g12020,Cca|Cc05_g04450,Sly|Solyc05g007350.1,Cca|Cc11_g06910,Cca|Cc01_g08120,Cca|Cc00_g10170,Can|Capana12g000807,Cca|Cc07_g17820,Cca|Cc03_g08270,Cca|Cc00_g05430,Cca|Cc07_g20590,Mgu|Migut.H00812,Cca|Cc03_g08230,Cca|Cc00_g01320,Sly|Solyc05g012740.1,Cca|Cc03_g09550,Cca|Cc03_g08520,Cca|Cc03_g14660,Cca|Cc03_g08290,Cca…	0	0.272045	0	0.937253	0.453744	0.361654	0.361654	0	0
hcluster_165	26	17	5	9	22	31	33	30	7	Yes	180	9	8 to 6	14 to 12,11 to 10,3 to 1,15 to 14	-16.0458	Ini|INIL01g25358.t1,Stu|PGSC0003DMG400028014,Can|Capana00g002534,Can|Capana00g002416,Ini|INIL05g09743.t1,Cca|Cc02_g23420,Sly|Solyc07g051860.1,Ini|INIL13g08054.t2,Sly|Solyc12g017740.1,Ini|INIL09g30493.t1,Can|Capana07g001392,Stu|PGSC0003DMG400041592,Mgu|Migut.D01142,Stu|PGSC0003DMG400009293,Sly|Solyc07g051920.1,Sly|Solyc01g079750.2,Ini|INIL01g25249.t1,Can|Capana02g003086,Sly|Solyc07g051880.1,Ini|IN…	0.556047	0.466169	0.243239	0.342185	0.520169	0.594469	0.608269	0.58726	0.297766
hcluster_166	20	19	23	14	21	20	21	26	16	Yes	180	9	9 to 3	11 to 10,3 to 1	-13.3229	Cca|Cc02_g30120,Can|Capana11g000400,Cau|C057N0063E0.1,Ini|INIL06g37895.t1,Sly|Solyc10g079240.1,Ini|INIL11g05349.t1,Can|Capana02g001812,Ath|AT3G52290,Cau|C001N0386E0.1,Stu|PGSC0003DMG400003665,Can|Capana05g000060,Stu|PGSC0003DMG400022965,Ath|AT5G13460,Cau|C012N0169E0.1,Ath|AT4G00820,Sly|Solyc09g007410.2,Sly|Solyc06g052010.1,Mgu|Migut.B01194,Ini|INIL05g22820.t1,Can|Capana01g003703,Cca|Cc08_g10830,S…	0.5	0.489243	0.529653	0.426786	0.510296	0.5	0.510296	0.556047	0.453744
hcluster_167	14	22	17	18	21	25	24	25	14	Yes	180	9	11 to 9,11 to 10,15 to 14	8 to 7,3 to 1	-13.9486	Sly|Solyc08g005520.2,Mgu|Migut.K00274,Ini|INIL08g13611.t1,Ini|INIL14g35410.t1,Stu|PGSC0003DMG400003113,Ath|AT5G57740,Cca|Cc02_g22490,Cca|Cc06_g13980,Ugi|unitig_37.g12638.t1,Ini|INIL12g22187.t1,Stu|PGSC0003DMG400018460,Mgu|Migut.E01351,Ath|AT5G20350,Cca|Cc11_g02820,Cca|Cc01_g18750,Stu|PGSC0003DMG400004473,Cau|C012N0402E0.1,Can|Capana08g002145,Mgu|Migut.B00507,Can|Capana08g001920,Ini|INIL04g39412.t…	0.426786	0.520169	0.466169	0.477983	0.510296	0.547567	0.538777	0.547567	0.426786
hcluster_168	19	17	22	16	18	20	26	30	12	Yes	180	9	6 to 4,9 to 3,8 to 6	3 to 1	-14.9505	Ath|AT3G11280,Ini|INIL07g33688.t1,Ath|AT3G10590,Sly|Solyc10g080920.1,Ini|INIL01g25486.t1,Cca|Cc07_g09640,Ath|AT2G38090,Sly|Solyc04g080500.2,Sly|Solyc11g006720.1,Stu|PGSC0003DMG401009242,Cca|Cc09_g09410,Ini|INIL07g34607.t1,Ini|INIL07g34602.t1,Cca|Cc10_g02730,Cau|C112N0008E0.1,Sly|Solyc09g007570.1,Cca|Cc07_g18210,Can|Capana11g000490,Stu|PGSC0003DMG400018702,Cau|C084N0015E0.1,Ath|AT3G10580,Can|Capan…	0.489243	0.466169	0.520169	0.453744	0.477983	0.5	0.556047	0.58726	0.396419
hcluster_169	21	21	32	20	22	21	22	4	17	Yes	180	9	6 to 4,14 to 12	3 to 2,9 to 3	-11.5518	Stu|PGSC0003DMG400016275,Ugi|unitig_0.g2610.t1,Can|Capana02g000554,Sly|Solyc06g053870.2,Cau|C002N0425E0.1,Mgu|Migut.O00941,Ugi|unitig_748.g8503.t1,Ugi|unitig_748.g8510.t1,Ugi|unitig_37.g11943.t1,Sly|Solyc12g006820.1,Mgu|Migut.D02144,Cau|C009N0221E0.1,Sly|Solyc02g063140.2,Ini|INIL02g16880.t1,Sly|Solyc03g078330.1,Ath|AT5G04530,Cca|Cc02_g22540,Can|Capana11g002299,Sly|Solyc09g065780.2,Cau|C012N0371E0…	0.510296	0.510296	0.601468	0.5	0.520169	0.510296	0.520169	0.210506	0.466169
hcluster_170	17	12	4	41	41	19	29	12	5	Yes	180	9	6 to 4,9 to 8,15 to 11	11 to 9,14 to 12,3 to 1,8 to 6	-18.1896	Can|Capana00g000424,Ini|INIL14g03865.t1,Ath|AT4G35150,Sly|Solyc12g041940.1,Mgu|Migut.H02155,Cca|Cc00_g32530,Sly|Solyc02g077510.2,Ugi|unitig_749.g14189.t1,Ugi|unitig_748.g7274.t1,Cca|Cc00_g12180,Cca|Cc05_g01360,Ini|INIL14g03864.t1,Can|Capana06g002632,Stu|PGSC0003DMG401025689,Mgu|Migut.G00684,Can|Capana03g001638,Ath|AT4G35160,Ugi|unitig_748.g7272.t1,Cau|C000N0942E0.1,Can|Capana03g001649,Cca|Cc00_g1…	0.466169	0.396419	0.210506	0.656694	0.656694	0.489243	0.579829	0.396419	0.243239
hcluster_171	22	23	11	25	19	21	18	28	12	Yes	179	9	9 to 3,8 to 6	6 to 4,14 to 12,3 to 1	-14.6367	Mgu|Migut.F01521,Ath|AT5G46540,Stu|PGSC0003DMG400027026,Ugi|unitig_22.g5099.t1,Ini|INIL05g28518.t1,Cca|Cc07_g02790,Cau|C001N0460E0.1,Mgu|Migut.A01013,Cca|Cc07_g04380,Cca|Cc11_g05750,Cau|C026N0052E0.1,Cau|C006N0208M0.1,Cau|C019N0229E0.1,Sly|Solyc02g071350.2,Ath|AT3G28380,Stu|PGSC0003DMG400003078,Stu|PGSC0003DMG400017524,Ugi|unitig_32.g10756.t1,Can|Capana11g000312,Ini|INIL06g05805.t1,Ath|AT1G10680,…	0.521355	0.530845	0.380728	0.54877	0.490408	0.511476	0.479139	0.573376	0.397501
hcluster_172	31	57	0	23	12	7	16	16	17	Yes	179	8	14 to 13,11 to 10	8 to 7,6 to 5,15 to 14,15 to 11	-13.5456	Stu|PGSC0003DMG400020643,Cca|Cc07_g19040,Cau|C031N0169G0.1,Mgu|Migut.J01191,Mgu|Migut.G01180,Mgu|Migut.G01172,Stu|PGSC0003DMG400020555,Ini|INIL07g33376.t1,Ath|AT1G06580,Cau|C014N0138G1.1,Ath|AT1G64583,Mgu|Migut.G01192,Can|Capana05g000861,Ath|AT1G63400,Sly|Solyc06g005220.2,Mgu|Migut.G01156,Ath|AT1G12300,Stu|PGSC0003DMG400013237,Cca|Cc07_g19010,Mgu|Migut.G01188,Ath|AT1G63630,Cca|Cc06_g18850,Ini|INI…	0.595696	0.732756	0	0.530845	0.397501	0.298718	0.454881	0.454881	0.467316
hcluster_173	18	35	7	8	25	23	31	23	9	Yes	179	9	8 to 7,11 to 9,6 to 4,14 to 13	3 to 1,15 to 14,15 to 11	-15.6315	Can|Capana03g001923,Can|Capana03g001668,Ugi|unitig_22.g6708.t1,Stu|PGSC0003DMG400042301,Cau|C000N0549G1.1,Cca|Cc11_g17330,Ini|INIL15g27451.t1,Stu|PGSC0003DMG400030234,Ugi|unitig_22.g6267.t1,Can|Capana10g001862,Ini|INIL14g19261.t1,Mgu|Migut.D01283,Ugi|unitig_52.g17709.t1,Mgu|Migut.H00851,Stu|PGSC0003DMG400030231,Can|Capana01g004422,Mgu|Migut.H00854,Stu|PGSC0003DMG402026940,Stu|PGSC0003DMG400003228…	0.479139	0.622559	0.298718	0.321988	0.54877	0.530845	0.595696	0.530845	0.343203
hcluster_174	22	21	17	18	24	20	15	26	16	Yes	179	9	3 to 2,9 to 8	6 to 4,8 to 6,15 to 11	-14.8088	Ugi|unitig_21.g20161.t1,Can|Capana00g001324,Ath|AT3G15430,Ini|INIL05g09415.t1,Sly|Solyc07g063300.2,Mgu|Migut.L00266,Ini|INIL11g15999.t1,Can|Capana04g001390,Cca|Cc07_g12770,Cau|C047N0049E0.1,Ath|AT3G02510,Mgu|Migut.H01259,Ath|AT5G16040,Ugi|unitig_899.g15152.t1,Can|Capana04g000255,Ath|AT3G55580,Mgu|Migut.H00204,Cca|Cc06_g02260,Cau|C007N0057E0.1,Ugi|unitig_26.g9901.t1,Mgu|Migut.E00225,Mgu|Migut.H022…	0.521355	0.511476	0.467316	0.479139	0.539974	0.501173	0.441768	0.557254	0.454881
hcluster_175	2	12	0	53	16	11	22	57	5	Yes	178	8	6 to 4,3 to 2,11 to 10,15 to 14	14 to 12,8 to 6	-16.4639	Can|Capana08g001478,Ini|INIL12g24619.t1,Stu|PGSC0003DMG400023396,Ini|INIL13g01729.t2,Cau|C017N0199E0.1,Sly|Solyc02g068540.1,Ini|INIL13g15443.t1,Ini|INIL07g39163.t1,Cca|Cc01_g03220,Ini|INIL12g29018.t1,Cca|Cc01_g06130,Ini|INIL00g36106.t1,Ini|INIL04g39410.t1,Mgu|Migut.N02338,Cca|Cc01_g00160,Cca|Cc00_g32830,Ini|INIL12g24617.t1,Cca|Cc11_g00790,Cca|Cc11_g06470,Stu|PGSC0003DMG400018308,Mgu|Migut.N02334,…	0.128699	0.398591	0	0.717399	0.456026	0.381799	0.522549	0.734039	0.244952
hcluster_176	25	20	7	22	22	20	18	29	15	Yes	178	9	17 to 16,9 to 3	6 to 4,14 to 12,3 to 1,8 to 6	-13.5215	Sly|Solyc04g074500.2,Stu|PGSC0003DMG400023803,Mgu|Migut.H02340,Cca|Cc04_g14370,Stu|PGSC0003DMG400017763,Ath|AT5G39440,Cca|Cc00_g19320,Mgu|Migut.B00812,Sly|Solyc11g005660.1,Mgu|Migut.O00632,Cau|C057N0035E0.1,Mgu|Migut.M00285,Ini|INIL11g18719.t1,Ath|AT1G49180,Ath|AT4G14580,Cca|Cc11_g01250,Cca|Cc06_g20140,Can|Capana10g001659,Sly|Solyc01g108280.2,Ini|INIL11g05259.t1,Stu|PGSC0003DMG400016156,Ugi|uniti…	0.549979	0.502352	0.299677	0.522549	0.522549	0.502352	0.480303	0.582276	0.442901
hcluster_177	0	0	0	0	178	0	0	0	0	No	178	1	8 to 7		-999	Can|Capana02g001997,Can|Capana09g001751,Can|Capana05g000405,Can|Capana05g000650,Can|Capana04g001178,Can|Capana11g000563,Can|Capana09g001735,Can|Capana04g001514,Can|Capana08g001418,Can|Capana10g000493,Can|Capana07g000634,Can|Capana09g002134,Can|Capana07g001061,Can|Capana07g000436,Can|Capana03g001605,Can|Capana00g003586,Can|Capana02g003658,Can|Capana00g001820,Can|Capana06g002914,Can|Capana11g002300…	0	0	0	0	1	0	0	0	0
hcluster_178	23	10	3	30	27	24	22	32	7	Yes	178	9	11 to 10,9 to 3	14 to 12,3 to 1,15 to 14	-15.6532	Cca|Cc03_g08780,Stu|PGSC0003DMG400007231,Sly|Solyc06g068270.2,Ini|INIL05g31838.t1,Cca|Cc06_g02370,Can|Capana03g001290,Stu|PGSC0003DMG401025923,Ini|INIL06g32423.t1,Mgu|Migut.G00179,Cau|C005N0636E0.1,Cca|Cc06_g20440,Stu|PGSC0003DMG400019120,Mgu|Migut.K00403,Ath|AT1G17020,Can|Capana06g001127,Cca|Cc08_g11660,Can|Capana02g001630,Ini|INIL06g05800.t1,Can|Capana09g002173,Ath|AT3G11180,Stu|PGSC0003DMG4000…	0.532044	0.363746	0.173984	0.589715	0.566669	0.541179	0.522549	0.603936	0.299677
hcluster_179	27	26	0	27	22	19	23	24	10	Yes	178	8		6 to 5,14 to 12,3 to 1,9 to 8,9 to 3	-10.9769	Ini|INIL06g06402.t1,Ini|INIL15g28192.t1,Ini|INIL04g32693.t1,Ini|INIL06g16219.t1,Cca|Cc07_g20360,Mgu|Migut.M01914,Cau|C049N0028E0.1,Ath|AT1G26400,Cca|Cc09_g07190,Mgu|Migut.M01913,Sly|Solyc02g079440.1,Ath|AT1G30730,Stu|PGSC0003DMG400017975,Cca|Cc00_g25380,Ini|INIL12g24911.t1,Ini|INIL12g24913.t1,Stu|PGSC0003DMG400031327,Ath|AT2G34810,Can|Capana02g002085,Mgu|Migut.M00536,Ini|INIL06g16221.t1,Stu|PGSC0…	0.566669	0.558469	0	0.566669	0.522549	0.49158	0.532044	0.541179	0.363746
hcluster_180	17	21	10	19	25	30	16	26	14	Yes	178	9	6 to 5,9 to 8,9 to 3	14 to 12,3 to 1,8 to 6	-16.683	Can|Capana08g001547,Can|Capana00g002536,Mgu|Migut.D01285,Cca|Cc03_g01670,Can|Capana08g001548,Mgu|Migut.M00970,Can|Capana04g001408,Cau|C010N0157E0.1,Sly|Solyc09g074530.2,Ath|AT4G15920,Mgu|Migut.H02028,Sly|Solyc06g060580.1,Ini|INIL05g22844.t1,Cca|Cc10_g13080,Ugi|unitig_22.g5341.t1,Sly|Solyc06g072640.1,Ath|AT5G62850,Can|Capana00g002541,Ath|AT5G23660,Can|Capana06g001685,Mgu|Migut.C01105,Ugi|unitig_0.…	0.468471	0.512662	0.363746	0.49158	0.549979	0.589715	0.456026	0.558469	0.429019
hcluster_181	44	11	17	28	17	21	19	14	7	Yes	178	9	17 to 16,6 to 5,11 to 10,8 to 6	14 to 13,3 to 1,9 to 3	-14.2263	Cca|Cc01_g01270,Cca|Cc01_g07050,Stu|PGSC0003DMG400031115,Ath|AT5G19170,Ath|AT2G44250,Ugi|unitig_25.g30575.t1,Sly|Solyc07g056610.1,Ath|AT4G23370,Ath|AT2G35250,Stu|PGSC0003DMG400036664,Ath|AT2G44220,Ugi|unitig_750.g28418.t1,Cau|C023N0181E0.1,Stu|PGSC0003DMG400015705,Cau|C008N0244E0.1,Ugi|unitig_750.g28419.t1,Ugi|unitig_750.g28420.t1,Stu|PGSC0003DMG400029577,Mgu|Migut.N00554,Ath|AT2G38255,Mgu|Migut.…	0.675128	0.381799	0.468471	0.574599	0.468471	0.512662	0.49158	0.429019	0.299677
hcluster_182	6	17	0	47	27	24	30	21	5	Yes	177	8	6 to 4,3 to 2,11 to 10,9 to 8,15 to 14	14 to 12,8 to 6	-15.9102	Can|Capana02g001659,Cca|Cc01_g03950,Can|Capana07g001912,Sly|Solyc11g005630.1,Cau|C000N0765E0.1,Stu|PGSC0003DMG400017315,Ini|INIL11g05133.t1,Mgu|Migut.D00548,Stu|PGSC0003DMG400027233,Sly|Solyc04g015460.2,Sly|Solyc03g005130.1,Can|Capana09g000252,Stu|PGSC0003DMG400018452,Can|Capana03g002082,Can|Capana03g003724,Ini|INIL02g20802.t1,Cca|Cc11_g05300,Cca|Cc07_g17500,Cca|Cc01_g00650,Ini|INIL15g27999.t1,Sl…	0.27479	0.469633	0	0.691337	0.567896	0.542391	0.590953	0.513857	0.245818
hcluster_183	33	21	5	20	20	26	23	19	10	Yes	177	9	6 to 5,8 to 6	17 to 15,14 to 12,3 to 1	-12.9106	Sly|Solyc12g096530.1,Stu|PGSC0003DMG400024813,Ath|AT2G43480,Sly|Solyc02g087190.1,Mgu|Migut.N03091,Ath|AT5G40150,Sly|Solyc02g082090.2,Stu|PGSC0003DMG400035475,Stu|PGSC0003DMG400004090,Cau|C036N0232E0.1,Cau|C028N0203E0.1,Ath|AT5G17820,Ugi|unitig_747.g21829.t1,Ini|INIL09g26429.t1,Ini|INIL08g23150.t1,Stu|PGSC0003DMG400024285,Stu|PGSC0003DMG400039106,Ini|INIL05g09449.t1,Ath|AT5G22410,Ath|AT3G03670,Mgu…	0.611991	0.513857	0.245818	0.50354	0.50354	0.559691	0.533251	0.49276	0.364803
hcluster_184	19	34	4	24	19	11	23	40	3	Yes	177	9	14 to 13,3 to 2,11 to 10,8 to 6	6 to 5,15 to 14,9 to 3	-17.0798	Sly|Solyc01g102890.2,Mgu|Migut.N01665,Ini|INIL11g19154.t1,Cca|Cc10_g09850,Ini|INIL04g41024.t1,Ini|INIL11g19147.t1,Ini|INIL07g33528.t1,Sly|Solyc01g102910.2,Mgu|Migut.N00913,Ini|INIL11g19153.t1,Can|Capana08g001757,Stu|PGSC0003DMG400018214,Ini|INIL04g41023.t1,Cca|Cc06_g16260,Ini|INIL07g33524.t1,Sly|Solyc09g090040.2,Ath|AT5G39130,Cca|Cc01_g02110,Cca|Cc00_g00970,Stu|PGSC0003DMG400017175,Ini|INIL11g191…	0.49276	0.618614	0.212871	0.542391	0.49276	0.382878	0.533251	0.654922	0.174682
hcluster_185	23	18	16	16	22	20	19	28	15	Yes	177	9	17 to 16,6 to 5,14 to 13,3 to 2,9 to 8	8 to 6	-12.9489	Ath|AT3G24670,Cca|Cc04_g15470,Stu|PGSC0003DMG400033070,Ini|INIL15g04348.t1,Mgu|Migut.N03212,Can|Capana02g003399,Ath|AT4G13710,Ini|INIL10g12155.t1,Ugi|unitig_8.g4627.t1,Ini|INIL09g35838.t1,Ath|AT3G01270,Ugi|unitig_0.g1409.t1,Sly|Solyc09g061890.2,Cca|Cc09_g01380,Ath|AT1G67750,Ath|AT3G24230,Stu|PGSC0003DMG402000859,Stu|PGSC0003DMG400016440,Ini|INIL12g03318.t1,Mgu|Migut.F01944,Ini|INIL13g08340.t1,Sly…	0.533251	0.481474	0.457178	0.457178	0.523749	0.50354	0.49276	0.57583	0.444042
hcluster_186	0	110	18	0	4	12	21	2	10	No	177	7	6 to 4,14 to 13,3 to 1,9 to 8,15 to 14,8 to 6		-14.4542	Mgu|Migut.C00643,Mgu|Migut.F01923,Mgu|Migut.G01035,Stu|PGSC0003DMG400041960,Stu|PGSC0003DMG400038118,Mgu|Migut.N00387,Ugi|unitig_899.g15044.t1,Stu|PGSC0003DMG400037544,Stu|PGSC0003DMG400044708,Mgu|Migut.F01736,Mgu|Migut.K01023,Mgu|Migut.F01931,Ugi|unitig_899.g15051.t1,Stu|PGSC0003DMG400038419,Can|Capana05g000828,Mgu|Migut.G01032,Mgu|Migut.F01918,Mgu|Migut.N00480,Mgu|Migut.G00704,Mgu|Migut.G01214,…	0	0.887903	0.481474	0	0.212871	0.399688	0.513857	0.129261	0.364803
hcluster_187	0	1	139	0	36	0	1	0	0	No	177	4	8 to 7,6 to 4,14 to 12		-8.09618	Ugi|unitig_873.g30911.t1,Ugi|unitig_583.g34787.t1,Ugi|unitig_165.g34189.t1,Ugi|unitig_107.g31442.t1,Ugi|unitig_96.g33477.t1,Ugi|unitig_681.g32548.t1,Ugi|unitig_654.g34704.t1,Ugi|unitig_822.g29466.t1,Ugi|unitig_656.g29749.t1,Ugi|unitig_792.g32507.t1,Ugi|unitig_161.g31389.t1,Can|Capana00g001802,Ugi|unitig_807.g34406.t1,Ugi|unitig_130.g30064.t1,Ugi|unitig_874.g29817.t1,Ugi|unitig_838.g29051.t1,Ugi|u…	0	0.0732142	0.942914	0	0.631336	0	0.0732142	0	0
hcluster_188	0	83	0	5	26	26	36	0	0	No	176	5	6 to 4,14 to 13,11 to 10,9 to 8		-9.49942	Mgu|Migut.D01782,Sly|Solyc11g006630.1,Stu|PGSC0003DMG400018462,Sly|Solyc11g006640.1,Mgu|Migut.I00382,Can|Capana07g000165,Stu|PGSC0003DMG400023645,Can|Capana05g000738,Sly|Solyc04g012010.2,Mgu|Migut.G00725,Mgu|Migut.D01752,Sly|Solyc11g006520.1,Sly|Solyc10g051050.1,Mgu|Migut.D01643,Can|Capana05g000305,Mgu|Migut.D01735,Stu|PGSC0003DMG401002917,Mgu|Migut.D01522,Stu|PGSC0003DMG400016372,Sly|Solyc11g020…	0	0.823441	0	0.246691	0.560921	0.560921	0.632599	0	0
hcluster_189	46	12	8	35	16	17	12	23	7	Yes	176	9	8 to 7,17 to 16,6 to 5,3 to 2,11 to 10		-15.9362	Ath|AT4G27830,Mgu|Migut.D00551,Ath|AT3G62740,Mgu|Migut.L01203,Cca|Cc11_g06330,Cca|Cc05_g13000,Stu|PGSC0003DMG400029676,Ath|AT1G52400,Ath|AT1G26560,Ini|INIL13g07696.t1,Sly|Solyc03g031730.2,Sly|Solyc07g063880.2,Cca|Cc06_g21720,Cca|Cc02_g30540,Can|Capana01g002013,Mgu|Migut.H01917,Ath|AT2G32860,Ath|AT1G51470,Mgu|Migut.O00669,Stu|PGSC0003DMG400006319,Sly|Solyc02g080300.2,Ath|AT4G22100,Ath|AT1G60090,At…	0.687745	0.400792	0.324993	0.62632	0.458337	0.470802	0.400792	0.534465	0.301616
hcluster_190	23	21	0	21	21	28	24	27	11	Yes	176	8	6 to 5,9 to 3,8 to 6	14 to 12,3 to 1	-10.5755	Can|Capana01g004486,Sly|Solyc02g071700.2,Mgu|Migut.F01548,Cca|Cc04_g16550,Ath|AT5G33370,Mgu|Migut.N03376,Mgu|Migut.H01395,Ini|INIL14g15212.t1,Stu|PGSC0003DMG400028701,Cca|Cc02_g16170,Ini|INIL14g41246.t1,Can|Capana00g002281,Mgu|Migut.M00985,Sly|Solyc07g064730.1,Stu|PGSC0003DMG400020567,Cau|C035N0158E0.1,Can|Capana02g001697,Sly|Solyc01g111960.2,Stu|PGSC0003DMG400018956,Stu|PGSC0003DMG400007242,Ini|…	0.534465	0.515059	0	0.515059	0.515059	0.577068	0.543611	0.56913	0.383963
hcluster_191	0	22	0	57	15	17	25	38	2	No	176	7	6 to 4,14 to 13,3 to 2,11 to 10,9 to 8,8 to 6		-14.9845	Can|Capana10g000113,Cca|Cc02_g15240,Stu|PGSC0003DMG400010350,Can|Capana06g002652,Sly|Solyc02g068820.1,Ini|INIL06g37849.t1,Sly|Solyc02g072400.1,Ini|INIL11g26648.t1,Mgu|Migut.M01018,Cca|Cc02_g15310,Cca|Cc09_g05580,Can|Capana05g000276,Mgu|Migut.N00640,Mgu|Migut.H01442,Cca|Cc05_g01480,Cca|Cc06_g19510,Mgu|Migut.H01446,Mgu|Migut.G01003,Cau|C003N0136E0.1,Can|Capana05g000255,Ini|INIL06g35625.t1,Mgu|Migut…	0	0.524958	0	0.736628	0.44519	0.470802	0.552422	0.644687	0.129829
hcluster_192	4	7	0	6	27	20	15	95	2	Yes	176	8	6 to 5,3 to 2,9 to 8	14 to 12,8 to 6	-14.8104	Can|Capana07g002255,Mgu|Migut.B01774,Sly|Solyc03g006730.1,Can|Capana04g000743,Ini|INIL15g27734.t1,Can|Capana00g000372,Ini|INIL14g41565.t1,Stu|PGSC0003DMG400017946,Ini|INIL15g28086.t1,Stu|PGSC0003DMG400034859,Ini|INIL01g19957.t1,Sly|Solyc12g006840.1,Ini|INIL06g15173.t1,Can|Capana02g000074,Ath|AT3G12000,Ini|INIL15g27730.t1,Can|Capana04g000730,Can|Capana02g002110,Ini|INIL13g27019.t1,Can|Capana04g000…	0.213673	0.301616	0	0.275718	0.56913	0.504735	0.44519	0.85492	0.129829
hcluster_193	23	23	23	14	21	21	15	25	11	Yes	176	9	9 to 3	11 to 9,6 to 4,11 to 10,3 to 1	-10.666	Ath|AT1G73670,Ugi|unitig_749.g14110.t1,Ath|AT4G13020,Mgu|Migut.N00143,Cau|C013N0131E0.1,Ath|AT3G59790,Can|Capana11g000632,Ugi|unitig_699.g19067.t1,Ugi|unitig_46.g18243.t1,Mgu|Migut.I00448,Can|Capana01g004284,Cca|Cc03_g12110,Mgu|Migut.C00765,Ugi|unitig_0.g1523.t1,Stu|PGSC0003DMG400003528,Cau|C043N0090E0.1,Can|Capana00g004661,Sly|Solyc01g080240.2,Cau|C074N0121E0.1,Ini|INIL12g01515.t1,Cca|Cc01_g1187…	0.534465	0.534465	0.534465	0.431282	0.515059	0.515059	0.44519	0.552422	0.383963
hcluster_194	20	19	21	14	23	22	23	22	12	Yes	176	9		11 to 10,3 to 1	-12.5111	Cca|Cc11_g08810,Stu|PGSC0003DMG400007435,Can|Capana12g000559,Can|Capana05g000174,Ugi|unitig_37.g12640.t1,Ugi|unitig_22.g5456.t1,Ini|INIL12g22166.t1,Ini|INIL07g33454.t1,Cau|C034N0145E0.1,Ini|INIL03g17983.t1,Stu|PGSC0003DMG400045432,Cau|C078N0027E0.1,Ugi|unitig_22.g5584.t1,Mgu|Migut.J00059,Ini|INIL08g27214.t1,Can|Capana11g002334,Ini|INIL12g03366.t1,Cau|C035N0193E0.1,Mgu|Migut.F01716,Ini|INIL07g0605…	0.504735	0.493947	0.515059	0.431282	0.534465	0.524958	0.534465	0.524958	0.400792
hcluster_195	12	31	1	23	24	33	30	18	4	Yes	176	9	6 to 5,15 to 14,8 to 6,15 to 11	14 to 12,3 to 1,9 to 3	-15.8347	Sly|Solyc03g080150.2,Can|Capana07g001298,Cau|C083N0089E0.1,Can|Capana12g002272,Stu|PGSC0003DMG402025083,Sly|Solyc07g052540.2,Sly|Solyc12g005370.1,Ini|INIL03g17788.t1,Stu|PGSC0003DMG400022848,Stu|PGSC0003DMG400005273,Stu|PGSC0003DMG400019490,Cca|Cc10_g15150,Cca|Cc02_g30380,Can|Capana05g002455,Mgu|Migut.F02128,Can|Capana12g002274,Cca|Cc03_g01960,Mgu|Migut.F02127,Mgu|Migut.M00400,Cca|Cc10_g15140,Cca…	0.400792	0.599421	0.0735725	0.534465	0.543611	0.613247	0.592199	0.482653	0.213673
hcluster_196	17	15	37	12	18	24	24	22	7	Yes	176	9	14 to 12,9 to 3,8 to 6	11 to 10,3 to 1	-13.9049	Ini|INIL05g09605.t1,Cca|Cc11_g13310,Sly|Solyc03g034110.2,Stu|PGSC0003DMG400001417,Ini|INIL10g12191.t1,Stu|PGSC0003DMG400017787,Ini|INIL04g02505.t1,Sly|Solyc02g085630.2,Sly|Solyc05g051460.2,Cca|Cc07_g14600,Ini|INIL07g34309.t1,Ugi|unitig_578.g15775.t1,Ath|AT1G26960,Ugi|unitig_748.g7088.t1,Cca|Cc11_g13540,Sly|Solyc04g074700.2,Ath|AT1G69780,Ugi|unitig_747.g21578.t1,Sly|Solyc09g008810.2,Cca|Cc08_g1678…	0.470802	0.44519	0.638719	0.400792	0.482653	0.543611	0.543611	0.524958	0.301616
hcluster_197	25	19	14	14	19	24	21	31	9	Yes	176	9	9 to 3,8 to 6	6 to 4,3 to 1	-16.4294	Ath|AT5G39310,Ath|AT5G39280,Ini|INIL04g32704.t1,Ini|INIL07g06114.t1,Sly|Solyc05g052250.2,Stu|PGSC0003DMG400030415,Stu|PGSC0003DMG400029331,Ath|AT2G40610,Sly|Solyc06g005560.2,Can|Capana06g002707,Sly|Solyc06g051800.2,Cca|Cc00_g07910,Cau|C085N0021E0.1,Stu|PGSC0003DMG400018431,Can|Capana07g000861,Cca|Cc01_g12960,Can|Capana02g002267,Ini|INIL11g29590.t1,Ugi|unitig_8.g3195.t1,Stu|PGSC0003DMG400001426,Ca…	0.552422	0.493947	0.431282	0.431282	0.493947	0.543611	0.515059	0.599421	0.346298
hcluster_198	0	0	176	0	0	0	0	0	0	No	176	1	14 to 12		-999	Ugi|unitig_669.g33598.t1,Ugi|unitig_107.g31449.t1,Ugi|unitig_809.g34393.t1,Ugi|unitig_791.g33058.t1,Ugi|unitig_675.g29256.t1,Ugi|unitig_587.g34777.t1,Ugi|unitig_809.g34403.t1,Ugi|unitig_218.g35418.t1,Ugi|unitig_130.g30094.t1,Ugi|unitig_200.g30619.t1,Ugi|unitig_783.g29404.t1,Ugi|unitig_873.g30902.t1,Ugi|unitig_646.g29563.t1,Ugi|unitig_667.g30187.t1,Ugi|unitig_677.g32162.t1,Ugi|unitig_185.g30034.t1…	0	0	1	0	0	0	0	0	0
hcluster_199	0	10	6	10	45	32	48	19	5	No	175	8	6 to 4,3 to 2,9 to 8	17 to 16,9 to 3,8 to 6	-14.1556	Cca|Cc06_g17840,Stu|PGSC0003DMG402012694,Can|Capana00g004282,Can|Capana05g000788,Stu|PGSC0003DMG401029843,Ini|INIL04g33047.t1,Stu|PGSC0003DMG400027200,Sly|Solyc11g066670.1,Sly|Solyc11g066680.1,Sly|Solyc04g016220.2,Sly|Solyc05g053400.1,Stu|PGSC0003DMG400029489,Can|Capana09g000111,Mgu|Migut.K00096,Sly|Solyc05g053120.1,Ini|INIL04g02722.t1,Sly|Solyc10g079330.1,Cca|Cc06_g17780,Cca|Cc06_g17800,Sly|Soly…	0	0.366939	0.276654	0.366939	0.684056	0.607694	0.698699	0.495142	0.247571
hcluster_200	50	30	4	23	11	21	26	7	3	Yes	175	9	6 to 4,14 to 13,8 to 6	11 to 9,15 to 14,15 to 11	-18.1638	Ath|AT2G02580,Can|Capana03g004155,Cca|Cc04_g11210,Ugi|unitig_26.g9138.t1,Cca|Cc04_g11190,Stu|PGSC0003DMG400018199,Ini|INIL01g19925.t1,Ath|AT3G53300,Stu|PGSC0003DMG400026613,Mgu|Migut.L00143,Ath|AT3G26300,Mgu|Migut.M00573,Mgu|Migut.K01191,Can|Capana03g001270,Ath|AT1G11610,Stu|PGSC0003DMG400018139,Stu|PGSC0003DMG400015220,Ath|AT1G13100,Sly|Solyc03g112040.1,Mgu|Migut.D02015,Sly|Solyc03g111950.2,Mgu|…	0.707988	0.593452	0.21448	0.535687	0.385057	0.516268	0.562159	0.302596	0.176097
hcluster_201	23	20	12	14	20	26	23	24	13	Yes	175	9	6 to 5,8 to 6	14 to 12,11 to 10,3 to 1	-14.0132	Mgu|Migut.D00686,Sly|Solyc06g068450.1,Cca|Cc02_g15170,Can|Capana02g001704,Cau|C007N0431E0.1,Cca|Cc01_g15130,Can|Capana00g001150,Cau|C072N0064E0.1,Ugi|unitig_0.g433.t1,Can|Capana05g002243,Mgu|Migut.J01332,Ini|INIL06g37862.t1,Ugi|unitig_8.g4853.t1,Ath|AT1G30270,Can|Capana02g000296,Sly|Solyc05g047600.2,Ath|AT5G58380,Stu|PGSC0003DMG400020550,Ath|AT2G26980,Ath|AT1G01140,Ugi|unitig_0.g205.t1,Mgu|Migut.…	0.535687	0.505937	0.401904	0.432425	0.505937	0.562159	0.535687	0.544839	0.417648
hcluster_202	19	19	13	16	23	22	25	22	16	Yes	175	9	11 to 9,6 to 4	14 to 12,3 to 1,15 to 11	-11.4428	Ugi|unitig_749.g13836.t1,Ath|AT3G50080,Mgu|Migut.G00246,Cau|C016N0305E0.1,Mgu|Migut.H00400,Can|Capana02g003190,Sly|Solyc07g008250.2,Ath|AT2G25490,Mgu|Migut.A00075,Can|Capana03g000505,Cau|C035N0101E0.1,Stu|PGSC0003DMG400014130,Ugi|unitig_4.g30332.t1,Ini|INIL12g03440.t1,Ath|AT3G58530,Ath|AT2G06040,Ini|INIL07g06087.t1,Ugi|unitig_0.g1110.t1,Stu|PGSC0003DMG400041336,Can|Capana10g001278,Stu|PGSC0003DMG…	0.495142	0.495142	0.417648	0.459504	0.535687	0.526174	0.553655	0.526174	0.459504
hcluster_203	0	0	0	0	0	0	0	175	0	No	175	1	3 to 2		-999	Ini|INIL11g19066.t1,Ini|INIL03g14358.t1,Ini|INIL04g12054.t1,Ini|INIL14g29697.t1,Ini|INIL03g15025.t1,Ini|INIL03g14342.t1,Ini|INIL05g28855.t1,Ini|INIL03g13945.t1,Ini|INIL04g23450.t1,Ini|INIL03g19587.t1,Ini|INIL03g14944.t1,Ini|INIL12g24837.t1,Ini|INIL08g31143.t1,Ini|INIL09g26318.t1,Ini|INIL10g08931.t1,Ini|INIL07g00476.t1,Ini|INIL09g08890.t1,Ini|INIL09g26403.t1,Ini|INIL09g33258.t1,Ini|INIL12g08479.t1…	0	0	0	0	0	0	0	1	0
hcluster_204	9	29	1	14	28	19	26	48	1	Yes	175	9	14 to 13,3 to 2,11 to 10,9 to 8	17 to 15,6 to 5	-16.1989	Ini|INIL09g30542.t1,Stu|PGSC0003DMG400029263,Ini|INIL09g31505.t1,Can|Capana08g002074,Ini|INIL00g00883.t1,Can|Capana11g002187,Sly|Solyc07g008380.1,Ini|INIL12g07298.t1,Can|Capana09g000620,Mgu|Migut.G00924,Sly|Solyc01g105550.1,Can|Capana12g000381,Can|Capana07g000495,Cau|C028N0097E0.1,Stu|PGSC0003DMG400012538,Ini|INIL09g21299.t1,Mgu|Migut.C00431,Stu|PGSC0003DMG400017431,Can|Capana07g002453,Stu|PGSC00…	0.347344	0.586003	0.0739344	0.432425	0.578314	0.495142	0.562159	0.698699	0.0739344
hcluster_205	21	22	8	22	23	22	21	22	14	Yes	175	9		6 to 4,14 to 12,3 to 1	-8.91257	Cca|Cc03_g00220,Cau|C078N0037E0.1,Mgu|Migut.J01752,Sly|Solyc09g083110.1,Ugi|unitig_750.g28484.t1,Cca|Cc03_g15580,Stu|PGSC0003DMG400000542,Sly|Solyc07g054480.1,Sly|Solyc03g113630.2,Cca|Cc04_g16120,Cca|Cc11_g03880,Ini|INIL02g05632.t1,Mgu|Migut.H00884,Ath|AT3G23020,Mgu|Migut.F00097,Mgu|Migut.H02413,Sly|Solyc08g045780.2,Mgu|Migut.H01034,Ath|AT5G48730,Sly|Solyc01g057200.2,Mgu|Migut.M01983,Cau|C008N014…	0.516268	0.526174	0.326009	0.526174	0.535687	0.526174	0.516268	0.526174	0.432425
hcluster_206	21	17	12	16	27	18	19	28	17	Yes	175	9	8 to 7,17 to 16,6 to 4,3 to 2	14 to 12	-12.7155	Sly|Solyc01g006970.2,Ugi|unitig_0.g287.t1,Can|Capana05g001119,Cca|Cc05_g00880,Ini|INIL15g29384.t1,Stu|PGSC0003DMG402017925,Ath|AT1G06670,Ini|INIL01g25695.t1,Stu|PGSC0003DMG400022045,Can|Capana05g001118,Ini|INIL14g03883.t1,Ini|INIL03g08954.t1,Ath|AT2G35920,Stu|PGSC0003DMG402016146,Sly|Solyc04g007510.2,Can|Capana01g003620,Cca|Cc04_g15020,Stu|PGSC0003DMG400021378,Cca|Cc09_g10090,Ini|INIL04g39656.t1,…	0.516268	0.47198	0.401904	0.459504	0.570372	0.48384	0.495142	0.578314	0.47198
hcluster_207	24	18	20	18	25	30	19	13	8	Yes	175	9	17 to 16,6 to 5,9 to 8	3 to 1,9 to 3,8 to 6	-14.307	Ugi|unitig_748.g7005.t1,Ini|INIL04g32825.t1,Sly|Solyc02g084800.2,Ugi|unitig_736.g22359.t1,Can|Capana02g002748,Can|Capana00g001129,Ugi|unitig_46.g18740.t1,Sly|Solyc02g084790.2,Stu|PGSC0003DMG400025803,Sly|Solyc05g052280.2,Cca|Cc01_g15090,Can|Capana02g003130,Cca|Cc07_g10080,Cca|Cc06_g15760,Ugi|unitig_22.g5720.t1,Ini|INIL10g12736.t1,Can|Capana01g001644,Sly|Solyc04g080330.2,Mgu|Migut.H00463,Ath|AT3G4…	0.544839	0.48384	0.505937	0.48384	0.553655	0.593452	0.495142	0.417648	0.326009
hcluster_208	25	25	11	17	13	29	19	25	11	Yes	175	9	6 to 5,8 to 6	14 to 12,11 to 10,3 to 1,9 to 8	-13.7376	Stu|PGSC0003DMG400002084,Can|Capana07g000061,Ath|AT5G57530,Stu|PGSC0003DMG402010181,Stu|PGSC0003DMG400013975,Cau|C034N0124E0.1,Ath|AT1G65310,Ini|INIL04g34954.t1,Ugi|unitig_578.g15746.t1,Sly|Solyc09g092520.2,Cca|Cc07_g21440,Ini|INIL03g17604.t1,Mgu|Migut.N00624,Sly|Solyc12g011030.1,Cau|C117N0006E0.1,Cau|C016N0026E0.1,Stu|PGSC0003DMG400017299,Ini|INIL05g22414.t1,Mgu|Migut.J01455,Ath|AT1G11545,Sly|So…	0.553655	0.553655	0.385057	0.47198	0.417648	0.586003	0.495142	0.553655	0.385057
hcluster_209	0	0	175	0	0	0	0	0	0	No	175	1	14 to 12		-999	Ugi|unitig_253.g30842.t1,Ugi|unitig_296.g31864.t1,Ugi|unitig_37.g13138.t1,Ugi|unitig_225.g35401.t1,Ugi|unitig_757.g32525.t1,Ugi|unitig_526.g32230.t1,Ugi|unitig_296.g31843.t1,Ugi|unitig_296.g31838.t1,Ugi|unitig_774.g34502.t1,Ugi|unitig_375.g35138.t1,Ugi|unitig_771.g29688.t1,Ugi|unitig_331.g34015.t1,Ugi|unitig_37.g13141.t1,Ugi|unitig_37.g13152.t1,Ugi|unitig_260.g34109.t1,Ugi|unitig_186.g32326.t1,Ug…	0	0	1	0	0	0	0	0	0
hcluster_210	19	23	3	26	27	21	20	20	15	Yes	174	9	8 to 7,6 to 5,11 to 10,15 to 14	14 to 12,3 to 1	-12.7853	Stu|PGSC0003DMG400010177,Cca|Cc02_g33400,Stu|PGSC0003DMG400026172,Sly|Solyc03g098580.1,Ath|AT3G01580,Can|Capana01g003808,Ath|AT4G18520,Can|Capana05g001437,Can|Capana08g000925,Cca|Cc05_g06510,Mgu|Migut.K00064,Can|Capana03g001507,Mgu|Migut.M01531,Stu|PGSC0003DMG400012402,Stu|PGSC0003DMG400008304,Cca|Cc10_g05960,Cau|C069N0061E0.1,Ini|INIL06g20715.t1,Mgu|Migut.O00262,Stu|PGSC0003DMG400016163,Mgu|Migu…	0.496345	0.536917	0.176814	0.563404	0.571622	0.517486	0.507148	0.507148	0.447508
hcluster_211	28	30	0	29	28	28	25	0	6	Yes	174	7	14 to 13,11 to 10,3 to 1	6 to 4,15 to 14,9 to 3	-12.2128	Sly|Solyc02g079570.2,Stu|PGSC0003DMG400021804,Cca|Cc02_g12100,Cau|C004N0363E0.1,Ath|AT1G11300,Stu|PGSC0003DMG400004930,Can|Capana09g000429,Cca|Cc08_g05260,Mgu|Migut.M01232,Mgu|Migut.F01196,Mgu|Migut.H01069,Sly|Solyc02g079540.1,Sly|Solyc10g006710.2,Can|Capana05g000771,Can|Capana04g000742,Can|Capana07g002269,Sly|Solyc02g030300.2,Mgu|Migut.H01070,Can|Capana07g002259,Ath|AT1G61480,Ath|AT4G27300,Cca|C…	0.579568	0.594714	0	0.58726	0.579568	0.579568	0.554895	0	0.277597
hcluster_212	26	19	13	17	21	22	22	19	15	Yes	174	9	17 to 16,9 to 8	14 to 12,3 to 1	-11.1808	Ath|AT5G54580,Mgu|Migut.F01713,Ath|AT4G13860,Mgu|Migut.N00419,Ath|AT3G26420,Stu|PGSC0003DMG400019468,Ini|INIL09g30505.t1,Sly|Solyc11g007160.1,Ugi|unitig_8.g4320.t1,Stu|PGSC0003DMG400030795,Ath|AT3G20930,Ath|AT5G59865,Ugi|unitig_736.g22467.t1,Sly|Solyc10g051390.1,Cca|Cc02_g10770,Mgu|Migut.L01617,Can|Capana09g001698,Sly|Solyc01g104840.2,Ugi|unitig_578.g15822.t1,Ath|AT5G47320,Ini|INIL11g09910.t1,Sly…	0.563404	0.496345	0.418784	0.473164	0.517486	0.527398	0.527398	0.496345	0.447508
hcluster_213	14	19	19	17	22	21	17	34	11	Yes	174	9	8 to 7,17 to 15,6 to 5,3 to 2	9 to 3,15 to 11	-12.7137	Ini|INIL14g21284.t1,Cca|Cc07_g10290,Cau|C010N0260E0.1,Ini|INIL08g38793.t1,Ugi|unitig_899.g14988.t1,Ath|AT1G23800,Cca|Cc07_g13840,Cau|C036N0188E0.1,Ugi|unitig_8.g3168.t1,Sly|Solyc01g012750.1,Ath|AT2G14170,Can|Capana07g000220,Can|Capana09g000318,Ini|INIL02g05589.t1,Can|Capana03g000987,Mgu|Migut.K01360,Ugi|unitig_62.g23877.t1,Ini|INIL09g21547.t1,Cau|C007N0361E0.1,Ini|INIL02g16594.t1,Cau|C004N0368E0.…	0.433575	0.496345	0.496345	0.473164	0.527398	0.517486	0.473164	0.622413	0.386157
hcluster_214	0	104	0	1	22	5	42	0	0	No	174	5	6 to 4,14 to 13,9 to 8	8 to 6	-11.0493	Mgu|Migut.E00555,Stu|PGSC0003DMG400012788,Stu|PGSC0003DMG400003802,Mgu|Migut.E00539,Mgu|Migut.E00520,Can|Capana06g002806,Mgu|Migut.G01133,Can|Capana03g003981,Mgu|Migut.E00551,Mgu|Migut.E00544,Stu|PGSC0003DMG401026447,Mgu|Migut.A00971,Mgu|Migut.L01024,Stu|PGSC0003DMG400003800,Mgu|Migut.O00331,Mgu|Migut.N01792,Stu|PGSC0003DMG400042486,Mgu|Migut.G00769,Mgu|Migut.E00824,Mgu|Migut.E00511,Mgu|Migut.E00…	0	0.878765	0	0.0743	0.527398	0.248458	0.669756	0	0
hcluster_215	15	31	6	15	20	25	28	27	7	Yes	174	9	9 to 8,15 to 14,9 to 3,8 to 6	6 to 5,14 to 12,3 to 1	-15.4429	Stu|PGSC0003DMG401030920,Stu|PGSC0003DMG400039863,Cca|Cc03_g03540,Cca|Cc06_g08260,Mgu|Migut.I00379,Mgu|Migut.B00676,Ugi|unitig_0.g1344.t1,Mgu|Migut.E01139,Ini|INIL04g34731.t1,Sly|Solyc07g052660.1,Cca|Cc06_g08240,Can|Capana02g000849,Cca|Cc02_g22330,Cca|Cc11_g06250,Ugi|unitig_578.g16187.t1,Mgu|Migut.G00322,Sly|Solyc12g042780.1,Stu|PGSC0003DMG400000621,Ini|INIL13g14845.t1,Mgu|Migut.I00768,Mgu|Migut.…	0.447508	0.601943	0.277597	0.447508	0.507148	0.554895	0.579568	0.571622	0.303583
hcluster_216	16	77	9	7	3	27	35	0	0	Yes	174	7	6 to 4,14 to 13,9 to 8,8 to 6	11 to 9,15 to 11	-14.5571	Ath|AT2G21200,Mgu|Migut.L00633,Sly|Solyc01g110630.2,Mgu|Migut.F01338,Mgu|Migut.F01311,Mgu|Migut.F01321,Stu|PGSC0003DMG400017904,Mgu|Migut.F01308,Ath|AT4G38850,Ath|AT4G38840,Ath|AT5G18050,Sly|Solyc01g110790.2,Mgu|Migut.F01313,Sly|Solyc01g110830.2,Can|Capana08g002661,Stu|PGSC0003DMG400038172,Sly|Solyc01g110800.2,Sly|Solyc01g110930.1,Stu|PGSC0003DMG400004974,Mgu|Migut.L00631,Mgu|Migut.L00626,Sly|Sol…	0.460678	0.808661	0.348398	0.303583	0.176814	0.571622	0.628866	0	0
hcluster_217	13	31	5	19	23	21	28	25	9	Yes	174	9	6 to 4,15 to 14,15 to 11	14 to 12,3 to 1	-16.7237	Cau|C007N0038E0.1,Ini|INIL09g29682.t1,Ini|INIL14g26051.t1,Sly|Solyc02g093600.2,Stu|PGSC0003DMG400030426,Ath|AT2G29500,Ath|AT1G52560,Can|Capana09g001757,Can|Capana06g000889,Sly|Solyc10g086680.1,Stu|PGSC0003DMG400011627,Cca|Cc02_g07120,Can|Capana03g001016,Ath|AT3G46230,Can|Capana03g001241,Stu|PGSC0003DMG400011630,Mgu|Migut.F01349,Sly|Solyc09g015020.1,Can|Capana00g002751,Ini|INIL02g16971.t1,Cca|Cc10…	0.418784	0.601943	0.248458	0.496345	0.536917	0.517486	0.579568	0.554895	0.348398
hcluster_218	0	0	174	0	0	0	0	0	0	No	174	1	14 to 12		-999	Ugi|unitig_150.g32929.t1,Ugi|unitig_150.g32918.t1,Ugi|unitig_695.g34588.t1,Ugi|unitig_46.g18845.t1,Ugi|unitig_46.g18854.t1,Ugi|unitig_150.g32912.t1,Ugi|unitig_696.g28636.t1,Ugi|unitig_131.g32038.t1,Ugi|unitig_694.g34622.t1,Ugi|unitig_46.g18885.t1,Ugi|unitig_131.g32035.t1,Ugi|unitig_190.g31928.t1,Ugi|unitig_150.g32869.t1,Ugi|unitig_190.g31912.t1,Ugi|unitig_190.g31947.t1,Ugi|unitig_696.g28565.t1,Ug…	0	0	1	0	0	0	0	0	0
hcluster_219	0	0	174	0	0	0	0	0	0	No	174	1	14 to 12		-999	Ugi|unitig_154.g33416.t1,Ugi|unitig_244.g32783.t1,Ugi|unitig_46.g18926.t1,Ugi|unitig_214.g34150.t1,Ugi|unitig_696.g28587.t1,Ugi|unitig_190.g31953.t1,Ugi|unitig_131.g32019.t1,Ugi|unitig_695.g34596.t1,Ugi|unitig_190.g31898.t1,Ugi|unitig_150.g32939.t1,Ugi|unitig_694.g34628.t1,Ugi|unitig_696.g28584.t1,Ugi|unitig_695.g34585.t1,Ugi|unitig_694.g34656.t1,Ugi|unitig_190.g31932.t1,Ugi|unitig_190.g31954.t1,…	0	0	1	0	0	0	0	0	0
hcluster_220	15	18	0	22	26	19	14	48	11	Yes	173	8	6 to 5,3 to 2,9 to 8	14 to 12,8 to 6	-15.7603	Ath|AT1G53420,Cau|C000N1002E0.1,Can|Capana02g001676,Cca|Cc06_g03870,Cca|Cc05_g09040,Can|Capana09g001538,Ini|INIL01g19744.t1,Cca|Cc02_g13060,Can|Capana04g002752,Sly|Solyc10g005630.2,Sly|Solyc10g076760.1,Mgu|Migut.A00038,Cau|C006N0320E0.1,Ini|INIL06g37827.t1,Can|Capana02g001687,Mgu|Migut.H02115,Mgu|Migut.M00993,Cca|Cc02_g15980,Ini|INIL14g15240.t1,Ini|INIL14g02015.t1,Ini|INIL06g37829.t1,Sly|Solyc07g…	0.448679	0.486236	0	0.528629	0.564657	0.497555	0.434733	0.701312	0.387266
hcluster_221	26	19	6	14	24	21	21	27	15	Yes	173	9	8 to 7,11 to 9	14 to 12,3 to 1,15 to 14,15 to 11	-14.9115	Mgu|Migut.M00220,Mgu|Migut.O00573,Ini|INIL12g21885.t1,Mgu|Migut.D00870,Can|Capana07g002327,Can|Capana01g001855,Ini|INIL12g24698.t1,Ini|INIL06g29887.t1,Can|Capana01g001511,Cca|Cc07_g12260,Ini|INIL14g34989.t2,Cca|Cc01_g02510,Ini|INIL12g03546.t1,Ugi|unitig_22.g6694.t1,Ath|AT1G03445,Ini|INIL08g38703.t1,Can|Capana01g002167,Mgu|Migut.B01015,Ini|INIL07g33558.t1,Sly|Solyc01g011340.2,Stu|PGSC0003DMG400013…	0.564657	0.497555	0.278547	0.434733	0.547317	0.518711	0.518711	0.57288	0.448679
hcluster_222	21	10	11	14	21	24	24	35	13	Yes	173	9	3 to 2,8 to 6	11 to 10,15 to 14,9 to 3	-12.603	Ini|INIL15g28150.t1,Sly|Solyc03g005810.2,Ini|INIL12g01275.t1,Ini|INIL13g07458.t1,Stu|PGSC0003DMG400013659,Cca|Cc10_g06800,Cau|C164N0015G1.1,Ath|AT1G30840,Cau|C008N0287E0.1,Cau|C187N0003E0.1,Cca|Cc08_g11780,Sly|Solyc10g005160.1,Ath|AT4G08700,Cau|C080N0090E0.1,Stu|PGSC0003DMG400011140,Stu|PGSC0003DMG400027961,Cca|Cc03_g13540,Ini|INIL01g25258.t1,Ath|AT1G19770,Ini|INIL06g14511.t1,Can|Capana04g002814,…	0.518711	0.369105	0.387266	0.434733	0.518711	0.547317	0.547317	0.630151	0.419928
hcluster_223	21	13	17	12	40	19	16	21	14	Yes	173	9	8 to 7,6 to 5	11 to 10,3 to 1,15 to 14,8 to 6	-14.9476	Cca|Cc01_g07330,Can|Capana10g002147,Can|Capana11g001424,Stu|PGSC0003DMG400026091,Ath|AT2G17620,Ini|INIL14g41518.t1,Ugi|unitig_578.g16544.t1,Ath|AT1G20590,Cau|C023N0292E0.1,Can|Capana00g003954,Sly|Solyc06g065680.2,Sly|Solyc10g078330.1,Can|Capana07g002507,Ugi|unitig_699.g19766.t1,Cau|C039N0058E0.1,Sly|Solyc03g032190.2,Ini|INIL05g09469.t1,Can|Capana08g000585,Stu|PGSC0003DMG400011551,Can|Capana03g000…	0.518711	0.419928	0.474357	0.404151	0.660062	0.497555	0.461861	0.518711	0.434733
hcluster_224	12	12	5	12	26	27	27	46	6	Yes	173	9	3 to 2,9 to 8	14 to 12,9 to 3	-11.1584	Ini|INIL14g04249.t1,Ath|AT4G16820,Ini|INIL06g16201.t1,Stu|PGSC0003DMG400010228,Stu|PGSC0003DMG400007805,Ini|INIL14g04284.t1,Sly|Solyc02g077030.2,Can|Capana02g001811,Ath|AT2G31690,Ini|INIL14g04250.t1,Ini|INIL00g38841.t1,Sly|Solyc02g014470.2,Ini|INIL14g03686.t1,Can|Capana05g002342,Ini|INIL14g04251.t1,Ini|INIL06g37885.t1,Ini|INIL14g04268.t1,Sly|Solyc08g022240.1,Ini|INIL14g04237.t1,Ini|INIL12g40039.t…	0.404151	0.404151	0.249352	0.404151	0.564657	0.57288	0.57288	0.691644	0.278547
hcluster_225	21	22	2	30	20	21	13	35	9	Yes	173	9	11 to 10,9 to 3	6 to 4,14 to 12,3 to 1	-13.9058	Ini|INIL05g09559.t1,Mgu|Migut.B01846,Mgu|Migut.D01122,Ath|AT1G61720,Ini|INIL03g17386.t1,Ini|INIL04g02317.t1,Can|Capana01g002831,Cca|Cc00_g13610,Sly|Solyc03g116910.2,Cca|Cc09_g10820,Ath|AT2G45400,Ini|INIL04g02307.t1,Sly|Solyc11g072510.1,Mgu|Migut.N02327,Ath|AT1G09480,Sly|Solyc01g008530.2,Can|Capana05g000665,Mgu|Migut.D02236,Stu|PGSC0003DMG400019825,Mgu|Migut.L01067,Ugi|unitig_8.g3259.t1,Sly|Solyc0…	0.518711	0.528629	0.131562	0.595983	0.508366	0.518711	0.419928	0.630151	0.349459
hcluster_226	18	27	14	38	16	22	12	18	8	Yes	173	9	6 to 5,14 to 13,11 to 10	3 to 1,8 to 6	-15.0028	Can|Capana07g001415,Cca|Cc08_g15540,Sly|Solyc07g042300.1,Ugi|unitig_899.g15077.t1,Cca|Cc05_g04190,Cau|C010N0214M0.1,Can|Capana06g001905,Sly|Solyc02g032030.1,Ugi|unitig_899.g15078.t1,Ugi|unitig_26.g9998.t1,Stu|PGSC0003DMG400041872,Ini|INIL08g27279.t1,Can|Capana08g002692,Ini|INIL00g19504.t1,Sly|Solyc08g081790.1,Mgu|Migut.E01222,Sly|Solyc10g055200.1,Can|Capana00g003491,Cca|Cc00_g27410,Mgu|Migut.B001…	0.486236	0.57288	0.434733	0.64854	0.461861	0.528629	0.404151	0.486236	0.328064
hcluster_227	17	21	0	25	21	38	27	24	0	Yes	173	7	6 to 5,3 to 2,8 to 6	14 to 12,9 to 3	-18.2291	Cca|Cc08_g04970,Ini|INIL06g36493.t1,Stu|PGSC0003DMG400000144,Can|Capana11g002032,Sly|Solyc11g050900.1,Sly|Solyc10g019230.1,Sly|Solyc11g050930.1,Cca|Cc08_g06890,Can|Capana01g001366,Cca|Cc08_g03780,Sly|Solyc11g067320.1,Stu|PGSC0003DMG400046427,Cca|Cc06_g15930,Mgu|Migut.B01396,Sly|Solyc04g028400.1,Sly|Solyc12g021140.1,Ath|AT5G43690,Stu|PGSC0003DMG400028301,Sly|Solyc11g040020.1,Ini|INIL13g08272.t1,Ca…	0.474357	0.518711	0	0.556144	0.518711	0.64854	0.57288	0.547317	0
hcluster_228	0	4	167	0	0	0	0	0	2	No	173	3	14 to 12		-999	Ugi|unitig_873.g30909.t1,Ugi|unitig_143.g32374.t1,Ugi|unitig_200.g30609.t1,Ugi|unitig_687.g32146.t1,Ugi|unitig_165.g34191.t1,Ugi|unitig_218.g35404.t1,Ugi|unitig_139.g29593.t1,Ugi|unitig_791.g33059.t1,Ugi|unitig_119.g30648.t1,Ugi|unitig_839.g32440.t1,Ugi|unitig_881.g33001.t1,Ugi|unitig_96.g33478.t1,Ugi|unitig_583.g34789.t1,Ugi|unitig_669.g33615.t1,Ugi|unitig_646.g29571.t1,Ugi|unitig_817.g33516.t1,…	0	0.216115	0.991648	0	0	0	0	0	0.131562
hcluster_229	28	18	15	15	29	18	16	21	12	Yes	172	9	8 to 7,17 to 16	3 to 1	-15.5038	Sly|Solyc08g008200.1,Stu|PGSC0003DMG400030375,Cca|Cc08_g15550,Can|Capana04g002393,Cca|Cc08_g15560,Stu|PGSC0003DMG400007292,Cca|Cc02_g05830,Can|Capana11g001946,Sly|Solyc08g078880.2,Sly|Solyc05g052320.2,Can|Capana00g002789,Stu|PGSC0003DMG400012168,Ugi|unitig_0.g1142.t1,Sly|Solyc06g050690.2,Ath|AT2G31910,Ini|INIL14g06954.t1,Stu|PGSC0003DMG400005009,Cau|C009N0379E0.1,Can|Capana00g004803,Cau|C026N0164…	0.5821	0.487446	0.449858	0.449858	0.5898	0.487446	0.463051	0.519944	0.405286
hcluster_230	38	34	15	11	15	18	12	16	13	Yes	172	9	17 to 16,6 to 5,14 to 13	11 to 10,3 to 1,8 to 6	-14.2519	Ath|AT4G09090,Ath|AT2G04910,Sly|Solyc01g010310.2,Stu|PGSC0003DMG400028376,Mgu|Migut.M00491,Ini|INIL14g26220.t1,Ath|AT5G63225,Can|Capana05g001478,Ath|AT4G05430,Cca|Cc05_g10520,Sly|Solyc04g005420.2,Sly|Solyc07g062010.1,Ini|INIL03g17592.t1,Ath|AT5G35740,Ini|INIL07g34330.t1,Ath|AT1G18650,Can|Capana04g000897,Mgu|Migut.G00649,Sly|Solyc09g091920.2,Mgu|Migut.C00450,Ath|AT5G53600,Ath|AT1G13830,Can|Capana0…	0.64984	0.624985	0.449858	0.388382	0.449858	0.487446	0.405286	0.463051	0.421079
hcluster_231	9	37	8	41	25	10	22	16	4	Yes	172	9	6 to 4,14 to 13,11 to 10,9 to 8,9 to 3	3 to 1,8 to 6	-18.0968	Stu|PGSC0003DMG400017297,Ini|INIL13g07767.t1,Stu|PGSC0003DMG400014761,Stu|PGSC0003DMG400021136,Ini|INIL06g37716.t1,Sly|Solyc02g069600.2,Mgu|Migut.H01304,Cca|Cc00_g11870,Ath|AT2G34500,Cca|Cc09_g09430,Cca|Cc05_g00380,Can|Capana01g002018,Stu|PGSC0003DMG400026080,Stu|PGSC0003DMG402002501,Can|Capana07g000557,Cau|C019N0296E0.1,Can|Capana02g001337,Cca|Cc11_g07540,Stu|PGSC0003DMG400043512,Mgu|Migut.I0012…	0.350528	0.643863	0.329102	0.666929	0.5574	0.370199	0.529869	0.463051	0.216943
hcluster_232	25	11	0	53	16	17	28	16	6	Yes	172	8	6 to 4,11 to 10	14 to 12,3 to 1,15 to 14,15 to 11	-13.6903	Ath|AT1G12280,Ini|INIL01g15945.t1,Cca|Cc00_g13150,Cca|Cc05_g05250,Can|Capana00g002997,Cca|Cc00_g02150,Cca|Cc03_g10780,Mgu|Migut.D01700,Stu|PGSC0003DMG402017416,Cca|Cc05_g06490,Stu|PGSC0003DMG400018903,Cca|Cc07_g18690,Mgu|Migut.H01029,Cca|Cc00_g02120,Cca|Cc05_g04690,Cau|C024N0005M0.1,Can|Capana01g004186,Stu|PGSC0003DMG400043400,Ath|AT1G61190,Sly|Solyc08g013970.1,Cca|Cc01_g03020,Cca|Cc00_g13280,Cca…	0.5574	0.388382	0	0.725234	0.463051	0.475558	0.5821	0.463051	0.279504
hcluster_233	14	19	29	20	10	15	14	45	6	Yes	172	9	6 to 5,14 to 12,3 to 2,11 to 10,15 to 14	8 to 7,9 to 3	-14.6652	Ini|INIL11g19131.t1,Mgu|Migut.M01598,Cau|C003N0119E0.1,Can|Capana08g001472,Ini|INIL04g32565.t1,Sly|Solyc01g099060.1,Ini|INIL11g19139.t1,Mgu|Migut.K00674,Ath|AT1G28580,Can|Capana05g000352,Ini|INIL10g42560.t1,Stu|PGSC0003DMG400013194,Stu|PGSC0003DMG402024737,Cca|Cc02_g14560,Ugi|unitig_46.g18351.t1,Sly|Solyc01g099030.2,Ini|INIL06g37405.t1,Sly|Solyc10g008710.2,Ath|AT1G28610,Ini|INIL06g28745.t1,Ugi|un…	0.435899	0.498774	0.5898	0.509592	0.370199	0.449858	0.435899	0.687974	0.279504
hcluster_234	10	68	0	31	15	12	32	0	4	Yes	172	7	6 to 4,14 to 13,11 to 10,3 to 1,9 to 8	17 to 15	-15.4652	Mgu|Migut.L00504,Mgu|Migut.E01740,Mgu|Migut.E01756,Cca|Cc02_g01730,Stu|PGSC0003DMG400019566,Mgu|Migut.L00503,Stu|PGSC0003DMG400014060,Ath|AT5G39030,Stu|PGSC0003DMG400031486,Mgu|Migut.L01037,Cau|C048N0124E0.1,Cca|Cc00_g18980,Mgu|Migut.L00323,Stu|PGSC0003DMG400014064,Mgu|Migut.H00231,Mgu|Migut.F01040,Sly|Solyc03g083470.2,Cca|Cc00_g33660,Cca|Cc00_g00570,Stu|PGSC0003DMG400013884,Stu|PGSC0003DMG400015…	0.370199	0.782545	0	0.604497	0.449858	0.405286	0.611522	0	0.216943
hcluster_235	19	24	0	22	32	18	18	29	10	Yes	172	8	8 to 7,15 to 14,9 to 3	14 to 12,3 to 1	-13.1824	Ini|INIL11g18884.t1,Cca|Cc09_g07840,Stu|PGSC0003DMG400002012,Cca|Cc03_g05280,Ini|INIL12g21854.t1,Sly|Solyc03g114080.1,Ath|AT4G34220,Mgu|Migut.J01800,Can|Capana06g002907,Stu|PGSC0003DMG400014917,Ath|AT3G57830,Ini|INIL08g31148.t1,Can|Capana03g003119,Can|Capana11g001588,Ini|INIL08g31149.t1,Ath|AT5G61570,Cau|C003N0260E0.1,Ath|AT3G24660,Mgu|Migut.H01324,Cau|C023N0073E0.1,Sly|Solyc02g023950.2,Cca|Cc07_…	0.498774	0.548569	0	0.529869	0.611522	0.487446	0.487446	0.5898	0.370199
hcluster_236	16	16	16	17	25	23	20	20	19	Yes	172	9	8 to 7,11 to 9,6 to 5		-9.01716	Cau|C008N0273G0.1,Ath|AT1G04120,Ath|AT3G62700,Ini|INIL12g03115.t1,Ugi|unitig_61.g26310.t1,Can|Capana03g000541,Can|Capana07g002357,Can|Capana11g001166,Ini|INIL14g36828.t1,Cca|Cc00_g11250,Stu|PGSC0003DMG400007340,Cca|Cc00_g22210,Can|Capana01g003904,Can|Capana09g000831,Ini|INIL14g36826.t1,Can|Capana03g003620,Cau|C004N0326E0.1,Mgu|Migut.J01246,Cca|Cc09_g05530,Ath|AT3G60160,Sly|Solyc05g014390.2,Ugi|un…	0.463051	0.463051	0.463051	0.475558	0.5574	0.539401	0.509592	0.509592	0.498774
hcluster_237	12	27	10	9	28	23	23	32	8	Yes	172	9	8 to 7,11 to 9,3 to 2,15 to 14	14 to 12,9 to 3	-15.9038	Ath|AT4G33355,Stu|PGSC0003DMG400020837,Can|Capana10g001556,Cau|C000N0906E0.1,Ugi|unitig_699.g19589.t1,Ath|AT2G15050,Stu|PGSC0003DMG400020823,Ath|AT2G38530,Ini|INIL02g11630.t1,Ini|INIL01g15899.t1,Sly|Solyc06g065600.1,Mgu|Migut.H00916,Stu|PGSC0003DMG400001322,Stu|PGSC0003DMG400020822,Stu|PGSC0003DMG400031236,Ini|INIL10g12707.t1,Ini|INIL02g05708.t1,Ini|INIL01g15897.t1,Mgu|Migut.N01740,Ugi|unitig_27.…	0.405286	0.574145	0.370199	0.350528	0.5821	0.539401	0.539401	0.611522	0.329102
hcluster_238	24	20	3	49	14	21	17	18	6	Yes	172	9	11 to 10,8 to 6	6 to 4,14 to 12,3 to 1	-16.4394	Mgu|Migut.E00399,Ath|AT5G37970,Ini|INIL13g07515.t1,Cca|Cc08_g11680,Ath|AT2G14060,Sly|Solyc01g081340.2,Ini|INIL12g08539.t1,Mgu|Migut.D01547,Ath|AT5G38780,Can|Capana08g000097,Mgu|Migut.H02148,Stu|PGSC0003DMG400022795,Ath|AT3G21950,Ini|INIL14g35466.t1,Ath|AT3G44840,Sly|Solyc09g091530.1,Can|Capana03g003021,Ini|INIL13g07518.t1,Cca|Cc01_g02890,Cca|Cc01_g00620,Cca|Cc00_g14730,Mgu|Migut.B01452,Ath|AT1G66…	0.548569	0.509592	0.178265	0.707325	0.435899	0.519944	0.475558	0.487446	0.279504
hcluster_239	27	20	3	17	19	23	22	24	17	Yes	172	9	3 to 2,15 to 14,8 to 6	17 to 15,14 to 12	-13.1518	Mgu|Migut.L00207,Ath|AT2G14820,Ath|AT5G67385,Stu|PGSC0003DMG400043102,Ini|INIL07g33760.t1,Sly|Solyc10g049660.1,Stu|PGSC0003DMG400011359,Sly|Solyc02g092560.2,Cca|Cc02_g19730,Mgu|Migut.I00454,Can|Capana11g000979,Mgu|Migut.D02526,Cau|C032N0297E0.1,Can|Capana02g000008,Cau|C072N0031E0.1,Ath|AT2G47860,Can|Capana06g002958,Ini|INIL11g18905.t1,Mgu|Migut.N00614,Can|Capana08g002085,Mgu|Migut.N01090,Cca|Cc01…	0.574145	0.509592	0.178265	0.475558	0.498774	0.539401	0.529869	0.548569	0.475558
hcluster_240	0	0	0	0	0	0	0	0	172	No	172	1	3 to 1		-999	Cau|C091N0048G0.1,Cau|C027N0022M0.1,Cau|C096N0015G1.1,Cau|C054N0076M0.1,Cau|C001N0158G1.1,Cau|C008N0093M0.1,Cau|C044N0092M0.1,Cau|C003N0356M0.1,Cau|C089N0001M0.1,Cau|C070N0046G1.1,Cau|C030N0064M0.1,Cau|C068N0043G1.1,Cau|C055N0087G1.1,Cau|C001N0124G1.1,Cau|C100N0016G1.1,Cau|C028N0090M0.1,Cau|C023N0033M0.1,Cau|C079N0043G1.1,Cau|C016N0459G1.1,Cau|C068N0044G1.1,Cau|C093N0029G1.1,Cau|C029N0127G1.1,Cau…	0	0	0	0	0	0	0	0	1
hcluster_241	13	28	10	27	23	15	18	30	7	Yes	171	9	6 to 4,15 to 14,9 to 3,15 to 11	14 to 12,3 to 1,8 to 6	-17.0721	Stu|PGSC0003DMG400009441,Ath|AT3G02100,Cca|Cc00_g04380,Ini|INIL05g28495.t1,Sly|Solyc02g066960.2,Cca|Cc05_g00130,Cau|C021N0191G0.1,Mgu|Migut.J00501,Mgu|Migut.J00506,Mgu|Migut.N03039,Ath|AT1G30530,Cca|Cc01_g10580,Stu|PGSC0003DMG400021569,Ini|INIL05g28487.t1,Ini|INIL05g28502.t1,Stu|PGSC0003DMG400009411,Ath|AT2G36970,Ugi|unitig_26.g9230.t1,Ini|INIL05g28499.t1,Ini|INIL05g20937.t1,Mgu|Migut.J00508,Can|…	0.422239	0.583378	0.371301	0.575419	0.540654	0.451045	0.488664	0.598546	0.306589
hcluster_242	93	0	0	12	12	19	33	2	0	Yes	171	6	17 to 16,6 to 4,3 to 2,11 to 10,9 to 8,8 to 6		-12.9779	Sly|Solyc01g014840.2,Stu|PGSC0003DMG400002427,Sly|Solyc01g102840.2,Ath|AT5G48770,Ath|AT3G44670,Sly|Solyc12g097010.1,Ath|AT5G22690,Ath|AT5G45210,Ath|AT5G46510,Sly|Solyc01g008800.1,Stu|PGSC0003DMG400027797,Stu|PGSC0003DMG401020581,Sly|Solyc09g007710.2,Ath|AT1G27170,Ath|AT3G44630,Ath|AT2G17050,Can|Capana11g001504,Sly|Solyc04g056570.2,Sly|Solyc07g055380.1,Ath|AT4G16950,Can|Capana12g002461,Stu|PGSC000…	0.856682	0	0	0.406429	0.406429	0.5	0.619643	0.132744	0
hcluster_243	15	19	15	18	27	26	16	21	14	Yes	171	9	6 to 5,14 to 13,3 to 2,11 to 10,9 to 8	8 to 6	-14.3899	Stu|PGSC0003DMG400003213,Cca|Cc00_g11430,Can|Capana05g000457,Mgu|Migut.E01219,Can|Capana00g001703,Sly|Solyc10g061860.1,Cca|Cc00_g14720,Ath|AT5G24430,Mgu|Migut.N01872,Ini|INIL13g08186.t1,Cca|Cc07_g10750,Sly|Solyc02g081110.1,Sly|Solyc01g096350.2,Cau|C057N0062E0.1,Cau|C023N0258E0.1,Sly|Solyc05g055050.1,Ugi|unitig_62.g23854.t1,Ath|AT2G41140,Ini|INIL10g12988.t1,Cau|C023N0257E0.1,Ath|AT2G17890,Ini|INIL…	0.451045	0.5	0.451045	0.488664	0.575419	0.567187	0.464249	0.521185	0.437073
hcluster_244	21	21	23	15	18	19	19	22	13	Yes	171	9		11 to 10,3 to 1,9 to 8	-10.4109	Mgu|Migut.H01649,Mgu|Migut.J00971,Sly|Solyc09g056430.2,Stu|PGSC0003DMG400019493,Ugi|unitig_8.g3852.t1,Ath|AT1G53700,Ini|INIL12g03368.t1,Can|Capana01g003516,Ugi|unitig_747.g21636.t1,Sly|Solyc04g015130.2,Ini|INIL11g10004.t1,Ugi|unitig_746.g26774.t1,Cca|Cc00_g09090,Ugi|unitig_92.g28170.t1,Mgu|Migut.M00668,Cca|Cc06_g08850,Sly|Solyc02g087510.2,Mgu|Migut.H01340,Sly|Solyc02g067830.2,Ini|INIL12g21981.t1,…	0.521185	0.521185	0.540654	0.451045	0.488664	0.5	0.5	0.531117	0.422239
hcluster_245	15	20	15	23	26	24	18	19	11	Yes	171	9	6 to 5,14 to 13,9 to 8,15 to 11	11 to 9,3 to 1,8 to 6	-14.7441	Ugi|unitig_748.g8210.t1,Mgu|Migut.D00994,Ath|AT4G15233,Ini|INIL06g37337.t1,Can|Capana12g002281,Ugi|unitig_750.g28440.t1,Ath|AT2G36380,Sly|Solyc05g053600.2,Ath|AT1G59870,Mgu|Migut.E01462,Cca|Cc11_g01450,Ugi|unitig_26.g10207.t1,Can|Capana04g002609,Can|Capana08g000766,Can|Capana12g002300,Ugi|unitig_0.g761.t1,Stu|PGSC0003DMG401029631,Cau|C022N0024E0.1,Cca|Cc04_g02620,Cca|Cc04_g03740,Mgu|Migut.F00897,…	0.451045	0.510826	0.451045	0.540654	0.567187	0.549828	0.488664	0.5	0.389506
hcluster_246	18	20	22	20	19	20	17	22	13	Yes	171	9	9 to 3	6 to 4,3 to 1	-10.4457	Can|Capana00g004382,Ath|AT3G18950,Can|Capana04g001580,Cca|Cc07_g05440,Cca|Cc02_g37140,Stu|PGSC0003DMG400010081,Cca|Cc04_g02870,Cau|C014N0162E0.1,Ugi|unitig_0.g2283.t1,Cau|C008N0099E0.1,Stu|PGSC0003DMG401015451,Sly|Solyc05g006340.2,Ini|INIL08g04775.t1,Mgu|Migut.O00509,Can|Capana01g002718,Cca|Cc04_g14830,Mgu|Migut.J00458,Stu|PGSC0003DMG400022914,Sly|Solyc02g090150.1,Ini|INIL04g34837.t1,Stu|PGSC0003…	0.488664	0.510826	0.531117	0.510826	0.5	0.510826	0.476766	0.531117	0.422239
hcluster_247	0	0	0	0	0	0	0	171	0	No	171	1	3 to 2		-999	Ini|INIL14g04289.t1,Ini|INIL00g27460.t1,Ini|INIL00g16374.t1,Ini|INIL00g39214.t1,Ini|INIL00g24575.t1,Ini|INIL00g00092.t1,Ini|INIL03g01815.t1,Ini|INIL04g36877.t1,Ini|INIL04g36905.t1,Ini|INIL00g22662.t1,Ini|INIL12g29103.t1,Ini|INIL13g14891.t1,Ini|INIL05g28870.t1,Ini|INIL00g16362.t1,Ini|INIL03g14280.t1,Ini|INIL14g00652.t1,Ini|INIL12g03568.t1,Ini|INIL11g26694.t1,Ini|INIL06g38877.t1,Ini|INIL11g15590.t1…	0	0	0	0	0	0	0	1	0
hcluster_248	24	116	0	4	7	1	10	8	1	Yes	171	8	14 to 13		-999	Mgu|Migut.O00051,Ath|AT5G26300,Mgu|Migut.G01281,Mgu|Migut.C00046,Mgu|Migut.G01269,Mgu|Migut.G01280,Mgu|Migut.O00544,Mgu|Migut.G01018,Mgu|Migut.O00030,Mgu|Migut.D02234,Mgu|Migut.J01557,Mgu|Migut.G01265,Mgu|Migut.G01303,Mgu|Migut.O00071,Mgu|Migut.A01027,Ath|AT3G20380,Cca|Cc08_g04770,Mgu|Migut.G01298,Ath|AT1G69650,Mgu|Migut.O00072,Mgu|Migut.J01459,Mgu|Migut.O00065,Ath|AT2G04170,Mgu|Migut.O00037,Mgu|…	0.549828	0.908463	0	0.217777	0.306589	0.0754187	0.371301	0.330149	0.0754187
hcluster_249	19	20	11	20	21	20	16	34	10	Yes	171	9	3 to 2	6 to 4,14 to 12,9 to 3	-11.8968	Stu|PGSC0003DMG400023437,Ini|INIL13g07890.t1,Cca|Cc03_g07760,Mgu|Migut.M01665,Ini|INIL04g32638.t1,Mgu|Migut.M01666,Ath|AT5G26810,Ini|INIL04g02490.t1,Cca|Cc00_g13090,Sly|Solyc12g099230.1,Can|Capana01g000582,Cca|Cc06_g10570,Sly|Solyc05g052120.2,Stu|PGSC0003DMG400022287,Mgu|Migut.A00945,Ugi|unitig_0.g1753.t1,Sly|Solyc01g109740.2,Ini|INIL14g33141.t1,Sly|Solyc07g065360.1,Mgu|Migut.L00040,Ini|INIL04g02…	0.5	0.510826	0.389506	0.510826	0.521185	0.510826	0.464249	0.626283	0.371301
hcluster_250	22	23	0	22	23	14	17	32	18	Yes	171	8	3 to 2	6 to 5,14 to 12,9 to 3,8 to 6	-11.4101	Ath|AT1G09900,Ath|AT1G79080,Cau|C002N0456E0.1,Cau|C002N0298E0.1,Cca|Cc02_g25530,Ini|INIL01g19752.t1,Can|Capana01g003088,Mgu|Migut.M01318,Ini|INIL02g16854.t1,Cca|Cc11_g07320,Cau|C000N0633E0.1,Ath|AT5G28460,Ini|INIL12g07289.t1,Sly|Solyc05g010780.1,Can|Capana08g001504,Ini|INIL02g16853.t1,Stu|PGSC0003DMG400011475,Cca|Cc06_g17640,Ath|AT5G55840,Can|Capana05g000098,Ini|INIL03g17698.t1,Stu|PGSC0003DMG400…	0.531117	0.540654	0	0.531117	0.540654	0.437073	0.476766	0.612814	0.488664
hcluster_251	26	12	11	17	26	18	25	22	14	Yes	171	9		6 to 5,11 to 10,3 to 1,15 to 14,9 to 3	-13.2025	Ath|AT3G28510,Mgu|Migut.B00218,Ath|AT5G40000,Sly|Solyc02g084900.2,Stu|PGSC0003DMG400022574,Can|Capana07g001674,Ini|INIL09g26467.t1,Ini|INIL02g14184.t1,Can|Capana03g001815,Mgu|Migut.K00118,Cca|Cc03_g10270,Ath|AT1G43910,Ath|AT3G50930,Stu|PGSC0003DMG400022936,Stu|PGSC0003DMG400003699,Ugi|unitig_748.g8671.t1,Sly|Solyc02g087530.1,Cau|C037N0014E0.1,Ath|AT4G30250,Ath|AT5G40010,Can|Capana10g000100,Cca|Cc…	0.567187	0.406429	0.389506	0.476766	0.567187	0.488664	0.558664	0.531117	0.437073
hcluster_252	17	17	12	18	27	18	21	19	22	Yes	171	9	8 to 7,6 to 4,3 to 1	14 to 12	-10.9273	Stu|PGSC0003DMG400029926,Ini|INIL12g03530.t1,Ath|AT5G19770,Ini|INIL05g24461.t1,Sly|Solyc06g031660.1,Cau|C001N0271G1.1,Cca|Cc00_g25230,Mgu|Migut.E01104,Cau|C000N0935E0.1,Mgu|Migut.F01114,Stu|PGSC0003DMG400029337,Sly|Solyc12g088180.1,Can|Capana03g004118,Ath|AT3G61650,Can|Capana12g000592,Sly|Solyc02g091870.2,Sly|Solyc10g085020.1,Stu|PGSC0003DMG400011088,Ath|AT5G44340,Ath|AT5G05620,Stu|PGSC0003DMG400…	0.476766	0.476766	0.406429	0.488664	0.575419	0.488664	0.521185	0.5	0.531117
hcluster_253	16	25	16	19	24	17	16	24	14	Yes	171	9	8 to 7,6 to 5,14 to 13,11 to 10,9 to 3	3 to 1	-12.5829	Can|Capana06g001235,Mgu|Migut.D02207,Ugi|unitig_61.g26359.t1,Can|Capana11g000097,Can|Capana07g001432,Mgu|Migut.L00030,Can|Capana04g001438,Ugi|unitig_85.g27259.t1,Mgu|Migut.O00283,Cau|C111N0011E0.1,Mgu|Migut.O00652,Mgu|Migut.J00903,Ini|INIL13g09222.t1,Ini|INIL13g07455.t1,Stu|PGSC0003DMG400004842,Cca|Cc02_g17170,Ugi|unitig_21.g20832.t1,Stu|PGSC0003DMG400006191,Mgu|Migut.D00972,Mgu|Migut.F01997,Mgu|…	0.464249	0.558664	0.464249	0.5	0.549828	0.476766	0.464249	0.549828	0.437073
hcluster_254	18	24	11	24	17	21	21	22	13	Yes	171	9		8 to 7,17 to 16,14 to 12,3 to 1,9 to 8	-12.0071	Cca|Cc09_g01790,Sly|Solyc02g080470.2,Cca|Cc04_g03440,Cca|Cc02_g07940,Ath|AT3G09440,Stu|PGSC0003DMG400027750,Stu|PGSC0003DMG400015920,Cau|C036N0186E0.1,Mgu|Migut.I00864,Ini|INIL00g18505.t1,Sly|Solyc01g106260.2,Can|Capana01g004002,Ugi|unitig_61.g26047.t1,Mgu|Migut.B00974,Ini|INIL03g29801.t1,Sly|Solyc07g005820.2,Cau|C000N0135M0.1,Ugi|unitig_8.g2952.t1,Cca|Cc02_g23260,Cca|Cc07_g07860,Stu|PGSC0003DMG4…	0.488664	0.549828	0.389506	0.549828	0.476766	0.521185	0.521185	0.531117	0.422239
hcluster_255	18	20	9	16	14	47	27	11	9	Yes	171	9	6 to 5,14 to 13,3 to 2,11 to 10,9 to 8,8 to 6	17 to 15	-15.7588	Sly|Solyc03g026070.2,Stu|PGSC0003DMG400044900,Sly|Solyc08g062530.1,Sly|Solyc05g015030.1,Stu|PGSC0003DMG400019912,Ath|AT3G03260,Cca|Cc07_g12840,Sly|Solyc10g006420.2,Ugi|unitig_22.g6718.t1,Mgu|Migut.I00940,Sly|Solyc05g015020.1,Can|Capana03g000292,Stu|PGSC0003DMG400016639,Mgu|Migut.D02052,Ath|AT1G05230,Sly|Solyc09g066050.2,Ath|AT4G00730,Mgu|Migut.H01557,Sly|Solyc09g057510.1,Ini|INIL14g03985.t1,Mgu|M…	0.488664	0.510826	0.351604	0.464249	0.437073	0.699169	0.575419	0.389506	0.351604
hcluster_256	10	63	8	12	10	24	20	17	7	Yes	171	9	6 to 5,14 to 13,3 to 2,11 to 10,8 to 6		-14.618	Ini|INIL14g41963.t1,Sly|Solyc12g027650.1,Mgu|Migut.B00956,Ath|AT2G13570,Sly|Solyc04g054150.1,Mgu|Migut.K01122,Mgu|Migut.L00077,Ugi|unitig_899.g15223.t1,Cau|C011N0126E0.1,Stu|PGSC0003DMG400011385,Mgu|Migut.B00952,Sly|Solyc01g067130.2,Can|Capana05g000545,Ath|AT5G47670,Mgu|Migut.B00954,Mgu|Migut.D00186,Mgu|Migut.L00665,Cca|Cc05_g00410,Stu|PGSC0003DMG400032552,Mgu|Migut.J00411,Stu|PGSC0003DMG40001675…	0.371301	0.76626	0.330149	0.406429	0.371301	0.549828	0.510826	0.476766	0.306589
hcluster_257	19	18	21	15	20	20	20	25	13	Yes	171	9	11 to 9,9 to 3	3 to 1,15 to 11	-11.7056	Stu|PGSC0003DMG401023002,Ath|AT3G23820,Stu|PGSC0003DMG400003054,Cau|C078N0080E0.1,Mgu|Migut.E01153,Sly|Solyc05g050990.1,Ath|AT4G20460,Ini|INIL15g14208.t1,Ath|AT1G12780,Ugi|unitig_85.g27386.t1,Ini|INIL12g01389.t1,Ini|INIL09g30240.t1,Can|Capana02g000064,Ini|INIL15g27538.t1,Mgu|Migut.M01942,Stu|PGSC0003DMG400029550,Sly|Solyc08g080140.2,Cca|Cc08_g13830,Ini|INIL15g31166.t1,Can|Capana03g002503,Cau|C002…	0.5	0.488664	0.521185	0.451045	0.510826	0.510826	0.510826	0.558664	0.422239
hcluster_258	18	24	13	18	17	20	17	26	18	Yes	171	9	6 to 5,3 to 2,15 to 14	14 to 12	-10.456	Cca|Cc06_g04610,Ini|INIL01g25569.t1,Ath|AT4G38660,Mgu|Migut.J00461,Cau|C023N0246G0.1,Stu|PGSC0003DMG400003569,Cca|Cc02_g00610,Cau|C031N0182M0.1,Ini|INIL09g00176.t1,Ini|INIL15g39109.t1,Cau|C014N0061E0.1,Mgu|Migut.H00882,Ugi|unitig_85.g27233.t1,Stu|PGSC0003DMG400000402,Cau|C009N0121E0.1,Stu|PGSC0003DMG400009871,Ugi|unitig_37.g12608.t1,Ath|AT1G18250,Can|Capana03g001796,Cca|Cc06_g02360,Ini|INIL15g279…	0.488664	0.549828	0.422239	0.488664	0.476766	0.510826	0.476766	0.567187	0.488664
hcluster_259	17	19	0	26	27	26	20	30	6	Yes	171	8	17 to 15	6 to 4,14 to 12,3 to 1	-15.0235	Can|Capana06g000320,Can|Capana06g002269,Cca|Cc06_g01880,Stu|PGSC0003DMG400020355,Ini|INIL05g24156.t1,Sly|Solyc10g085090.1,Stu|PGSC0003DMG400003512,Stu|PGSC0003DMG400016953,Can|Capana00g002745,Mgu|Migut.N00760,Can|Capana06g000370,Cca|Cc07_g09690,Mgu|Migut.B00634,Stu|PGSC0003DMG400030419,Mgu|Migut.F00628,Ini|INIL05g31811.t1,Sly|Solyc05g052390.2,Ath|AT5G07130,Can|Capana02g002722,Sly|Solyc12g056820.1…	0.476766	0.5	0	0.567187	0.575419	0.567187	0.510826	0.598546	0.280468
hcluster_260	16	18	16	13	32	19	22	22	13	Yes	171	9	8 to 7,11 to 9,14 to 13	6 to 5,3 to 1,15 to 11	-12.3056	Can|Capana10g001418,Ugi|unitig_22.g6028.t1,Cca|Cc02_g07890,Sly|Solyc00g017210.1,Can|Capana00g002593,Stu|PGSC0003DMG400014966,Cau|C118N0004E0.1,Mgu|Migut.E00222,Mgu|Migut.J01219,Stu|PGSC0003DMG400023429,Mgu|Migut.H01122,Sly|Solyc04g011500.2,Can|Capana00g003591,Ugi|unitig_60.g25514.t1,Can|Capana06g002978,Ath|AT2G42090,Stu|PGSC0003DMG400008619,Ath|AT5G59370,Sly|Solyc04g071260.2,Sly|Solyc02g094320.2,…	0.464249	0.488664	0.464249	0.422239	0.612814	0.5	0.531117	0.531117	0.422239
hcluster_261	26	16	0	16	20	21	20	29	22	Yes	170	8	17 to 16,11 to 9,6 to 5,3 to 2	14 to 12	-10.2325	Cca|Cc05_g06630,Ath|AT4G32000,Can|Capana03g003076,Sly|Solyc03g123740.2,Sly|Solyc10g078940.1,Mgu|Migut.J01820,Cau|C046N0136E0.1,Mgu|Migut.I00722,Ini|INIL14g35250.t1,Ath|AT2G25220,Ini|INIL10g12397.t1,Can|Capana12g000192,Can|Capana07g001669,Ath|AT1G53730,Can|Capana12g000241,Ath|AT2G47060,Sly|Solyc12g055720.1,Ini|INIL14g03616.t1,Can|Capana05g002241,Sly|Solyc09g098570.1,Can|Capana01g002869,Ath|AT4G020…	0.568465	0.465455	0	0.465455	0.512068	0.522435	0.512068	0.592371	0.532373
hcluster_262	0	4	0	31	75	14	20	25	0	No	169	6	8 to 7,6 to 4,14 to 13,3 to 2,11 to 10,8 to 6		-13.9551	Can|Capana04g002453,Can|Capana00g002144,Cca|Cc08_g10190,Cca|Cc00_g11940,Stu|PGSC0003DMG400023586,Sly|Solyc07g016000.1,Cca|Cc00_g24900,Can|Capana05g000274,Stu|PGSC0003DMG400046460,Cca|Cc00_g12920,Can|Capana04g002796,Ini|INIL11g19471.t1,Sly|Solyc06g006030.1,Cca|Cc02_g15260,Sly|Solyc04g014900.2,Can|Capana04g002775,Can|Capana04g002447,Sly|Solyc04g014200.1,Ini|INIL08g27215.t1,Ini|INIL11g15593.t1,Can|C…	0	0.219466	0	0.608388	0.80932	0.439445	0.513318	0.561217	0
hcluster_263	18	17	12	19	22	22	24	24	11	Yes	169	9	11 to 9,6 to 4	14 to 12,3 to 1	-12.0413	Stu|PGSC0003DMG400031079,Ini|INIL09g21640.t2,Ini|INIL07g06228.t1,Ini|INIL04g02474.t1,Stu|PGSC0003DMG400030198,Cca|Cc03_g12620,Ini|INIL09g36301.t1,Sly|Solyc05g055540.1,Ugi|unitig_0.g203.t1,Mgu|Migut.E01388,Cca|Cc08_g05590,Ugi|unitig_8.g3668.t1,Ini|INIL09g26456.t1,Stu|PGSC0003DMG400020983,Cau|C001N0352E0.1,Cau|C000N0661E0.1,Stu|PGSC0003DMG400017115,Can|Capana09g002249,Mgu|Migut.D01882,Sly|Solyc10g0…	0.491124	0.479207	0.408738	0.502477	0.533637	0.533637	0.552371	0.552371	0.391777
hcluster_264	0	0	0	0	144	18	6	0	0	No	168	3	9 to 8		-999	Can|Capana12g001188,Sly|Solyc02g005220.1,Stu|PGSC0003DMG400004096,Can|Capana08g000745,Can|Capana06g002739,Can|Capana04g002100,Can|Capana08g000247,Can|Capana00g001012,Can|Capana06g001265,Can|Capana00g002477,Can|Capana00g001740,Can|Capana03g003066,Can|Capana10g001320,Can|Capana04g001137,Can|Capana00g000731,Can|Capana10g001368,Can|Capana12g002262,Can|Capana07g000424,Can|Capana00g000785,Can|Capana00g…	0	0	0	0	0.96356	0.492366	0.283407	0	0
hcluster_265	20	10	7	17	27	27	36	18	5	Yes	167	9	11 to 9,6 to 4	3 to 1,15 to 14,9 to 3	-14.404	Stu|PGSC0003DMG400036760,Cca|Cc10_g13790,Ini|INIL11g15991.t2,Ini|INIL14g35102.t1,Can|Capana00g002590,Ugi|unitig_85.g27165.t1,Ini|INIL11g18746.t1,Sly|Solyc02g065270.1,Stu|PGSC0003DMG400025911,Cca|Cc00_g14510,Cca|Cc07_g05610,Can|Capana08g002458,Sly|Solyc01g108740.2,Cau|C019N0175E0.1,Ini|INIL08g04812.t1,Cca|Cc01_g05420,Stu|PGSC0003DMG403025920,Cca|Cc02_g05160,Ath|AT1G33990,Ath|AT1G26360,Ath|AT2G2357…	0.515844	0.375789	0.310704	0.481682	0.580596	0.580596	0.644334	0.493617	0.254864
hcluster_266	12	21	11	4	19	18	15	44	23	Yes	167	9	3 to 2,15 to 14,15 to 11	6 to 4,14 to 12,11 to 10	-15.9788	Can|Capana00g001850,Mgu|Migut.F01112,Ini|INIL14g06807.t1,Mgu|Migut.A00488,Ini|INIL09g29611.t1,Stu|PGSC0003DMG400015711,Cau|C002N0311E0.1,Ini|INIL14g06833.t1,Cca|Cc02_g36010,Ini|INIL05g22894.t1,Ini|INIL12g08428.t1,Ugi|unitig_0.g2199.t1,Ini|INIL05g22893.t1,Can|Capana11g002055,Cau|C017N0025E0.1,Can|Capana08g001692,Ugi|unitig_32.g11638.t1,Ini|INIL00g23780.t1,Sly|Solyc08g075020.2,Can|Capana01g004201,S…	0.41108	0.526232	0.394081	0.221184	0.504987	0.493617	0.455873	0.689568	0.545751
hcluster_267	19	22	2	23	21	21	17	27	14	Yes	166	9	9 to 3	6 to 4,14 to 12,3 to 1	-13.2848	Sly|Solyc09g074250.2,Cau|C015N0169E0.1,Cca|Cc02_g36180,Can|Capana08g002789,Can|Capana08g001161,Sly|Solyc04g014410.2,Mgu|Migut.D00975,Cau|C036N0022E0.1,Cau|C010N0326E0.1,Can|Capana12g002724,Mgu|Migut.B01199,Can|Capana02g002875,Stu|PGSC0003DMG400030607,Cca|Cc06_g13130,Ini|INIL14g41857.t1,Ath|AT5G56790,Stu|PGSC0003DMG400006816,Cca|Cc10_g03620,Cau|C004N0268E0.1,Mgu|Migut.B00083,Stu|PGSC0003DMG4000095…	0.506255	0.537479	0.135798	0.547047	0.527515	0.527515	0.482932	0.581911	0.443064
hcluster_268	20	18	11	22	22	21	19	22	11	Yes	166	9	17 to 15,14 to 13	6 to 4,3 to 1,15 to 14	-11.4311	Cca|Cc02_g29510,Stu|PGSC0003DMG400014389,Stu|PGSC0003DMG402016574,Ath|AT2G03450,Cca|Cc03_g07920,Can|Capana01g002627,Cca|Cc11_g11960,Ath|AT5G34850,Sly|Solyc04g005450.2,Ath|AT4G13700,Mgu|Migut.B00200,Sly|Solyc04g080920.1,Ugi|unitig_748.g7758.t1,Ath|AT1G56360,Can|Capana08g002586,Ini|INIL12g08531.t1,Mgu|Migut.J01053,Ini|INIL14g35417.t1,Sly|Solyc01g068380.2,Ath|AT5G50400,Can|Capana00g004184,Can|Capana…	0.51712	0.494876	0.395246	0.537479	0.537479	0.527515	0.506255	0.537479	0.395246
hcluster_269	23	20	10	24	16	19	15	28	11	Yes	166	9	3 to 2,8 to 6	6 to 4,14 to 12,9 to 8,9 to 3	-15.5327	Ath|AT3G28050,Ugi|unitig_744.g24355.t1,Mgu|Migut.E01368,Mgu|Migut.L00044,Ini|INIL10g13146.t2,Ini|INIL06g38148.t1,Ath|AT3G28100,Sly|Solyc05g005830.2,Cca|Cc01_g03080,Ini|INIL10g13456.t1,Ath|AT4G30420,Ath|AT3G28080,Ath|AT1G60050,Can|Capana03g000396,Mgu|Migut.H00146,Ath|AT5G40210,Sly|Solyc08g075460.2,Ath|AT3G18200,Mgu|Migut.K00278,Cca|Cc04_g06760,Cau|C057N0056E0.1,Mgu|Migut.L01433,Cca|Cc07_g21370,Cca…	0.547047	0.51712	0.376931	0.556248	0.470363	0.506255	0.457101	0.589891	0.395246
hcluster_270	0	4	1	78	53	7	22	0	0	No	165	6	8 to 7,6 to 4,14 to 13,11 to 10,8 to 6		-12.6822	Cca|Cc00_g15360,Can|Capana05g000290,Can|Capana03g001859,Can|Capana00g000582,Mgu|Migut.G01081,Can|Capana02g001230,Sly|Solyc07g015990.1,Cca|Cc00_g35390,Sly|Solyc02g063210.1,Can|Capana02g001227,Can|Capana04g002673,Cca|Cc00_g34550,Can|Capana05g000259,Cca|Cc00_g30050,Cca|Cc09_g06900,Cca|Cc09_g08840,Cca|Cc00_g34940,Cca|Cc00_g19180,Cca|Cc04_g08780,Cca|Cc08_g02290,Cca|Cc00_g30640,Can|Capana04g002677,Cca|…	0	0.22293	0.0777613	0.824001	0.734744	0.312809	0.538777	0	0
hcluster_271	0	0	0	0	0	0	165	0	0	No	165	1	6 to 4		-999	Stu|PGSC0003DMG400037152,Stu|PGSC0003DMG400045378,Stu|PGSC0003DMG400045211,Stu|PGSC0003DMG400039515,Stu|PGSC0003DMG400034842,Stu|PGSC0003DMG400038567,Stu|PGSC0003DMG400045744,Stu|PGSC0003DMG400043440,Stu|PGSC0003DMG400046960,Stu|PGSC0003DMG400034575,Stu|PGSC0003DMG400034540,Stu|PGSC0003DMG400045369,Stu|PGSC0003DMG400045743,Stu|PGSC0003DMG400044827,Stu|PGSC0003DMG400041938,Stu|PGSC0003DMG400043737…	0	0	0	0	0	0	1	0	0
hcluster_272	11	14	15	22	22	21	23	29	8	Yes	165	9	17 to 15,6 to 4,9 to 3	3 to 1,15 to 14	-12.9925	Can|Capana04g002119,Ini|INIL09g30468.t1,Mgu|Migut.N00927,Cca|Cc03_g00950,Ini|INIL11g26726.t1,Cca|Cc06_g00950,Can|Capana02g002967,Mgu|Migut.H00362,Ini|INIL02g40822.t1,Cca|Cc01_g07010,Mgu|Migut.B01597,Stu|PGSC0003DMG401009045,Cca|Cc07_g09460,Cau|C083N0001E0.1,Can|Capana07g001855,Stu|PGSC0003DMG400026191,Ini|INIL02g40548.t1,Ini|INIL05g31864.t1,Sly|Solyc12g099220.1,Ugi|unitig_0.g504.t1,Ugi|unitig_0.g…	0.396419	0.444287	0.458337	0.538777	0.538777	0.528806	0.54835	0.598947	0.33659
hcluster_273	18	18	12	17	19	14	15	17	34	Yes	164	9	6 to 4,3 to 1,9 to 8	14 to 12,8 to 6	-11.2052	Ini|INIL10g12558.t1,Cau|C079N0023E0.1,Ini|INIL15g28157.t2,Ath|AT1G28020,Cau|C006N0346E0.1,Cau|C021N0079E0.1,Ath|AT4G01990,Ugi|unitig_0.g284.t1,Cca|Cc01_g12860,Ini|INIL09g30094.t1,Can|Capana08g001632,Mgu|Migut.J01647,Sly|Solyc07g054090.2,Mgu|Migut.M01148,Mgu|Migut.F01726,Cau|C079N0022E0.1,Can|Capana01g000627,Ugi|unitig_60.g25478.t1,Stu|PGSC0003DMG400008773,Ath|AT1G02150,Ath|AT1G43010,Cca|Cc02_g252…	0.49742	0.49742	0.414656	0.485457	0.508817	0.445519	0.459582	0.485457	0.635604
hcluster_274	31	16	4	12	20	30	21	22	8	Yes	164	9	8 to 6	6 to 4,14 to 12,11 to 10,3 to 1,15 to 14	-16.6843	Ath|AT3G22142,Mgu|Migut.J01212,Ini|INIL11g26690.t1,Ini|INIL02g17148.t1,Can|Capana01g000548,Stu|PGSC0003DMG400014850,Can|Capana01g000503,Ath|AT5G46890,Cau|C007N0471G1.1,Ugi|unitig_8.g3124.t1,Ugi|unitig_60.g25871.t1,Sly|Solyc08g079230.1,Ath|AT4G22490,Mgu|Migut.A00822,Ath|AT4G22485,Mgu|Migut.E01665,Sly|Solyc08g078900.1,Can|Capana07g000377,Cca|Cc02_g04220,Cau|C031N0147E0.1,Cca|Cc08_g12770,Stu|PGSC000…	0.615042	0.472867	0.223815	0.414656	0.519697	0.607778	0.530106	0.540083	0.337692
hcluster_275	9	23	12	34	28	13	16	19	9	Yes	163	9	6 to 4,14 to 13,3 to 2,11 to 10,9 to 8	8 to 6	-16.0482	Cau|C008N0157E0.1,Sly|Solyc10g083790.1,Stu|PGSC0003DMG400017319,Mgu|Migut.E00247,Ini|INIL03g17542.t1,Stu|PGSC0003DMG400010539,Ugi|unitig_22.g5107.t1,Mgu|Migut.D00790,Stu|PGSC0003DMG400006113,Mgu|Migut.E00250,Ini|INIL11g26677.t1,Stu|PGSC0003DMG400028352,Mgu|Migut.E00248,Cca|Cc11_g07590,Cca|Cc01_g15540,Mgu|Migut.E00249,Cau|C065N0049E0.1,Stu|PGSC0003DMG400017324,Ini|INIL05g09614.t1,Can|Capana04g0003…	0.360504	0.550985	0.415865	0.63697	0.593902	0.431809	0.474133	0.51011	0.360504
hcluster_276	60	18	6	16	16	13	12	17	5	Yes	163	9		17 to 15,6 to 4,14 to 12,3 to 1,8 to 6	-12.9805	Mgu|Migut.N02652,Ath|AT2G19190,Stu|PGSC0003DMG400000810,Cau|C036N0129E0.1,Ini|INIL06g37923.t1,Ath|AT2G37050,Ath|AT4G29180,Stu|PGSC0003DMG401017656,Mgu|Migut.L01095,Can|Capana02g002891,Ath|AT5G59660,Cca|Cc09_g06420,Can|Capana02g001910,Cau|C008N0008E0.1,Ath|AT2G28960,Ath|AT1G51910,Ath|AT3G46350,Ath|AT4G29450,Stu|PGSC0003DMG400029712,Stu|PGSC0003DMG400030658,Sly|Solyc11g072930.1,Cca|Cc02_g04520,Ini|…	0.766058	0.498706	0.288459	0.474133	0.474133	0.431809	0.415865	0.486733	0.25869
hcluster_277	24	21	0	17	22	22	22	24	10	Yes	162	8		14 to 12,11 to 10,3 to 1,9 to 8,15 to 14	-8.7491	Cau|C026N0403E0.1,Sly|Solyc02g064640.2,Stu|PGSC0003DMG401024957,Ini|INIL06g29928.t1,Ath|AT3G22950,Mgu|Migut.N00954,Cca|Cc02_g35420,Stu|PGSC0003DMG400026695,Ini|INIL02g40817.t1,Cca|Cc01_g21340,Sly|Solyc07g006640.2,Cca|Cc02_g31770,Sly|Solyc02g092330.2,Mgu|Migut.K00261,Ini|INIL02g13911.t1,Stu|PGSC0003DMG400009092,Ini|INIL10g13447.t1,Cau|C004N0414E0.1,Can|Capana05g002157,Sly|Solyc01g100870.2,Mgu|Migu…	0.561539	0.532733	0	0.488018	0.542723	0.542723	0.542723	0.561539	0.381584
hcluster_278	20	19	9	17	21	19	19	22	16	Yes	162	9	8 to 7,9 to 3	14 to 12,3 to 1	-10.8308	Cca|Cc11_g12920,Cau|C054N0061E0.1,Can|Capana09g000551,Mgu|Migut.L01364,Cca|Cc08_g15640,Mgu|Migut.I00108,Ath|AT5G62620,Can|Capana07g001420,Can|Capana01g001280,Can|Capana04g001777,Stu|PGSC0003DMG400028961,Cca|Cc08_g15470,Can|Capana11g001846,Sly|Solyc11g042810.1,Sly|Solyc03g071520.1,Ini|INIL13g07858.t1,Cca|Cc05_g11260,Can|Capana03g001056,Sly|Solyc07g052320.2,Mgu|Migut.M00439,Cau|C000N0555E0.1,Stu|PG…	0.522309	0.511413	0.361654	0.488018	0.532733	0.511413	0.511413	0.542723	0.475407
hcluster_279	45	2	0	3	6	11	20	74	0	Yes	161	7	17 to 16,6 to 4,14 to 13,3 to 2,11 to 10,9 to 8,8 to 6		-14.2948	Stu|PGSC0003DMG400013095,Ini|INIL08g23227.t1,Ath|AT5G45070,Ini|INIL08g23203.t1,Ini|INIL11g09883.t1,Ath|AT4G23510,Ini|INIL10g13309.t1,Ath|AT5G45090,Stu|PGSC0003DMG400043376,Cca|Cc02_g12830,Ini|INIL08g23229.t1,Ini|INIL05g28811.t1,Stu|PGSC0003DMG402031319,Ini|INIL05g24363.t1,Ath|AT4G23515,Sly|Solyc02g078680.1,Ini|INIL08g23240.t1,Ath|AT1G57630,Ini|INIL15g31549.t1,Ath|AT1G47370,Ini|INIL08g23178.t1,Sly…	0.702984	0.138998	0	0.186716	0.290537	0.401196	0.523629	0.817466	0
hcluster_280	14	16	17	12	20	21	22	27	12	Yes	161	9	6 to 4,3 to 2,9 to 8,15 to 14		-12.3557	Cau|C009N0301E0.1,Sly|Solyc11g005700.1,Ugi|unitig_578.g16359.t1,Ini|INIL02g11933.t1,Stu|PGSC0003DMG400013880,Ath|AT5G64660,Mgu|Migut.J00696,Mgu|Migut.H02234,Sly|Solyc01g007000.2,Mgu|Migut.C00993,Cau|C005N0610E0.1,Ugi|unitig_8.g4732.t1,Sly|Solyc01g007010.2,Can|Capana02g002103,Sly|Solyc01g007030.2,Cca|Cc06_g06620,Mgu|Migut.M01956,Cau|C012N0171E0.1,Ath|AT3G02840,Stu|PGSC0003DMG400021327,Stu|PGSC0003…	0.449268	0.47669	0.489312	0.41831	0.523629	0.53406	0.544057	0.58862	0.41831
hcluster_281	23	19	19	16	18	18	19	20	9	Yes	161	9	17 to 16	6 to 5,11 to 10,3 to 1	-11.117	Ugi|unitig_899.g14720.t1,Cca|Cc04_g03150,Mgu|Migut.M01085,Cca|Cc04_g12980,Ini|INIL14g03640.t1,Mgu|Migut.E01727,Cau|C053N0045E0.1,Stu|PGSC0003DMG400006189,Ath|AT1G20090,Ini|INIL04g12021.t2,Ath|AT1G75840,Sly|Solyc04g072060.2,Mgu|Migut.B00246,Sly|Solyc01g104680.2,Ini|INIL01g25222.t1,Sly|Solyc10g055520.1,Stu|PGSC0003DMG401024590,Ini|INIL03g20434.t1,Mgu|Migut.C00860,Ugi|unitig_749.g13817.t1,Can|Capana…	0.553655	0.512725	0.512725	0.47669	0.501303	0.501303	0.512725	0.523629	0.362813
hcluster_282	21	17	4	6	16	19	37	36	4	Yes	160	9	6 to 4,14 to 13,3 to 2,11 to 10,9 to 8,8 to 6	17 to 15	-16.1935	Can|Capana01g002984,Mgu|Migut.F01658,Sly|Solyc03g025420.2,Mgu|Migut.F01960,Mgu|Migut.B00076,Stu|PGSC0003DMG400026719,Sly|Solyc03g093190.1,Ini|INIL07g33320.t1,Sly|Solyc11g008240.1,Ath|AT2G03160,Cau|C026N0287E0.1,Stu|PGSC0003DMG400034788,Can|Capana00g005108,Cca|Cc02_g02670,Can|Capana04g001872,Ugi|unitig_26.g9992.t1,Ath|AT4G34470,Mgu|Migut.E01807,Stu|PGSC0003DMG400026722,Sly|Solyc11g008230.1,Ath|AT5…	0.535396	0.490614	0.227429	0.291589	0.477983	0.514046	0.660097	0.653937	0.227429
hcluster_283	16	20	16	17	22	20	18	19	11	Yes	159	9		6 to 4,3 to 1	-13.749	Ini|INIL10g12885.t1,Ugi|unitig_22.g5154.t1,Ini|INIL03g17403.t1,Cau|C002N0141E0.1,Mgu|Migut.B00227,Sly|Solyc12g099520.1,Ath|AT1G11360,Ath|AT3G62550,Mgu|Migut.J00751,Can|Capana01g002326,Cau|C022N0266E0.1,Sly|Solyc06g009050.2,Cau|C004N0366E0.1,Ath|AT3G01520,Cca|Cc02_g12180,Cau|C005N0658E0.1,Can|Capana06g000018,Sly|Solyc01g066810.2,Can|Capana11g002312,Cca|Cc03_g01800,Ath|AT3G11930,Ugi|unitig_37.g1262…	0.479284	0.526296	0.479284	0.491927	0.546751	0.526296	0.503937	0.515376	0.403638
hcluster_284	0	0	0	0	89	49	21	0	0	No	159	3	8 to 7,6 to 5,8 to 6		-8.19738	Can|Capana02g000062,Sly|Solyc08g016390.1,Can|Capana04g000606,Can|Capana01g002958,Can|Capana02g001078,Can|Capana11g000735,Can|Capana05g001967,Stu|PGSC0003DMG400018532,Can|Capana01g000618,Sly|Solyc00g097760.1,Can|Capana11g002101,Sly|Solyc06g007290.1,Can|Capana07g001978,Can|Capana01g002661,Can|Capana10g000694,Can|Capana06g001886,Can|Capana07g001543,Stu|PGSC0003DMG400023328,Can|Capana06g001524,Can|Ca…	0	0	0	0	0.863412	0.725261	0.536741	0	0
hcluster_285	16	15	16	13	22	22	23	18	14	Yes	159	9	6 to 4,9 to 8	11 to 10,3 to 1	-10.3159	Cca|Cc09_g10240,Cca|Cc04_g11430,Ath|AT3G51370,Stu|PGSC0003DMG400011441,Sly|Solyc01g066870.2,Mgu|Migut.N02675,Mgu|Migut.B00418,Sly|Solyc10g078800.1,Ath|AT3G55050,Ini|INIL04g34726.t1,Can|Capana00g004940,Ugi|unitig_22.g6027.t1,Sly|Solyc09g010780.2,Cau|C011N0401E0.1,Sly|Solyc10g078820.1,Stu|PGSC0003DMG400002022,Ath|AT1G07630,Can|Capana12g000136,Stu|PGSC0003DMG400023347,Sly|Solyc02g083420.2,Ath|AT2G46…	0.479284	0.46594	0.479284	0.436801	0.546751	0.546751	0.556361	0.503937	0.451812
hcluster_286	13	17	3	21	26	25	19	23	11	Yes	158	9	6 to 5,15 to 11	14 to 12,3 to 1,8 to 6	-15.6371	Mgu|Migut.F00248,Mgu|Migut.F01257,Ini|INIL13g07762.t1,Ini|INIL13g07760.t1,Ini|INIL14g41933.t1,Cca|Cc02_g01960,Can|Capana11g001355,Can|Capana09g000563,Cca|Cc05_g03810,Cca|Cc07_g02380,Mgu|Migut.O00891,Ini|INIL05g22855.t1,Can|Capana11g001348,Cca|Cc02_g05500,Ini|INIL12g03486.t1,Ath|AT4G23640,Can|Capana03g003588,Ath|AT2G35060,Cca|Cc05_g03840,Stu|PGSC0003DMG400017862,Cau|C032N0358E0.1,Cau|C018N0164E0.1…	0.438072	0.493248	0.189169	0.538096	0.584465	0.575879	0.516716	0.557729	0.404872
hcluster_287	19	18	13	21	24	21	9	17	16	Yes	158	9	8 to 7	6 to 4,14 to 12,15 to 14,9 to 3	-12.4453	Cca|Cc05_g07420,Sly|Solyc02g014770.2,Ath|AT2G25170,Ini|INIL12g01090.t1,Stu|PGSC0003DMG400014895,Can|Capana11g001116,Mgu|Migut.L00514,Cau|C002N0286E0.1,Sly|Solyc08g029120.1,Mgu|Migut.D01671,Sly|Solyc01g067390.2,Can|Capana08g000310,Sly|Solyc02g068560.2,Sly|Solyc04g056410.2,Sly|Solyc12g099910.1,Can|Capana02g000809,Sly|Solyc06g065730.2,Cau|C050N0074E0.1,Cau|C001N0500E0.1,Cca|Cc05_g07380,Cca|Cc11_g033…	0.516716	0.505268	0.438072	0.538096	0.566975	0.538096	0.366343	0.493248	0.480595
hcluster_288	27	18	9	14	18	21	31	10	9	Yes	157	9	17 to 16,6 to 4,9 to 8,8 to 6	11 to 9	-15.8751	Sly|Solyc08g029220.1,Stu|PGSC0003DMG400038982,Stu|PGSC0003DMG400042381,Cau|C026N0329E0.1,Stu|PGSC0003DMG400022478,Cau|C005N0200E0.1,Can|Capana04g002260,Ath|AT2G05250,Ath|AT5G53150,Cca|Cc00_g19730,Ugi|unitig_746.g26643.t1,Can|Capana08g001349,Stu|PGSC0003DMG400022479,Sly|Solyc10g007630.1,Cca|Cc00_g20550,Ini|INIL15g27416.t1,Cau|C021N0206E0.1,Can|Capana08g001365,Stu|PGSC0003DMG400046834,Mgu|Migut.E01…	0.594152	0.506609	0.367538	0.454393	0.506609	0.53946	0.624734	0.3876	0.367538
hcluster_289	21	23	11	15	21	21	21	18	6	Yes	157	9		14 to 12,11 to 10,3 to 1,9 to 3	-10.2653	Ini|INIL06g06441.t1,Ugi|unitig_22.g6335.t1,Ath|AT4G15610,Sly|Solyc02g067190.2,Ini|INIL14g04132.t1,Stu|PGSC0003DMG400013293,Ath|AT4G25040,Stu|PGSC0003DMG400012025,Cca|Cc07_g01140,Sly|Solyc10g083250.1,Cca|Cc07_g03560,Can|Capana12g002868,Ath|AT4G03540,Cau|C016N0233E0.1,Stu|PGSC0003DMG400027868,Ini|INIL03g17704.t1,Mgu|Migut.K01309,Mgu|Migut.D01302,Ugi|unitig_37.g12552.t1,Stu|PGSC0003DMG400002855,Ath|…	0.53946	0.559106	0.406116	0.468548	0.53946	0.53946	0.53946	0.506609	0.294796
hcluster_290	19	16	2	16	22	31	18	17	15	Yes	156	9	6 to 5,9 to 8	14 to 12,8 to 6	-12.862	Cca|Cc02_g20710,Sly|Solyc08g016740.1,Ath|AT1G04700,Stu|PGSC0003DMG400010445,Cca|Cc05_g09200,Can|Capana09g000952,Can|Capana07g001488,Stu|PGSC0003DMG400021741,Cau|C059N0050E0.1,Stu|PGSC0003DMG400030450,Stu|PGSC0003DMG400004695,Ath|AT5G49470,Mgu|Migut.B01744,Sly|Solyc12g016110.1,Mgu|Migut.A00090,Ini|INIL12g03468.t1,Mgu|Migut.M00229,Sly|Solyc01g010950.2,Cca|Cc01_g14660,Mgu|Migut.M01520,Cau|C019N0498E…	0.519424	0.483246	0.142358	0.483246	0.550864	0.626157	0.507959	0.49592	0.469866
hcluster_291	23	21	10	15	19	19	18	19	12	Yes	156	9		6 to 4,14 to 12,11 to 10,3 to 1,15 to 11	-11.2146	Sly|Solyc07g063020.1,Can|Capana00g004155,Ini|INIL01g19992.t1,Ugi|unitig_749.g13969.t1,Ini|INIL05g28465.t1,Can|Capana12g002800,Mgu|Migut.H01848,Mgu|Migut.E00636,Sly|Solyc03g120860.2,Can|Capana02g003335,Ugi|unitig_0.g355.t1,Stu|PGSC0003DMG400004317,Cca|Cc09_g00930,Ugi|unitig_0.g2236.t1,Mgu|Migut.D01128,Sly|Solyc02g088380.2,Cca|Cc03_g12060,Sly|Solyc11g006440.1,Ini|INIL05g24373.t1,Ath|AT5G57920,Can|C…	0.560493	0.540834	0.388831	0.469866	0.519424	0.519424	0.507959	0.519424	0.424581
hcluster_292	12	17	13	18	19	19	21	23	14	Yes	156	9	6 to 4,3 to 2,15 to 14,15 to 11	9 to 3	-13.1604	Mgu|Migut.C01312,Ath|AT5G10840,Stu|PGSC0003DMG400004531,Stu|PGSC0003DMG400002499,Cca|Cc11_g05550,Stu|PGSC0003DMG400041873,Cau|C061N0040E0.1,Mgu|Migut.D01475,Can|Capana00g004873,Ath|AT2G24170,Cca|Cc11_g05410,Ugi|unitig_746.g26564.t1,Sly|Solyc11g022540.1,Ugi|unitig_0.g2817.t1,Cca|Cc05_g09910,Stu|PGSC0003DMG401005880,Can|Capana01g003927,Can|Capana06g000606,Stu|PGSC0003DMG400021390,Stu|PGSC0003DMG400…	0.424581	0.49592	0.440643	0.507959	0.519424	0.519424	0.540834	0.560493	0.455698
hcluster_293	26	18	3	12	20	33	30	12	2	Yes	156	9	6 to 5,9 to 8,15 to 14,8 to 6	17 to 15,14 to 12,3 to 1	-14.4078	Stu|PGSC0003DMG400030255,Ath|AT1G14950,Sly|Solyc04g007780.2,Mgu|Migut.O00866,Stu|PGSC0003DMG400008485,Ini|INIL08g31109.t1,Can|Capana12g000526,Can|Capana04g002783,Stu|PGSC0003DMG400015883,Sly|Solyc09g014530.2,Stu|PGSC0003DMG400002861,Ath|AT1G14940,Ini|INIL12g36407.t1,Mgu|Migut.L00911,Cca|Cc11_g08370,Cca|Cc03_g11020,Stu|PGSC0003DMG400013162,Can|Capana05g001245,Sly|Solyc09g014580.2,Mgu|Migut.E00440,…	0.58726	0.507959	0.190842	0.424581	0.530367	0.640109	0.618865	0.424581	0.142358
hcluster_294	22	18	17	15	17	17	15	22	13	Yes	156	9	9 to 3	17 to 15,6 to 4,11 to 10,3 to 1	-11.0773	Can|Capana11g000396,Can|Capana06g000652,Sly|Solyc07g008940.2,Cca|Cc02_g09330,Cau|C019N0286E0.1,Cca|Cc02_g23480,Ath|AT1G10880,Ath|AT3G21310,Ugi|unitig_22.g5677.t1,Ini|INIL02g40590.t1,Sly|Solyc12g036400.1,Ini|INIL02g40591.t1,Ath|AT4G30060,Cca|Cc04_g02300,Can|Capana12g001474,Can|Capana12g002160,Ini|INIL10g42692.t1,Sly|Solyc08g065860.2,Can|Capana00g003178,Ini|INIL08g31052.t1,Cca|Cc08_g00590,Ugi|uniti…	0.550864	0.507959	0.49592	0.469866	0.49592	0.49592	0.469866	0.550864	0.440643
hcluster_295	19	20	3	18	21	20	21	20	13	Yes	155	9		14 to 12,3 to 1	-10.732	Mgu|Migut.D01237,Can|Capana02g000414,Stu|PGSC0003DMG400044445,Stu|PGSC0003DMG400021711,Mgu|Migut.N01566,Stu|PGSC0003DMG400017403,Can|Capana00g000081,Can|Capana06g001058,Sly|Solyc12g019290.1,Mgu|Migut.I00564,Cca|Cc04_g04200,Sly|Solyc11g068470.1,Can|Capana11g000284,Sly|Solyc07g045380.2,Cca|Cc02_g13870,Cca|Cc09_g01890,Can|Capana02g002665,Mgu|Migut.N02658,Cca|Cc02_g04950,Ugi|unitig_0.g565.t1,Can|Capa…	0.520793	0.531744	0.19169	0.509319	0.542218	0.531744	0.542218	0.531744	0.441942
hcluster_296	0	0	155	0	0	0	0	0	0	No	155	1	14 to 12		-25.8025	Ugi|unitig_587.g34778.t1,Ugi|unitig_723.g28934.t1,Ugi|unitig_107.g31447.t1,Ugi|unitig_798.g32470.t1,Ugi|unitig_635.g33664.t1,Ugi|unitig_813.g34376.t1,Ugi|unitig_667.g30188.t1,Ugi|unitig_119.g30660.t1,Ugi|unitig_681.g32555.t1,Ugi|unitig_807.g34412.t1,Ugi|unitig_143.g32371.t1,Ugi|unitig_889.g34246.t1,Ugi|unitig_839.g32433.t1,Ugi|unitig_646.g29562.t1,Ugi|unitig_177.g32841.t1,Ugi|unitig_135.g35486.t1…	0	0	1	0	0	0	0	0	0
hcluster_297	22	19	12	41	2	17	20	20	1	Yes	154	9	11 to 10	8 to 7,6 to 5,3 to 1	-14.4463	Ini|INIL15g31277.t1,Ath|AT1G11980,Sly|Solyc11g005640.1,Ini|INIL12g08410.t1,Can|Capana00g001785,Ugi|unitig_749.g13971.t1,Ugi|unitig_747.g21387.t1,Ini|INIL04g02422.t1,Ini|INIL05g22793.t1,Ath|AT1G23410,Ini|INIL06g37620.t1,Cca|Cc04_g12680,Cca|Cc11_g02710,Cca|Cc00_g07900,Cca|Cc02_g31540,Cca|Cc02_g31520,Ath|AT5G37640,Can|Capana00g001786,Stu|PGSC0003DMG400021634,Ath|AT1G53950,Cca|Cc10_g11710,Ath|AT5G206…	0.553655	0.522171	0.427156	0.691932	0.143749	0.49863	0.53313	0.53313	0.0824608
hcluster_298	0	8	5	14	27	0	13	85	1	No	153	7	8 to 7,6 to 4,3 to 2,11 to 10,15 to 14		-14.3937	Ini|INIL10g23888.t1,Cca|Cc03_g10950,Ini|INIL15g31172.t1,Ini|INIL05g09301.t1,Ini|INIL01g06541.t1,Ini|INIL02g10129.t1,Ini|INIL11g18889.t1,Can|Capana01g001748,Ini|INIL05g32017.t1,Ini|INIL15g31179.t1,Ini|INIL05g09299.t1,Ini|INIL03g14275.t1,Ini|INIL15g28009.t1,Ini|INIL02g40317.t1,Ini|INIL12g03340.t1,Ini|INIL15g31174.t1,Ini|INIL09g08925.t1,Ini|INIL14g41516.t1,Ini|INIL03g14271.t1,Can|Capana04g000630,Stu…	0	0.350394	0.268829	0.459671	0.59984	0	0.444571	0.861654	0.0829166
hcluster_299	15	15	9	13	21	25	20	22	12	Yes	152	9	6 to 5,9 to 8,9 to 3	14 to 12,3 to 1	-13.3189	Ini|INIL09g26407.t4,Stu|PGSC0003DMG400015423,Cau|C033N0092E0.1,Ini|INIL02g16606.t1,Ath|AT2G46030,Can|Capana12g000740,Cau|C041N0063E0.1,Ath|AT5G05080,Stu|PGSC0003DMG400019395,Can|Capana09g002391,Ini|INIL02g16607.t1,Stu|PGSC0003DMG400006481,Ath|AT4G36410,Ini|INIL05g32185.t1,Cau|C048N0053E0.1,Stu|PGSC0003DMG400003003,Sly|Solyc06g007500.1,Ini|INIL15g27933.t1,Cau|C008N0535G0.1,Can|Capana11g000393,Cca|…	0.475237	0.475237	0.373653	0.4459	0.546429	0.584354	0.535933	0.556485	0.42977
hcluster_300	3	0	0	1	0	35	23	90	0	No	152	5	17 to 16,6 to 5,3 to 2,8 to 6		-10.3243	Ini|INIL03g37189.t1,Ini|INIL04g08655.t1,Stu|PGSC0003DMG400025603,Stu|PGSC0003DMG400002317,Ini|INIL02g39836.t1,Stu|PGSC0003DMG400030041,Ini|INIL06g41191.t1,Ini|INIL14g35304.t1,Ini|INIL12g07412.t1,Sly|Solyc03g044170.1,Sly|Solyc12g036360.1,Cca|Cc01_g05250,Sly|Solyc01g080060.1,Sly|Solyc11g062200.1,Ini|INIL01g36597.t1,Ini|INIL09g35908.t1,Ini|INIL09g33239.t1,Sly|Solyc00g075040.1,Stu|PGSC0003DMG40002946…	0.194283	0	0	0.0833776	0	0.659135	0.566138	0.876562	0
hcluster_301	16	18	20	16	21	18	10	18	14	Yes	151	9	8 to 7,17 to 15	6 to 4,11 to 10,3 to 1	-10.856	Can|Capana05g000867,Ini|INIL02g39945.t1,Stu|PGSC0003DMG400024209,Can|Capana01g003511,Ini|INIL03g18035.t1,Ath|AT2G40090,Mgu|Migut.I00478,Cau|C026N0186E0.1,Ini|INIL09g30534.t1,Sly|Solyc07g009150.2,Can|Capana07g001208,Ini|INIL06g20730.t1,Ath|AT5G24810,Ugi|unitig_92.g28144.t1,Mgu|Migut.E01437,Ugi|unitig_749.g13635.t1,Ugi|unitig_0.g2252.t1,Stu|PGSC0003DMG400029652,Cca|Cc05_g12780,Can|Capana00g001919,M…	0.490043	0.514858	0.53735	0.490043	0.547853	0.514858	0.395129	0.514858	0.46237
hcluster_302	13	17	16	17	27	17	16	15	13	Yes	151	9	8 to 7,3 to 2	17 to 16,6 to 4,9 to 3	-10.6664	Cau|C009N0518E0.1,Can|Capana06g000923,Ini|INIL09g08915.t1,Mgu|Migut.D02188,Stu|PGSC0003DMG400023272,Cau|C012N0352E0.1,Cca|Cc07_g20230,Can|Capana05g000103,Cau|C024N0363E0.1,Sly|Solyc06g008940.2,Sly|Solyc06g009960.1,Mgu|Migut.H02161,Can|Capana10g001509,Cca|Cc07_g03130,Ini|INIL03g37221.t1,Ugi|unitig_0.g1043.t1,Ath|AT4G20360,Ath|AT1G35550,Sly|Solyc04g015450.2,Ini|INIL12g03170.t1,Ugi|unitig_0.g1039.t1…	0.447239	0.502771	0.490043	0.502771	0.602744	0.502771	0.490043	0.476605	0.447239
hcluster_303	14	19	1	19	28	19	20	27	4	Yes	151	9	8 to 7,6 to 4,9 to 3	17 to 16,14 to 12,3 to 1	-11.507	Ath|AT5G26700,Cca|Cc00_g18080,Sly|Solyc03g123410.1,Ugi|unitig_699.g19430.t1,Can|Capana03g000094,Ini|INIL11g40853.t1,Ath|AT5G61750,Ath|AT3G62020,Stu|PGSC0003DMG400037572,Stu|PGSC0003DMG400026333,Mgu|Migut.N00982,Cau|C022N0198E0.1,Stu|PGSC0003DMG400014027,Ini|INIL12g15671.t1,Sly|Solyc01g088290.1,Ini|INIL10g16274.t1,Ath|AT5G38950,Cca|Cc02_g36950,Ini|INIL03g20503.t1,Mgu|Migut.N00983,Stu|PGSC0003DMG40…	0.46237	0.526367	0.0838437	0.526367	0.610787	0.526367	0.53735	0.602744	0.236039
hcluster_304	0	0	151	0	0	0	0	0	0	No	151	1	14 to 12		-10.2741	Ugi|unitig_131.g32002.t1,Ugi|unitig_92.g28065.t1,Ugi|unitig_310.g31175.t1,Ugi|unitig_190.g31957.t1,Ugi|unitig_694.g34643.t1,Ugi|unitig_696.g28530.t1,Ugi|unitig_92.g28057.t1,Ugi|unitig_294.g30500.t1,Ugi|unitig_92.g28066.t1,Ugi|unitig_46.g18925.t1,Ugi|unitig_382.g35115.t1,Ugi|unitig_696.g28524.t1,Ugi|unitig_310.g31212.t1,Ugi|unitig_92.g28064.t1,Ugi|unitig_190.g31952.t1,Ugi|unitig_694.g34623.t1,Ugi|…	0	0	1	0	0	0	0	0	0
hcluster_305	8	6	8	4	6	63	29	21	5	Yes	150	9	6 to 5,3 to 2,8 to 6		-13.9504	Ugi|unitig_747.g21951.t1,Ath|AT1G25410,Sly|Solyc11g063650.1,Cau|C035N0268G0.1,Stu|PGSC0003DMG400039457,Sly|Solyc05g009410.1,Stu|PGSC0003DMG400037166,Stu|PGSC0003DMG400046917,Stu|PGSC0003DMG400043900,Sly|Solyc11g063730.1,Cca|Cc01_g09670,Sly|Solyc08g061770.1,Ath|AT5G19040,Sly|Solyc01g080150.2,Cau|C018N0376E0.1,Stu|PGSC0003DMG400014561,Mgu|Migut.D02360,Ini|INIL04g39680.t1,Sly|Solyc11g061820.1,Stu|PG…	0.354055	0.302596	0.354055	0.237039	0.302596	0.796543	0.620046	0.549287	0.272045
hcluster_306	0	13	0	71	9	18	31	1	6	No	149	7	6 to 4,14 to 13,11 to 10,3 to 1,9 to 8,8 to 6		-14.261	Cca|Cc00_g32500,Mgu|Migut.A00566,Cca|Cc00_g25470,Can|Capana09g001217,Sly|Solyc02g014230.1,Cca|Cc02_g29880,Cca|Cc02_g36320,Stu|PGSC0003DMG400046550,Stu|PGSC0003DMG400025383,Cca|Cc00_g34220,Cau|C092N0021E0.1,Stu|PGSC0003DMG400017065,Cca|Cc04_g14290,Mgu|Migut.G01221,Cau|C092N0027E0.1,Sly|Solyc11g071390.1,Stu|PGSC0003DMG400027409,Sly|Solyc11g043060.1,Cca|Cc01_g00920,Stu|PGSC0003DMG402009306,Cca|Cc08_…	0	0.449949	0	0.825856	0.377441	0.517689	0.636396	0.084792	0.303748
hcluster_307	7	9	0	17	28	26	11	43	8	Yes	149	8	6 to 5,3 to 2,11 to 10,9 to 8	14 to 12,8 to 6	-15.9935	Cca|Cc06_g08860,Ini|INIL15g04314.t1,Cau|C023N0003E0.1,Ath|AT4G11890,Can|Capana02g000993,Can|Capana07g000256,Can|Capana04g002562,Can|Capana02g003525,Can|Capana04g000731,Cau|C001N0177M0.1,Ini|INIL08g04729.t1,Can|Capana03g001151,Sly|Solyc01g007970.1,Ini|INIL02g11947.t1,Cca|Cc11_g15460,Ath|AT5G40380,Cca|Cc07_g01910,Ini|INIL02g39722.t1,Can|Capana04g000726,Ini|INIL08g04728.t1,Sly|Solyc04g008390.1,Mgu|M…	0.3309	0.377441	0	0.505583	0.613742	0.597359	0.416418	0.71027	0.355295
hcluster_308	19	16	13	14	23	17	16	18	13	Yes	149	9	8 to 7,6 to 5,3 to 2		-12.4779	Cau|C076N0048E0.1,Mgu|Migut.J01743,Cca|Cc06_g17730,Can|Capana09g000699,Mgu|Migut.A00761,Sly|Solyc01g049830.2,Ath|AT2G47500,Can|Capana11g002148,Mgu|Migut.H02276,Cau|C019N0355E0.1,Cau|C035N0333E0.1,Can|Capana00g004601,Ath|AT5G41310,Sly|Solyc07g064030.2,Ini|INIL07g33614.t1,Can|Capana02g001102,Can|Capana07g002416,Ugi|unitig_52.g17359.t1,Sly|Solyc01g098980.2,Cca|Cc05_g13160,Can|Capana11g002146,Mgu|Mig…	0.529216	0.492834	0.449949	0.46511	0.570481	0.505583	0.492834	0.517689	0.449949
hcluster_309	26	15	8	18	18	19	20	17	8	Yes	149	9	6 to 4,14 to 13,3 to 2,15 to 11	17 to 15,9 to 3	-14.0378	Can|Capana03g003471,Stu|PGSC0003DMG400018246,Sly|Solyc02g005180.2,Ath|AT1G20840,Ini|INIL03g18351.t1,Mgu|Migut.J01140,Ini|INIL08g13616.t1,Ini|INIL08g13615.t1,Cau|C042N0107E0.1,Sly|Solyc07g020790.2,Ugi|unitig_88.g27609.t1,Ath|AT3G51490,Ugi|unitig_578.g16255.t1,Cca|Cc09_g10840,Can|Capana04g002423,Ini|INIL15g23862.t1,Cca|Cc10_g02770,Sly|Solyc01g098560.2,Stu|PGSC0003DMG400009994,Mgu|Migut.I00938,Cca|C…	0.597359	0.479371	0.355295	0.517689	0.517689	0.529216	0.540215	0.505583	0.355295
hcluster_310	20	17	1	16	22	22	17	20	13	Yes	148	9	9 to 8	6 to 4,14 to 12,11 to 10,3 to 1,15 to 14	-10.9387	Can|Capana07g000085,Sly|Solyc08g069140.2,Ini|INIL03g21098.t1,Sly|Solyc10g006800.2,Ini|INIL12g22078.t1,Ini|INIL01g21743.t1,Cca|Cc08_g06090,Ini|INIL11g09898.t1,Ath|AT2G24610,Mgu|Migut.K00322,Ath|AT5G14870,Ath|AT3G17700,Sly|Solyc12g010010.1,Ath|AT1G19780,Can|Capana01g001243,Mgu|Migut.J01434,Cca|Cc00_g14950,Mgu|Migut.F01041,Ath|AT5G15410,Mgu|Migut.N01551,Sly|Solyc11g069580.1,Ini|INIL05g28476.t1,Mgu|M…	0.541663	0.507005	0.0852743	0.494245	0.562272	0.562272	0.507005	0.541663	0.45132
hcluster_311	9	14	23	23	17	18	13	22	9	Yes	148	9	17 to 15,6 to 5,3 to 2,9 to 8	11 to 9,14 to 13,8 to 6	-15.2505	Mgu|Migut.N02697,Ugi|unitig_37.g12301.t1,Cau|C046N0032E0.1,Can|Capana01g003920,Sly|Solyc04g079250.2,Cca|Cc10_g04420,Ugi|unitig_22.g5668.t1,Can|Capana01g003908,Cau|C006N0635M0.1,Ugi|unitig_60.g25701.t1,Cca|Cc01_g03390,Sly|Solyc04g079260.2,Sly|Solyc02g090660.1,Can|Capana04g000522,Ini|INIL04g33060.t1,Ugi|unitig_736.g22657.t1,Mgu|Migut.F01775,Ini|INIL08g23249.t1,Ini|INIL01g20195.t1,Cca|Cc00_g22000,Ug…	0.378724	0.466496	0.571949	0.571949	0.507005	0.519121	0.45132	0.562272	0.378724
hcluster_312	11	11	9	43	20	19	13	14	7	Yes	147	9	6 to 5,11 to 10,9 to 8,9 to 3	3 to 1,8 to 6	-14.5933	Sly|Solyc01g106450.2,Ugi|unitig_747.g21741.t1,Can|Capana03g003802,Sly|Solyc09g098090.2,Cca|Cc03_g09950,Ini|INIL13g07522.t1,Cca|Cc00_g32490,Cca|Cc00_g17680,Cca|Cc03_g09870,Ath|AT1G60690,Ugi|unitig_26.g9552.t1,Mgu|Migut.N00273,Ini|INIL12g07392.t1,Can|Capana00g003566,Cca|Cc05_g00290,Ini|INIL13g08191.t1,Cca|Cc07_g20210,Mgu|Migut.G01137,Mgu|Migut.F00165,Ugi|unitig_699.g19632.t1,Can|Capana00g000179,Cca…	0.419096	0.419096	0.380018	0.713351	0.543122	0.532108	0.452701	0.467892	0.333333
hcluster_313	11	18	9	16	29	18	15	17	14	Yes	147	9	8 to 7	17 to 16,6 to 4,14 to 12,3 to 1	-12.8654	Ath|AT1G60500,Cca|Cc09_g03350,Cau|C018N0093E0.1,Cau|C008N0284E0.1,Stu|PGSC0003DMG400001847,Ini|INIL13g15434.t1,Mgu|Migut.B01872,Ath|AT1G59610,Stu|PGSC0003DMG400010899,Cca|Cc05_g06220,Ini|INIL07g33639.t1,Can|Capana10g002017,Can|Capana10g002013,Ini|INIL07g33621.t1,Can|Capana10g002032,Ini|INIL07g33642.t1,Can|Capana00g003216,Sly|Solyc08g077360.2,Cca|Cc05_g06210,Mgu|Migut.C01304,Stu|PGSC0003DMG4000282…	0.419096	0.520564	0.380018	0.495667	0.624539	0.520564	0.482181	0.508438	0.467892
hcluster_314	13	16	13	12	21	26	15	19	11	Yes	146	9	6 to 5,14 to 13,9 to 8,9 to 3	3 to 1,8 to 6	-13.9485	Ath|AT4G31670,Mgu|Migut.E01448,Ath|AT4G17895,Can|Capana01g004350,Can|Capana03g004024,Sly|Solyc08g048410.1,Sly|Solyc08g005080.1,Ini|INIL01g25286.t1,Mgu|Migut.K00330,Sly|Solyc01g068240.2,Cau|C023N0125E0.1,Cca|Cc10_g15790,Sly|Solyc12g096430.1,Mgu|Migut.N02870,Cau|C050N0079E0.1,Sly|Solyc08g069050.2,Ath|AT5G65450,Can|Capana00g001714,Ugi|unitig_32.g11653.t1,Ath|AT1G17110,Sly|Solyc11g065210.1,Cca|Cc05_g…	0.454093	0.4971	0.454093	0.43786	0.555132	0.601846	0.483602	0.53357	0.42045
hcluster_315	0	93	1	3	14	0	8	26	0	No	145	6	8 to 7,6 to 4,14 to 13,3 to 2,11 to 10		-12.4413	Can|Capana07g001886,Mgu|Migut.N00601,Can|Capana07g000288,Mgu|Migut.H02219,Mgu|Migut.E01657,Ini|INIL00g13510.t1,Mgu|Migut.L00225,Ini|INIL12g15752.t1,Mgu|Migut.L00548,Mgu|Migut.L00611,Mgu|Migut.N00398,Mgu|Migut.G01060,Can|Capana00g000982,Mgu|Migut.N00585,Mgu|Migut.N00607,Cca|Cc03_g06100,Mgu|Migut.L00612,Mgu|Migut.E01059,Mgu|Migut.N00326,Mgu|Migut.E01057,Ini|INIL08g04810.t1,Mgu|Migut.N00606,Can|Capa…	0	0.8953	0.0867551	0.200633	0.470719	0	0.360361	0.603364	0
hcluster_316	17	13	11	16	24	21	19	13	11	Yes	145	9	6 to 5,11 to 10,9 to 8	17 to 15,8 to 6	-12.8423	Cau|C041N0262E0.1,Can|Capana03g002209,Ugi|unitig_0.g2072.t1,Ini|INIL05g31962.t1,Cca|Cc04_g08590,Ath|AT4G27760,Ugi|unitig_0.g29.t1,Ugi|unitig_61.g26060.t1,Stu|PGSC0003DMG400005781,Sly|Solyc00g009120.2,Sly|Solyc08g008060.1,Cca|Cc04_g05070,Ini|INIL03g17721.t1,Can|Capana03g002216,Can|Capana03g002218,Cca|Cc02_g02640,Ugi|unitig_0.g2262.t1,Mgu|Migut.O00132,Cca|Cc02_g02650,Ugi|unitig_0.g2071.t1,Can|Capan…	0.511336	0.455497	0.421816	0.498545	0.585741	0.556621	0.535043	0.455497	0.421816
hcluster_317	17	14	15	16	21	17	20	16	9	Yes	145	9	8 to 7,6 to 4	3 to 1,15 to 14	-11.4593	Ini|INIL14g35253.t1,Cau|C011N0485E0.1,Stu|PGSC0003DMG400017829,Ath|AT5G17980,Ugi|unitig_46.g18446.t1,Ugi|unitig_52.g17579.t1,Sly|Solyc08g008020.1,Cau|C032N0202E0.1,Stu|PGSC0003DMG400004672,Ugi|unitig_750.g28433.t1,Can|Capana01g002554,Sly|Solyc10g080420.1,Sly|Solyc03g077920.1,Ath|AT3G61720,Ath|AT4G20080,Ugi|unitig_699.g19415.t1,Stu|PGSC0003DMG400004671,Can|Capana04g001659,Stu|PGSC0003DMG400005778,…	0.511336	0.470719	0.485034	0.498545	0.556621	0.511336	0.546074	0.498545	0.382637
hcluster_318	17	26	1	17	19	26	19	17	3	Yes	145	9	9 to 8,15 to 14,8 to 6	6 to 4,14 to 12,3 to 1	-11.7065	Ath|AT2G22540,Mgu|Migut.A00649,Cca|Cc10_g08290,Mgu|Migut.I00190,Ath|AT3G54340,Sly|Solyc04g081000.2,Sly|Solyc06g033820.1,Sly|Solyc11g010570.1,Sly|Solyc02g084630.2,Stu|PGSC0003DMG400017759,Cca|Cc09_g06940,Mgu|Migut.B00557,Can|Capana12g002710,Mgu|Migut.N02838,Ini|INIL15g27881.t1,Stu|PGSC0003DMG400045842,Sly|Solyc04g076280.2,Can|Capana00g002784,Can|Capana08g000623,Can|Capana04g000859,Stu|PGSC0003DMG4…	0.511336	0.603364	0.0867551	0.511336	0.535043	0.603364	0.535043	0.511336	0.200633
hcluster_319	19	14	20	10	17	17	16	21	11	Yes	145	9	11 to 9,9 to 3	3 to 1,15 to 14,15 to 11	-13.7888	Ath|AT2G22850,Stu|PGSC0003DMG400030946,Sly|Solyc08g006110.2,Can|Capana02g002738,Ugi|unitig_62.g23395.t1,Cau|C016N0110E0.1,Ini|INIL14g41350.t1,Stu|PGSC0003DMG400035130,Mgu|Migut.H00326,Ath|AT5G24800,Sly|Solyc01g109880.2,Stu|PGSC0003DMG402002771,Ugi|unitig_62.g23429.t1,Ini|INIL04g34797.t1,Stu|PGSC0003DMG400004916,Stu|PGSC0003DMG400037737,Ath|AT3G62420,Sly|Solyc03g043900.1,Ugi|unitig_746.g26845.t1,S…	0.535043	0.470719	0.546074	0.403024	0.511336	0.511336	0.498545	0.556621	0.421816
hcluster_320	15	23	12	19	17	17	16	17	9	Yes	145	9	15 to 14	6 to 4,14 to 12,3 to 1	-11.2902	Ath|AT2G17480,Mgu|Migut.N00695,Stu|PGSC0003DMG400033623,Mgu|Migut.J00428,Mgu|Migut.G00795,Cca|Cc01_g11400,Ath|AT1G11000,Mgu|Migut.C00374,Mgu|Migut.O00495,Mgu|Migut.N02610,Ugi|unitig_22.g5197.t1,Ath|AT1G11310,Ini|INIL10g13088.t1,Ini|INIL12g22106.t1,Mgu|Migut.N03009,Mgu|Migut.H02163,Sly|Solyc11g069220.1,Can|Capana10g001104,Ini|INIL05g31964.t1,Mgu|Migut.D02197,Sly|Solyc08g067760.2,Cca|Cc03_g16210,St…	0.485034	0.576421	0.439246	0.535043	0.511336	0.511336	0.498545	0.511336	0.382637
hcluster_321	12	12	10	13	26	22	14	25	10	Yes	144	9	6 to 5,3 to 2,11 to 10,9 to 8	8 to 6	-14.518	Can|Capana06g000477,Ath|AT4G00295,Stu|PGSC0003DMG400026201,Ugi|unitig_21.g20164.t1,Cau|C018N0009E0.1,Stu|PGSC0003DMG400013979,Ini|INIL12g03555.t1,Can|Capana01g001705,Mgu|Migut.D00619,Ini|INIL12g29106.t1,Stu|PGSC0003DMG400013177,Stu|PGSC0003DMG400005007,Sly|Solyc01g006770.1,Sly|Solyc11g065390.1,Ini|INIL12g29105.t1,Can|Capana11g000811,Ini|INIL08g27194.t1,Can|Capana01g001703,Can|Capana09g001788,Ini|…	0.440643	0.440643	0.404377	0.456911	0.604893	0.568232	0.472148	0.596238	0.404377
hcluster_322	0	3	0	13	47	18	57	5	0	No	143	6	6 to 4,14 to 13,3 to 2,11 to 10,9 to 8	8 to 6	-13.1711	Stu|PGSC0003DMG400045925,Stu|PGSC0003DMG400018105,Sly|Solyc08g082520.1,Can|Capana11g000725,Cca|Cc06_g19480,Cca|Cc08_g07070,Stu|PGSC0003DMG400030505,Stu|PGSC0003DMG400001736,Can|Capana05g002471,Can|Capana09g002187,Stu|PGSC0003DMG400018188,Stu|PGSC0003DMG400040058,Sly|Solyc03g113160.1,Can|Capana02g001522,Stu|PGSC0003DMG402009543,Ini|INIL06g15066.t1,Stu|PGSC0003DMG400018155,Stu|PGSC0003DMG400014231,…	0	0.202528	0	0.458337	0.740007	0.526445	0.784439	0.279889	0
hcluster_323	19	14	14	12	19	20	14	19	11	Yes	142	9	6 to 5	11 to 10,3 to 1,15 to 14,8 to 6	-10.7782	Ini|INIL10g12639.t1,Mgu|Migut.G00507,Cca|Cc06_g22930,Ugi|unitig_8.g3526.t1,Mgu|Migut.N00281,Stu|PGSC0003DMG400020075,Ini|INIL00g42402.t2,Ini|INIL13g07572.t1,Can|Capana06g000141,Ini|INIL08g13702.t1,Ath|AT5G44100,Can|Capana00g002480,Cau|C032N0173E0.1,Sly|Solyc10g080700.1,Ath|AT1G03930,Ath|AT1G04440,Mgu|Migut.N02213,Can|Capana03g003847,Ini|INIL09g21579.t1,Mgu|Migut.J01130,Mgu|Migut.D00956,Mgu|Migut.…	0.539532	0.475042	0.475042	0.443471	0.539532	0.550587	0.475042	0.539532	0.425981
hcluster_324	15	14	14	17	17	17	16	18	14	Yes	142	9	3 to 2,15 to 11	6 to 4,9 to 3	-8.74311	Cca|Cc03_g06760,Cau|C000N1071E0.1,Can|Capana10g001698,Can|Capana10g001401,Stu|PGSC0003DMG402023644,Mgu|Migut.H02192,Cau|C021N0124E0.1,Cca|Cc06_g22750,Cau|C001N0542E0.1,Ath|AT3G60800,Ath|AT4G00840,Can|Capana01g001388,Ini|INIL05g02134.t1,Cca|Cc09_g09450,Mgu|Migut.K00172,Stu|PGSC0003DMG400028962,Sly|Solyc06g072610.2,Ugi|unitig_26.g9896.t1,Ugi|unitig_699.g19572.t1,Cca|Cc07_g01080,Can|Capana02g002537,…	0.489398	0.475042	0.475042	0.515769	0.515769	0.515769	0.502945	0.527944	0.475042
hcluster_325	17	16	22	11	10	19	14	22	10	Yes	141	9	9 to 3,8 to 6	11 to 9,6 to 4,14 to 13,11 to 10,3 to 1	-16.8759	Sly|Solyc02g087970.1,Ath|AT3G28917,Ini|INIL12g40130.t1,Sly|Solyc01g103840.1,Cca|Cc02_g23700,Ugi|unitig_748.g8521.t1,Stu|PGSC0003DMG400045576,Mgu|Migut.C00746,Ini|INIL12g40128.t1,Ini|INIL05g28449.t1,Stu|PGSC0003DMG400013213,Stu|PGSC0003DMG400036431,Stu|PGSC0003DMG400019534,Ath|AT5G65410,Cau|C030N0103E0.1,Ugi|unitig_699.g19115.t1,Mgu|Migut.H02314,Can|Capana08g001879,Mgu|Migut.L01294,Sly|Solyc05g007…	0.51727	0.504435	0.572822	0.427392	0.408506	0.541052	0.476507	0.572822	0.408506
hcluster_326	19	15	0	19	19	18	19	23	8	Yes	140	8	9 to 3	6 to 5,14 to 12,3 to 1,15 to 14	-8.27476	Ini|INIL06g37834.t1,Ath|AT4G13980,Sly|Solyc07g055710.2,Sly|Solyc09g059520.2,Mgu|Migut.M01003,Mgu|Migut.H02116,Ini|INIL14g26067.t2,Cau|C010N0339E0.1,Ini|INIL02g16730.t1,Ini|INIL02g16608.t1,Ath|AT3G22830,Ath|AT3G02990,Cca|Cc05_g09000,Ath|AT4G17750,Mgu|Migut.E01778,Cca|Cc06_g05260,Sly|Solyc08g076590.2,Stu|PGSC0003DMG400019344,Mgu|Migut.M00209,Stu|PGSC0003DMG401019343,Stu|PGSC0003DMG400027036,Ath|AT5…	0.542583	0.492366	0	0.542583	0.542583	0.530978	0.542583	0.584103	0.366939
hcluster_327	13	12	12	13	22	25	15	15	13	Yes	140	9	8 to 7,6 to 5,9 to 8,9 to 3	3 to 1	-11.0005	Cau|C090N0015E0.1,Mgu|Migut.F01911,Cau|C073N0046E0.1,Cau|C006N0168G1.1,Can|Capana12g001010,Can|Capana08g000161,Mgu|Migut.B01120,Mgu|Migut.B00545,Stu|PGSC0003DMG400037251,Cca|Cc02_g20850,Ini|INIL14g35392.t1,Mgu|Migut.H00936,Cca|Cc02_g24870,Cca|Cc10_g07960,Ath|AT5G04430,Can|Capana01g003478,Cca|Cc00_g15730,Ugi|unitig_899.g15361.t1,Ini|INIL02g11886.t1,Can|Capana06g000116,Can|Capana02g000837,Ath|AT5G1…	0.462684	0.446345	0.446345	0.462684	0.574376	0.602452	0.492366	0.492366	0.462684
hcluster_328	14	15	15	9	22	18	18	18	11	Yes	140	9	8 to 7,15 to 11	11 to 10,3 to 1	-9.71857	Sly|Solyc07g048090.1,Sly|Solyc09g007660.1,Ugi|unitig_61.g26406.t1,Sly|Solyc06g076120.2,Ugi|unitig_62.g23268.t1,Stu|PGSC0003DMG400008063,Mgu|Migut.H01274,Can|Capana07g001777,Stu|PGSC0003DMG400009400,Mgu|Migut.M00150,Sly|Solyc10g005960.1,Ini|INIL09g36287.t1,Stu|PGSC0003DMG400009537,Sly|Solyc03g112880.1,Stu|PGSC0003DMG400017376,Sly|Solyc11g069250.1,Ini|INIL03g17874.t1,Cau|C074N0076E0.1,Can|Capana06g…	0.477983	0.492366	0.492366	0.389381	0.574376	0.530978	0.530978	0.530978	0.428815
hcluster_329	0	98	0	13	5	3	6	3	11	No	139	7	8 to 7,6 to 4,14 to 13,11 to 10,3 to 1,15 to 11		-11.5586	Mgu|Migut.G00964,Mgu|Migut.C00283,Mgu|Migut.I01154,Mgu|Migut.J00889,Mgu|Migut.J00150,Mgu|Migut.N01947,Mgu|Migut.D02307,Cca|Cc02_g27910,Cau|C014N0475E0.1,Mgu|Migut.J00162,Mgu|Migut.J00967,Mgu|Migut.D02212,Mgu|Migut.C00093,Mgu|Migut.J00184,Mgu|Migut.J00208,Cau|C018N0411E0.1,Mgu|Migut.J00211,Can|Capana04g001100,Mgu|Migut.O00485,Can|Capana04g001101,Mgu|Migut.J00156,Mgu|Migut.D00340,Ini|INIL11g29462.t…	0	0.917528	0	0.464157	0.284601	0.206435	0.315847	0.206435	0.43025
hcluster_330	12	23	9	12	16	18	13	20	16	Yes	139	9	11 to 9,6 to 5,3 to 2,15 to 14	14 to 12,8 to 6	-12.4741	Can|Capana03g000439,Mgu|Migut.N00069,Ugi|unitig_88.g27792.t1,Mgu|Migut.I00777,Ini|INIL13g07920.t1,Cau|C015N0128E0.1,Can|Capana06g001136,Ini|INIL11g05351.t1,Cau|C000N0767M0.1,Mgu|Migut.H01150,Cca|Cc06_g08420,Sly|Solyc02g061850.2,Cca|Cc04_g02060,Ugi|unitig_62.g23599.t1,Cca|Cc02_g37050,Can|Capana03g001842,Ini|INIL14g26214.t1,Cau|C022N0316E0.1,Can|Capana10g001041,Cau|C002N0051E0.1,Sly|Solyc01g091910.…	0.4478	0.585676	0.390764	0.4478	0.507451	0.532513	0.464157	0.555207	0.507451
hcluster_331	15	22	10	18	8	20	15	20	11	Yes	139	9	11 to 9,15 to 14	8 to 7,6 to 4,14 to 12,3 to 1	-14.326	Stu|PGSC0003DMG400001598,Sly|Solyc11g017440.1,Stu|PGSC0003DMG400009244,Ini|INIL09g35859.t1,Ugi|unitig_8.g3382.t1,Mgu|Migut.N03159,Stu|PGSC0003DMG402015689,Can|Capana03g001010,Sly|Solyc08g005620.2,Mgu|Migut.E01378,Cau|C012N0072E0.1,Cau|C013N0369E0.1,Stu|PGSC0003DMG400014441,Cca|Cc10_g11500,Ath|AT2G39540,Ini|INIL03g20450.t1,Mgu|Migut.C01247,Cca|Cc01_g16910,Mgu|Migut.C00509,Ugi|unitig_744.g24551.t1,…	0.493868	0.575942	0.411316	0.532513	0.368289	0.555207	0.493868	0.555207	0.43025
hcluster_332	0	0	0	0	138	0	0	0	0	No	138	1	8 to 7		-3.38317	Can|Capana06g002218,Can|Capana10g000652,Can|Capana10g000525,Can|Capana06g002859,Can|Capana12g000731,Can|Capana02g001044,Can|Capana01g003811,Can|Capana02g000573,Can|Capana07g001472,Can|Capana11g001715,Can|Capana02g000740,Can|Capana01g004013,Can|Capana04g002099,Can|Capana04g002214,Can|Capana04g002125,Can|Capana05g000480,Can|Capana12g001605,Can|Capana12g001060,Can|Capana02g000745,Can|Capana11g000921…	0	0	0	0	1	0	0	0	0
hcluster_333	11	18	1	32	23	23	20	6	4	Yes	138	9	11 to 9,11 to 10,15 to 14	6 to 4,14 to 12,3 to 1,9 to 3	-13.8309	Cca|Cc04_g03710,Stu|PGSC0003DMG400016775,Stu|PGSC0003DMG400026033,Cca|Cc03_g08060,Can|Capana02g001101,Can|Capana01g001558,Cca|Cc04_g03720,Stu|PGSC0003DMG400032208,Mgu|Migut.I00825,Cca|Cc04_g13120,Cca|Cc04_g03680,Stu|PGSC0003DMG400040008,Sly|Solyc01g006610.1,Sly|Solyc06g066830.2,Cca|Cc04_g03690,Mgu|Migut.K00867,Cau|C069N0024G0.1,Cca|Cc00_g12480,Sly|Solyc12g042980.1,Ini|INIL03g01805.t1,Can|Capana02…	0.431697	0.53406	0.0904212	0.660713	0.58726	0.58726	0.556771	0.317117	0.249801
hcluster_334	15	18	6	18	20	17	10	18	15	Yes	137	9	8 to 7	17 to 16,6 to 4,14 to 12,3 to 1	-10.7289	Mgu|Migut.N00962,Ini|INIL10g13475.t1,Cau|C048N0078G0.1,Cau|C039N0051G1.1,Sly|Solyc12g007200.1,Ath|AT4G00720,Cca|Cc02_g23290,Stu|PGSC0003DMG400002747,Sly|Solyc04g049530.1,Cca|Cc02_g37390,Sly|Solyc01g091620.2,Cca|Cc00_g18390,Ugi|unitig_27.g24906.t1,Stu|PGSC0003DMG400020436,Cca|Cc07_g06830,Mgu|Migut.L00199,Stu|PGSC0003DMG400028428,Cau|C019N0278E0.1,Ath|AT4G18710,Sly|Solyc12g062870.1,Ini|INIL12g01435…	0.496909	0.535619	0.318399	0.535619	0.558347	0.523395	0.414175	0.535619	0.496909
hcluster_335	16	19	7	13	19	18	16	18	11	Yes	137	9		6 to 4,14 to 12,11 to 10,3 to 1	-12.9794	Sly|Solyc09g075230.1,Ini|INIL11g09908.t1,Mgu|Migut.J00113,Cau|C018N0274E0.1,Ugi|unitig_52.g17514.t1,Stu|PGSC0003DMG400028332,Mgu|Migut.J01182,Ath|AT5G37070,Can|Capana00g004640,Cca|Cc01_g20980,Ath|AT2G03350,Mgu|Migut.L01228,Cau|C035N0324E0.1,Ugi|unitig_22.g6596.t1,Ath|AT1G02813,Ini|INIL12g03102.t1,Sly|Solyc09g015420.2,Ini|INIL14g04049.t1,Ugi|unitig_0.g416.t1,Cca|Cc06_g09430,Cau|C045N0084E0.1,Cca|C…	0.510517	0.547252	0.346149	0.467139	0.547252	0.535619	0.510517	0.535619	0.433156
hcluster_336	15	16	15	14	17	11	14	19	15	Yes	136	9	8 to 7,3 to 2	6 to 5	-9.71608	Can|Capana00g004912,Sly|Solyc02g081530.1,Can|Capana04g001351,Stu|PGSC0003DMG400040378,Ini|INIL04g09005.t1,Sly|Solyc11g019970.1,Stu|PGSC0003DMG400014067,Cau|C028N0217E0.1,Stu|PGSC0003DMG401017729,Cca|Cc02_g23050,Cau|C004N0077E0.1,Cca|Cc11_g04820,Ugi|unitig_61.g26328.t1,Cca|Cc10_g09680,Stu|PGSC0003DMG400026504,Sly|Solyc01g105040.2,Can|Capana04g001634,Ini|INIL04g39438.t1,Stu|PGSC0003DMG400009010,Ath…	0.498448	0.512068	0.498448	0.48401	0.524958	0.434628	0.48401	0.548833	0.498448
hcluster_337	22	7	2	7	11	19	23	39	6	Yes	136	9	17 to 16,3 to 2,9 to 8,8 to 6	6 to 5,14 to 12	-14.2596	Ath|AT2G19980,Can|Capana08g002190,Ini|INIL07g34599.t1,Stu|PGSC0003DMG400005117,Ini|INIL14g03753.t1,Ath|AT4G33720,Stu|PGSC0003DMG400005112,Stu|PGSC0003DMG400002028,Ini|INIL00g14412.t1,Ini|INIL11g15601.t1,Ini|INIL00g06627.t1,Ath|AT1G50060,Sly|Solyc02g065470.1,Ini|INIL06g38259.t1,Cau|C102N0060E0.1,Can|Capana09g001847,Mgu|Migut.J00392,Ath|AT4G33730,Ini|INIL00g20774.t1,Stu|PGSC0003DMG400005113,Can|Cap…	0.580715	0.347494	0.15766	0.347494	0.434628	0.548833	0.590467	0.708824	0.319694
hcluster_338	0	0	0	0	90	39	7	0	0	No	136	3	8 to 7,6 to 5,8 to 6		-7.72797	Can|Capana06g001165,Sly|Solyc07g017690.2,Can|Capana04g001965,Can|Capana02g000661,Can|Capana12g000828,Can|Capana09g001424,Can|Capana01g003431,Can|Capana10g001813,Stu|PGSC0003DMG400042934,Sly|Solyc00g058490.1,Can|Capana00g002930,Can|Capana01g004084,Can|Capana07g002186,Sly|Solyc00g032940.1,Sly|Solyc09g055720.1,Sly|Solyc10g044490.1,Can|Capana08g001220,Sly|Solyc09g048960.1,Can|Capana12g001737,Can|Capa…	0	0	0	0	0.902644	0.708824	0.347494	0	0
hcluster_339	5	8	20	28	26	13	19	12	5	Yes	136	9	14 to 12,3 to 2,11 to 10,9 to 8,15 to 14	6 to 5,8 to 6	-15.6329	Ini|INIL07g33810.t1,Stu|PGSC0003DMG400027019,Cca|Cc02_g17720,Ini|INIL15g11082.t1,Cca|Cc08_g08460,Cca|Cc08_g08910,Stu|PGSC0003DMG400030979,Can|Capana03g001904,Can|Capana05g000522,Cca|Cc11_g14690,Cca|Cc07_g14580,Mgu|Migut.B00248,Ugi|unitig_699.g19935.t1,Stu|PGSC0003DMG400042760,Sly|Solyc08g068130.1,Can|Capana03g000972,Sly|Solyc05g005560.2,Mgu|Migut.N03081,Cca|Cc03_g13740,Can|Capana08g002529,Ugi|uni…	0.288253	0.372411	0.559937	0.634053	0.617555	0.468649	0.548833	0.45224	0.288253
hcluster_340	0	0	0	0	95	32	8	0	0	No	135	3	8 to 7,6 to 5,8 to 6		-7.67726	Can|Capana05g001025,Sly|Solyc08g045690.1,Sly|Solyc10g076310.1,Can|Capana03g001196,Can|Capana07g000437,Can|Capana12g001907,Can|Capana09g000796,Can|Capana06g001627,Can|Capana03g002258,Can|Capana04g001260,Sly|Solyc01g049850.1,Can|Capana02g000658,Can|Capana11g000343,Can|Capana03g000615,Can|Capana09g001600,Can|Capana03g001364,Can|Capana10g001595,Can|Capana10g002174,Can|Capana02g001746,Sly|Solyc06g0507…	0	0	0	0	0.917083	0.665663	0.373809	0	0
hcluster_341	13	16	14	11	22	17	20	16	6	Yes	135	9	6 to 4,9 to 8	11 to 10,3 to 1,8 to 6	-13.0338	Ath|AT1G21430,Can|Capana03g003547,Cau|C016N0423M0.1,Mgu|Migut.A00287,Cca|Cc08_g08920,Ini|INIL08g13596.t1,Stu|PGSC0003DMG400037625,Can|Capana00g002430,Can|Capana08g002823,Can|Capana09g001267,Ugi|unitig_46.g18271.t1,Can|Capana03g004364,Ini|INIL01g20123.t1,Can|Capana06g001405,Cca|Cc06_g09670,Ugi|unitig_46.g18268.t1,Cca|Cc01_g20250,Can|Capana06g002424,Sly|Solyc07g042430.1,Sly|Solyc02g005410.1,Stu|PGS…	0.470172	0.513632	0.485548	0.436112	0.582331	0.526533	0.561539	0.513632	0.321
hcluster_342	17	21	0	18	18	17	15	19	9	Yes	134	8	15 to 14	6 to 4,14 to 12,3 to 1	-9.89977	Mgu|Migut.D00807,Can|Capana11g000404,Ini|INIL01g04935.t1,Can|Capana08g001720,Mgu|Migut.N00878,Mgu|Migut.B00685,Mgu|Migut.B00694,Can|Capana10g001192,Ini|INIL10g16294.t1,Sly|Solyc01g102710.2,Sly|Solyc10g012170.2,Ini|INIL05g04546.t1,Ini|INIL05g32051.t1,Ath|AT3G19300,Cca|Cc10_g07020,Ini|INIL03g17390.t1,Can|Capana07g002282,Sly|Solyc10g074890.1,Cau|C044N0017E0.1,Mgu|Migut.F02083,Stu|PGSC0003DMG40001829…	0.528121	0.573783	0	0.540375	0.540375	0.528121	0.501565	0.552034	0.397864
hcluster_343	134	0	0	0	0	0	0	0	0	No	134	1	17 to 16		-3.36848	Ath|AT3G19565,Ath|AT2G39355,Ath|AT3G25090,Ath|AT3G17490,Ath|AT3G17570,Ath|AT1G24881,Ath|AT3G16580,Ath|AT1G53325,Ath|AT1G25055,Ath|AT2G17830,Ath|AT3G18910,Ath|AT3G19890,Ath|AT1G11620,Ath|AT5G37040,Ath|AT3G16740,Ath|AT3G21120,Ath|AT3G22940,Ath|AT3G18330,Ath|AT1G11810,Ath|AT1G51290,Ath|AT5G41490,Ath|AT2G07140,Ath|AT1G12190,Ath|AT3G59590,Ath|AT1G32430,Ath|AT3G13830,Ath|AT3G22730,Ath|AT3G23633,Ath|AT3…	1	0	0	0	0	0	0	0	0
hcluster_344	0	0	0	0	0	0	0	134	0	No	134	1	3 to 2		-3.36848	Ini|INIL14g04291.t1,Ini|INIL13g38953.t1,Ini|INIL06g28738.t1,Ini|INIL00g00326.t1,Ini|INIL14g04021.t1,Ini|INIL03g25930.t1,Ini|INIL05g18525.t1,Ini|INIL13g00811.t1,Ini|INIL03g19601.t1,Ini|INIL15g29371.t1,Ini|INIL06g35610.t1,Ini|INIL04g39663.t1,Ini|INIL12g24893.t1,Ini|INIL07g33315.t1,Ini|INIL05g02920.t1,Ini|INIL06g23734.t1,Ini|INIL15g29369.t1,Ini|INIL04g28568.t1,Ini|INIL11g42303.t1,Ini|INIL07g33932.t1…	0	0	0	0	0	0	0	1	0
hcluster_345	20	12	6	20	12	30	18	12	4	Yes	134	9	6 to 5,11 to 10,8 to 6	17 to 15,14 to 12,3 to 1	-13.0262	Sly|Solyc10g009610.1,Can|Capana02g003021,Can|Capana08g002278,Mgu|Migut.M01835,Cca|Cc07_g06610,Ini|INIL01g19944.t1,Ath|AT1G48660,Stu|PGSC0003DMG401000095,Cca|Cc00_g04500,Stu|PGSC0003DMG400024997,Ath|AT4G37390,Cca|Cc02_g39050,Cca|Cc00_g04520,Can|Capana03g001583,Cca|Cc05_g12940,Ath|AT1G48670,Ath|AT4G27260,Ini|INIL03g17730.t1,Sly|Solyc02g092820.2,Can|Capana05g001005,Ugi|unitig_899.g14809.t1,Ini|INIL0…	0.563154	0.455262	0.322318	0.563154	0.455262	0.652817	0.540375	0.455262	0.254395
hcluster_346	17	14	15	10	22	13	16	16	10	Yes	133	9	8 to 7,11 to 9	6 to 5,3 to 1,15 to 11	-13.0298	Mgu|Migut.A00250,Ath|AT4G35500,Stu|PGSC0003DMG400017474,Can|Capana11g002271,Ath|AT3G17750,Mgu|Migut.H02213,Ath|AT3G53640,Cca|Cc01_g10040,Ath|AT4G24740,Can|Capana06g000575,Ath|AT4G03175,Stu|PGSC0003DMG401026960,Ini|INIL11g05205.t1,Cau|C026N0133E0.1,Cca|Cc07_g11930,Ath|AT2G17530,Can|Capana03g000886,Ugi|unitig_750.g28459.t1,Ath|AT3G44850,Ini|INIL10g12980.t1,Stu|PGSC0003DMG402031037,Stu|PGSC0003DMG40…	0.529723	0.488664	0.503143	0.420043	0.585604	0.473256	0.5168	0.5168	0.420043
hcluster_347	4	1	0	20	28	16	35	26	3	Yes	133	8	6 to 4,3 to 2,9 to 8,15 to 11	9 to 3,8 to 6	-15.1784	Can|Capana02g001130,Sly|Solyc03g098700.1,Ini|INIL00g22256.t1,Sly|Solyc03g098670.1,Cca|Cc00_g28730,Stu|PGSC0003DMG400015286,Cca|Cc00_g30520,Stu|PGSC0003DMG400027054,Stu|PGSC0003DMG400010134,Stu|PGSC0003DMG400029534,Ini|INIL01g00963.t1,Ini|INIL01g06585.t1,Can|Capana03g001420,Cca|Cc00_g21930,Cca|Cc00_g28720,Ini|INIL01g06583.t1,Can|Capana03g001423,Stu|PGSC0003DMG400010144,Stu|PGSC0003DMG400010136,Can…	0.255572	0.0932379	0	0.564783	0.639037	0.5168	0.689296	0.622511	0.212606
hcluster_348	19	16	9	12	16	18	14	17	12	Yes	133	9	3 to 2,8 to 6	6 to 4,14 to 12,11 to 10,9 to 3	-12.9638	Ini|INIL05g22974.t1,Ugi|unitig_8.g3699.t1,Sly|Solyc08g006690.1,Ini|INIL04g02410.t1,Sly|Solyc03g083730.1,Cca|Cc04_g17050,Ath|AT2G47670,Cca|Cc08_g13060,Cau|C102N0072E0.1,Can|Capana03g002516,Mgu|Migut.F00459,Mgu|Migut.J00895,Cca|Cc02_g04100,Ini|INIL12g01379.t1,Can|Capana03g002517,Sly|Solyc10g076730.1,Sly|Solyc03g083710.1,Ini|INIL15g31187.t1,Ath|AT1G70720,Stu|PGSC0003DMG400021574,Sly|Solyc03g112990.1…	0.553655	0.5168	0.399321	0.456793	0.5168	0.541986	0.488664	0.529723	0.456793
hcluster_349	16	25	3	9	23	15	18	23	1	Yes	133	9	6 to 4,15 to 14,15 to 11	14 to 12,11 to 10,3 to 1,8 to 6	-14.6955	Can|Capana02g002501,Ini|INIL10g13127.t1,Can|Capana02g002500,Cca|Cc01_g02960,Ini|INIL02g39872.t1,Ini|INIL02g39859.t1,Cca|Cc00_g14250,Cca|Cc01_g03160,Can|Capana02g002497,Ath|AT2G17070,Sly|Solyc02g083090.1,Ini|INIL02g39862.t1,Ini|INIL02g39871.t1,Ini|INIL02g39858.t1,Can|Capana02g002490,Can|Capana02g002493,Ath|AT1G76210,Can|Capana02g002496,Cca|Cc07_g11520,Mgu|Migut.B00027,Ini|INIL11g05341.t1,Ath|AT1G7…	0.5168	0.613802	0.212606	0.399321	0.595375	0.503143	0.541986	0.595375	0.0932379
hcluster_350	0	0	0	5	0	0	15	47	65	No	132	4	6 to 4,11 to 10,3 to 1,9 to 3		-9.23336	Stu|PGSC0003DMG400019008,Ini|INIL03g13919.t1,Ini|INIL13g40244.t1,Cau|C165N0003G0.1,Ini|INIL03g14282.t1,Ini|INIL03g25915.t1,Cau|C036N0082M0.1,Cau|C059N0033G1.1,Ini|INIL02g10119.t1,Ini|INIL05g23938.t1,Cau|C121N0013G1.1,Ini|INIL07g33900.t1,Ini|INIL01g36601.t1,Ini|INIL12g29074.t1,Stu|PGSC0003DMG400012502,Cau|C042N0083M0.1,Ini|INIL13g07481.t1,Stu|PGSC0003DMG400014651,Ini|INIL05g20913.t1,Cau|C050N0063G…	0	0	0	0.293289	0	0	0.504735	0.758399	0.833504
hcluster_351	19	14	16	15	18	11	10	13	16	Yes	132	9		6 to 4,14 to 13,3 to 2,8 to 6	-11.329	Cca|Cc02_g31050,Cca|Cc00_g31150,Sly|Solyc01g067480.2,Cau|C011N0119E0.1,Cca|Cc00_g26630,Stu|PGSC0003DMG400027336,Stu|PGSC0003DMG400019479,Ath|AT3G16410,Ugi|unitig_22.g5602.t1,Mgu|Migut.L00877,Ath|AT5G27630,Cca|Cc03_g02170,Ini|INIL13g09255.t1,Sly|Solyc06g063300.2,Sly|Solyc01g005300.2,Cca|Cc02_g09980,Ugi|unitig_37.g12154.t1,Ath|AT1G54040,Ugi|unitig_0.g851.t1,Cau|C024N0003E0.1,Ini|INIL03g22492.t1,Mgu…	0.555289	0.490241	0.518404	0.504735	0.543611	0.440643	0.421542	0.474818	0.518404
hcluster_352	17	25	8	9	18	13	13	18	11	Yes	132	9	14 to 13	11 to 10,3 to 1,15 to 14,8 to 6	-12.261	Mgu|Migut.N02910,Cca|Cc06_g09150,Ugi|unitig_8.g4819.t1,Ini|INIL13g09279.t1,Mgu|Migut.C00043,Sly|Solyc04g072510.2,Cau|C080N0039E0.1,Mgu|Migut.O00729,Sly|Solyc04g011700.1,Cca|Cc03_g02080,Sly|Solyc04g051880.1,Mgu|Migut.D00034,Ini|INIL13g07486.t1,Cca|Cc03_g02090,Ath|AT1G61970,Ini|INIL13g07485.t1,Can|Capana04g001204,Sly|Solyc12g010650.1,Ini|INIL12g40001.t1,Mgu|Migut.N02909,Ath|AT1G62110,Can|Capana05g0…	0.531338	0.615476	0.378081	0.400792	0.543611	0.474818	0.474818	0.543611	0.440643
hcluster_353	1	0	0	0	0	0	2	127	1	No	131	4	6 to 4,3 to 2		-6.64459	Ini|INIL11g10764.t3,Ini|INIL03g29806.t1,Ini|INIL09g31457.t1,Ini|INIL05g24182.t1,Ini|INIL12g40090.t1,Ini|INIL12g03570.t1,Ini|INIL08g38737.t1,Ini|INIL07g33588.t2,Ini|INIL08g13553.t1,Ini|INIL12g24897.t1,Ini|INIL14g28613.t1,Ini|INIL07g06333.t1,Ini|INIL00g10722.t1,Ini|INIL06g14614.t1,Stu|PGSC0003DMG400016597,Ini|INIL15g23797.t1,Ini|INIL06g37502.t2,Ini|INIL11g29538.t1,Ini|INIL15g31342.t1,Ini|INIL09g332…	0.094415	0	0	0	0	0	0.162034	0.992662	0.094415
hcluster_354	10	15	18	12	16	16	15	21	8	Yes	131	9	17 to 15,9 to 3	3 to 1	-12.2312	Sly|Solyc01g107730.2,Mgu|Migut.H00399,Ini|INIL02g11862.t1,Stu|PGSC0003DMG400018169,Can|Capana07g001518,Sly|Solyc12g088650.1,Ugi|unitig_0.g1722.t1,Can|Capana12g000747,Can|Capana04g000600,Can|Capana04g000889,Ini|INIL05g09707.t1,Ugi|unitig_21.g21012.t1,Cca|Cc00_g24520,Sly|Solyc05g006050.2,Ugi|unitig_747.g21833.t1,Ini|INIL06g38309.t1,Mgu|Migut.B00377,Mgu|Migut.M01227,Sly|Solyc12g087900.1,Ini|INIL15g2…	0.423055	0.50634	0.54525	0.459895	0.520022	0.520022	0.50634	0.578731	0.379532
hcluster_355	0	0	0	2	0	4	9	115	0	No	130	4	6 to 4,3 to 2,11 to 10,8 to 6		-7.97216	Ini|INIL10g32274.t1,Sly|Solyc01g009800.1,Stu|PGSC0003DMG400020955,Ini|INIL06g35664.t1,Ini|INIL14g21251.t1,Ini|INIL03g17388.t1,Ini|INIL02g06490.t1,Ini|INIL12g40078.t1,Ini|INIL09g35944.t2,Ini|INIL04g04381.t1,Ini|INIL15g11054.t1,Ini|INIL03g14329.t1,Ini|INIL07g33379.t1,Ini|INIL14g06882.t3,Ini|INIL05g24067.t1,Sly|Solyc12g036100.1,Ini|INIL08g00430.t1,Ini|INIL15g27922.t1,Ini|INIL00g22654.t1,Ini|INIL07g0…	0	0	0	0.162939	0	0.259177	0.403775	0.97101	0
hcluster_356	20	15	13	11	16	18	9	17	11	Yes	130	9	3 to 2,9 to 8,15 to 14,8 to 6	17 to 15,6 to 4	-13.582	Can|Capana06g002983,Ini|INIL14g35441.t1,Stu|PGSC0003DMG400019284,Ath|AT4G28710,Can|Capana03g004408,Can|Capana09g001278,Ini|INIL12g08489.t1,Ath|AT5G43900,Stu|PGSC0003DMG400020947,Cca|Cc11_g00550,Ath|AT5G54280,Cau|C035N0164E0.1,Ath|AT1G54560,Ath|AT5G20470,Mgu|Migut.D00494,Cca|Cc03_g06980,Ugi|unitig_22.g6355.t1,Ugi|unitig_37.g12600.t1,Can|Capana06g000124,Cau|C025N0004M0.1,Ugi|unitig_749.g14232.t1,In…	0.56975	0.507959	0.477983	0.44373	0.521653	0.546902	0.403775	0.534609	0.44373
hcluster_357	15	8	6	32	14	14	15	15	11	Yes	130	9	11 to 10	6 to 5,3 to 1,15 to 14	-11.7914	Can|Capana10g002302,Stu|PGSC0003DMG400002989,Stu|PGSC0003DMG400017335,Cca|Cc07_g11620,Cau|C023N0328E0.1,Cca|Cc00_g15920,Can|Capana02g002474,Ath|AT1G08470,Stu|PGSC0003DMG400029857,Sly|Solyc10g079610.1,Ath|AT3G57020,Cca|Cc00_g35210,Ini|INIL03g14941.t1,Cca|Cc04_g09850,Cca|Cc00_g15900,Cca|Cc04_g12220,Ath|AT3G51440,Ini|INIL03g14939.t1,Mgu|Migut.D02373,Cca|Cc01_g03400,Ath|AT3G57030,Sly|Solyc03g114560.2…	0.507959	0.380995	0.327719	0.674178	0.493438	0.493438	0.507959	0.507959	0.44373
hcluster_358	11	12	14	11	30	16	15	14	6	Yes	129	9	8 to 7,17 to 15,6 to 5	14 to 13,11 to 10,3 to 1	-12.0929	Can|Capana07g002349,Ugi|unitig_90.g27470.t1,Can|Capana12g001564,Mgu|Migut.N01528,Ini|INIL06g37612.t1,Ini|INIL04g32619.t1,Stu|PGSC0003DMG400006134,Cca|Cc01_g05100,Can|Capana11g002385,Ath|AT3G18750,Sly|Solyc06g071800.2,Stu|PGSC0003DMG400018191,Cca|Cc02_g03530,Ath|AT3G48260,Sly|Solyc09g018170.2,Sly|Solyc00g153680.1,Ini|INIL11g09987.t1,Mgu|Migut.O00804,Can|Capana10g002311,Cau|C000N0063E0.1,Ugi|unitig…	0.445295	0.463051	0.495057	0.445295	0.661366	0.523298	0.509592	0.495057	0.329102
hcluster_359	13	13	10	10	12	26	21	16	8	Yes	129	9	6 to 5,9 to 3,8 to 6	3 to 1,15 to 11	-13.277	Sly|Solyc05g014840.1,Ath|AT2G38810,Cca|Cc01_g20020,Mgu|Migut.D00241,Can|Capana09g000348,Mgu|Migut.L01618,Can|Capana06g000045,Ath|AT1G52740,Sly|Solyc05g014940.1,Sly|Solyc05g014890.1,Cau|C043N0041E0.1,Can|Capana00g000428,Sly|Solyc12g005270.1,Cau|C016N0017E0.1,Stu|PGSC0003DMG400045275,Cca|Cc01_g12440,Ath|AT1G08880,Ugi|unitig_8.g4949.t1,Mgu|Migut.H02096,Stu|PGSC0003DMG400043992,Can|Capana08g001499,In…	0.479586	0.479586	0.426121	0.426121	0.463051	0.62931	0.5821	0.523298	0.382472
hcluster_360	15	23	7	10	12	14	15	14	19	Yes	129	9	3 to 1,15 to 14	8 to 7,14 to 12,11 to 10	-12.4633	Ini|INIL13g39045.t1,Sly|Solyc04g049080.2,Cca|Cc07_g04890,Mgu|Migut.I00247,Ugi|unitig_37.g12686.t1,Ath|AT3G12090,Mgu|Migut.J01412,Ini|INIL09g21406.t1,Cau|C022N0096G1.1,Mgu|Migut.I00241,Sly|Solyc07g025510.2,Stu|PGSC0003DMG400005358,Cau|C024N0039E0.1,Sly|Solyc08g080730.2,Mgu|Migut.I00244,Ath|AT2G03840,Ath|AT2G23810,Mgu|Migut.E01113,Mgu|Migut.E00945,Ini|INIL02g05596.t1,Cau|C021N0153E0.1,Ini|INIL12g22…	0.509592	0.602109	0.357265	0.426121	0.463051	0.495057	0.509592	0.495057	0.560273
hcluster_361	13	17	15	13	12	13	15	20	10	Yes	128	9	6 to 4,14 to 13,9 to 3	3 to 1	-10.7288	Stu|PGSC0003DMG400021777,Ath|AT4G26400,Cau|C041N0078E0.1,Ini|INIL11g18697.t1,Mgu|Migut.K00166,Ugi|unitig_37.g12447.t1,Mgu|Migut.H00930,Stu|PGSC0003DMG400002153,Mgu|Migut.N02400,Ini|INIL12g22230.t1,Can|Capana08g001786,Sly|Solyc04g011610.1,Mgu|Migut.L01280,Cca|Cc06_g10410,Sly|Solyc08g075910.1,Ath|AT3G19950,Ugi|unitig_699.g19461.t1,Ini|INIL02g16936.t1,Sly|Solyc04g009170.1,Mgu|Migut.B00842,Sly|Solyc0…	0.481203	0.537936	0.511239	0.481203	0.46465	0.481203	0.511239	0.573132	0.427676
hcluster_362	16	18	7	20	14	17	15	14	7	Yes	128	9	11 to 9,14 to 13,11 to 10,8 to 6	17 to 15,3 to 1	-14.473	Can|Capana06g001270,Sly|Solyc10g018920.1,Ath|AT3G18470,Cca|Cc06_g21070,Cca|Cc04_g07280,Mgu|Migut.L00415,Ath|AT2G17780,Ugi|unitig_52.g17281.t1,Ugi|unitig_578.g16621.t1,Ini|INIL03g18349.t1,Ath|AT3G18450,Ath|AT1G58320,Sly|Solyc08g013920.2,Can|Capana00g001039,Cau|C067N0043E0.1,Can|Capana02g002545,Cau|C089N0034M0.1,Sly|Solyc05g051690.2,Cca|Cc02_g24470,Can|Capana10g001993,Cca|Cc11_g08110,Mgu|Migut.F011…	0.524958	0.550249	0.358714	0.573132	0.49669	0.537936	0.511239	0.49669	0.358714
hcluster_363	14	20	14	10	13	16	13	18	9	Yes	127	9	6 to 5,14 to 13,9 to 3	11 to 10,3 to 1	-11.4246	Ini|INIL13g07972.t1,Sly|Solyc06g008200.2,Stu|PGSC0003DMG400004567,Ini|INIL04g32779.t1,Mgu|Migut.H01640,Mgu|Migut.L02017,Ini|INIL01g19717.t1,Cau|C032N0185E0.1,Stu|PGSC0003DMG400027229,Sly|Solyc09g072830.2,Cca|Cc06_g05860,Mgu|Migut.F02036,Can|Capana12g000291,Ini|INIL03g18005.t1,Ugi|unitig_748.g7852.t1,Ugi|unitig_37.g12193.t1,Mgu|Migut.E00086,Ini|INIL11g10868.t1,Cca|Cc06_g01270,Ugi|unitig_578.g16024…	0.498338	0.574845	0.498338	0.429244	0.482835	0.526632	0.482835	0.551945	0.408351
hcluster_364	15	16	16	10	15	16	15	15	9	Yes	127	9	6 to 5	11 to 10,3 to 1	-7.39585	Cca|Cc11_g05670,Mgu|Migut.L00399,Ini|INIL02g16786.t1,Cca|Cc06_g08190,Stu|PGSC0003DMG400000664,Ini|INIL01g06548.t1,Ath|AT4G02650,Ugi|unitig_32.g11525.t1,Mgu|Migut.K00434,Mgu|Migut.K00289,Mgu|Migut.H01243,Ugi|unitig_52.g17295.t1,Can|Capana07g000374,Ini|INIL14g03821.t1,Mgu|Migut.E01802,Cau|C036N0233E0.1,Ath|AT2G01600,Sly|Solyc07g049380.1,Cau|C102N0016E0.1,Ugi|unitig_747.g21236.t1,Ini|INIL04g32604.t1…	0.512901	0.526632	0.526632	0.429244	0.512901	0.526632	0.512901	0.512901	0.408351
hcluster_365	15	14	7	15	16	16	12	18	13	Yes	126	9	9 to 3	6 to 4,14 to 12,3 to 1	-10.1846	Cca|Cc03_g03510,Cca|Cc04_g02950,Mgu|Migut.N02009,Stu|PGSC0003DMG400024685,Sly|Solyc01g081050.2,Cca|Cc10_g11850,Mgu|Migut.O00426,Cau|C002N0227E0.1,Can|Capana03g003690,Can|Capana07g001167,Can|Capana12g001910,Stu|PGSC0003DMG400017408,Cau|C020N0144E0.1,Ath|AT2G04350,Cau|C036N0107E0.1,Ath|AT1G49430,Ini|INIL10g13293.t1,Ini|INIL03g17885.t1,Sly|Solyc01g095750.2,Cca|Cc03_g09380,Stu|PGSC0003DMG400026465,In…	0.514577	0.5	0.361654	0.514577	0.528321	0.528321	0.467892	0.553655	0.484482
hcluster_366	16	14	15	15	10	13	11	20	12	Yes	126	9	3 to 2,8 to 6	6 to 4,9 to 8,9 to 3	-11.86	Sly|Solyc04g009360.2,Mgu|Migut.E00620,Mgu|Migut.C01390,Ini|INIL09g33246.t1,Cca|Cc05_g12930,Stu|PGSC0003DMG401021929,Stu|PGSC0003DMG402015159,Ini|INIL07g33811.t1,Cau|C025N0254E0.1,Sly|Solyc02g078800.2,Ini|INIL12g24870.t1,Cau|C014N0001E0.1,Ini|INIL15g27517.t1,Ini|INIL14g35142.t1,Can|Capana03g000354,Cca|Cc04_g03860,Ini|INIL08g14060.t1,Cca|Cc10_g14000,Ath|AT2G46280,Sly|Solyc04g008720.2,Can|Capana02g0…	0.528321	0.5	0.514577	0.514577	0.430827	0.484482	0.450073	0.576572	0.467892
hcluster_367	0	0	0	0	0	0	0	0	126	No	126	1	3 to 1		-3.33774	Cau|C002N0050M0.1,Cau|C061N0100M0.1,Cau|C029N0053M0.1,Cau|C017N0066M0.1,Cau|C009N0304M0.1,Cau|C002N0453M0.1,Cau|C049N0022M0.1,Cau|C107N0004M0.1,Cau|C017N0011M0.1,Cau|C067N0123M0.1,Cau|C008N0191M0.1,Cau|C001N0262M0.1,Cau|C118N0010M0.1,Cau|C017N0110M0.1,Cau|C057N0078M0.1,Cau|C047N0056M0.1,Cau|C123N0002M0.1,Cau|C011N0510M0.1,Cau|C001N0023M0.1,Cau|C010N0195M0.1,Cau|C031N0062M0.1,Cau|C036N0039M0.1,Cau…	0	0	0	0	0	0	0	0	1
hcluster_368	1	5	7	6	19	19	40	13	16	Yes	126	9	11 to 9,6 to 4,3 to 1,15 to 14,15 to 11	9 to 3	-13.4699	Cau|C000N0293E0.1,Ugi|unitig_8.g3450.t1,Cau|C013N0295E0.1,Sly|Solyc05g005410.1,Mgu|Migut.D00672,Stu|PGSC0003DMG400045388,Can|Capana11g002045,Stu|PGSC0003DMG400015706,Stu|PGSC0003DMG402013246,Stu|PGSC0003DMG400013519,Stu|PGSC0003DMG400036109,Sly|Solyc08g074880.1,Ini|INIL12g30849.t1,Ini|INIL08g23120.t1,Stu|PGSC0003DMG400047124,Can|Capana03g004022,Stu|PGSC0003DMG400017452,Stu|PGSC0003DMG401013245,St…	0.0974938	0.301226	0.361654	0.333333	0.565386	0.565386	0.732053	0.484482	0.528321
hcluster_369	17	13	12	11	15	17	17	16	7	Yes	125	9		8 to 7,11 to 10,3 to 1,15 to 14	-10.25	Mgu|Migut.K00716,Cau|C024N0391M0.1,Sly|Solyc09g082280.2,Sly|Solyc09g082270.2,Ugi|unitig_46.g18001.t1,Ath|AT1G03103,Ugi|unitig_62.g23873.t1,Stu|PGSC0003DMG401016309,Mgu|Migut.D00322,Ath|AT2G27130,Ini|INIL10g12361.t1,Sly|Solyc05g015490.2,Mgu|Migut.N01059,Stu|PGSC0003DMG400005630,Cca|Cc01_g19240,Stu|PGSC0003DMG402016309,Cca|Cc11_g16970,Ugi|unitig_899.g14835.t1,Mgu|Migut.N02414,Ini|INIL12g24689.t1,Mg…	0.543036	0.486143	0.469536	0.451695	0.516268	0.543036	0.543036	0.530025	0.363146
hcluster_370	0	0	125	0	0	0	0	0	0	No	125	1	14 to 12		-3.33376	Ugi|unitig_698.g28727.t1,Ugi|unitig_543.g28951.t1,Ugi|unitig_544.g33219.t1,Ugi|unitig_741.g33106.t1,Ugi|unitig_698.g28732.t1,Ugi|unitig_544.g33220.t1,Ugi|unitig_540.g34906.t1,Ugi|unitig_540.g34926.t1,Ugi|unitig_699.g18991.t1,Ugi|unitig_540.g34915.t1,Ugi|unitig_540.g34911.t1,Ugi|unitig_540.g34914.t1,Ugi|unitig_543.g28973.t1,Ugi|unitig_697.g30259.t1,Ugi|unitig_740.g32124.t1,Ugi|unitig_697.g30257.t1…	0	0	1	0	0	0	0	0	0
hcluster_371	12	19	8	9	21	16	16	18	5	Yes	124	9	8 to 7,15 to 14,15 to 11	14 to 12,11 to 10,3 to 1	-13.8529	Can|Capana00g000183,Ini|INIL13g08092.t1,Can|Capana00g000819,Can|Capana09g000745,Cca|Cc06_g09490,Ini|INIL11g26751.t1,Stu|PGSC0003DMG400043204,Ini|INIL14g41723.t1,Cau|C080N0052E0.1,Sly|Solyc04g054730.2,Stu|PGSC0003DMG400009480,Sly|Solyc10g047170.1,Cau|C004N0194M0.1,Can|Capana03g003225,Mgu|Migut.N01056,Mgu|Migut.K00461,Can|Capana03g003794,Ath|AT1G22150,Can|Capana11g001637,Stu|PGSC0003DMG400002643,St…	0.471194	0.56887	0.390071	0.413058	0.590775	0.531744	0.531744	0.55712	0.30398
hcluster_372	11	13	10	8	18	18	17	21	8	Yes	124	9	3 to 2,9 to 8,15 to 14	17 to 15	-11.83	Stu|PGSC0003DMG400012601,Mgu|Migut.M01417,Cau|C002N0377G1.1,Can|Capana00g004055,Can|Capana07g001175,Cau|C046N0232E0.1,Sly|Solyc06g062740.1,Ini|INIL01g25341.t1,Can|Capana03g003425,Mgu|Migut.K01396,Ini|INIL09g21334.t1,Mgu|Migut.D02093,Cau|C048N0046E0.1,Stu|PGSC0003DMG400004848,Ugi|unitig_85.g27340.t1,Cau|C000N0581E0.1,Can|Capana10g000168,Stu|PGSC0003DMG400017156,Ath|AT1G17640,Can|Capana02g000640,Ca…	0.453333	0.48782	0.434037	0.390071	0.55712	0.55712	0.544766	0.590775	0.390071
hcluster_373	7	10	4	35	8	9	9	41	1	Yes	124	9	3 to 2,11 to 10	9 to 3	-13.3103	Ini|INIL14g03748.t1,Ini|INIL14g03731.t1,Ini|INIL14g03725.t1,Ini|INIL14g03696.t1,Cca|Cc07_g17950,Cca|Cc09_g05960,Ini|INIL12g22138.t1,Ini|INIL14g03708.t1,Stu|PGSC0003DMG400010430,Ini|INIL01g20139.t2,Ini|INIL14g03697.t1,Mgu|Migut.K00932,Cca|Cc11_g06000,Ini|INIL14g03745.t1,Ini|INIL09g36148.t1,Mgu|Migut.G00687,Stu|PGSC0003DMG400022881,Ini|INIL14g03711.t1,Sly|Solyc05g041440.2,Sly|Solyc02g068600.2,Cca|C…	0.364652	0.434037	0.266732	0.705216	0.390071	0.413058	0.413058	0.74138	0.098783
hcluster_374	19	15	6	7	16	13	10	22	16	Yes	124	9	3 to 2	6 to 4,14 to 12,11 to 10,15 to 14,8 to 6,15 to 11	-13.108	Cca|Cc06_g18920,Ath|AT5G60100,Ini|INIL12g01023.t1,Sly|Solyc10g005030.2,Ath|AT5G62120,Stu|PGSC0003DMG400000584,Can|Capana06g002174,Cca|Cc01_g15340,Mgu|Migut.J00402,Ugi|unitig_27.g25369.t1,Mgu|Migut.F00610,Can|Capana12g001526,Cau|C008N0073E0.1,Mgu|Migut.O00745,Ath|AT3G48100,Cau|C021N0166E0.1,Ath|AT5G07210,Stu|PGSC0003DMG400016643,Can|Capana11g001454,Sly|Solyc03g081240.2,Mgu|Migut.B01224,Cau|C008N00…	0.56887	0.517975	0.336225	0.364652	0.531744	0.48782	0.434037	0.601023	0.531744
hcluster_375	11	7	0	11	0	52	3	38	2	Yes	124	7	6 to 5,14 to 13,3 to 2,11 to 10,8 to 6	17 to 15	-14.537	Ini|INIL06g06464.t1,Sly|Solyc04g071720.1,Ath|AT3G13020,Sly|Solyc07g032720.1,Ath|AT5G31412,Ath|AT5G33406,Stu|PGSC0003DMG400004456,Cca|Cc11_g02970,Sly|Solyc09g012050.1,Sly|Solyc12g076330.1,Sly|Solyc04g016500.1,Sly|Solyc06g016740.1,Ini|INIL12g40076.t1,Sly|Solyc04g025680.1,Ini|INIL04g32905.t1,Cca|Cc02_g33540,Cca|Cc02_g07520,Cca|Cc11_g02880,Ini|INIL11g28647.t1,Sly|Solyc08g021970.1,Sly|Solyc11g050830.1…	0.453333	0.364652	0	0.453333	0	0.796187	0.222637	0.723978	0.168598
hcluster_376	0	0	0	0	15	0	109	0	0	No	124	2	8 to 7,6 to 4		-5.5439	Can|Capana07g000885,Stu|PGSC0003DMG400046231,Stu|PGSC0003DMG400044062,Stu|PGSC0003DMG400042865,Stu|PGSC0003DMG400046250,Stu|PGSC0003DMG400046967,Stu|PGSC0003DMG400044590,Stu|PGSC0003DMG400042063,Can|Capana08g000211,Stu|PGSC0003DMG400045170,Stu|PGSC0003DMG400040140,Stu|PGSC0003DMG400035348,Stu|PGSC0003DMG400035904,Stu|PGSC0003DMG400034407,Stu|PGSC0003DMG400039562,Can|Capana10g000862,Stu|PGSC0003DM…	0	0	0	0	0.517975	0	0.969514	0	0
hcluster_377	16	13	19	11	12	11	10	18	14	Yes	124	9	14 to 12,9 to 3	17 to 15,6 to 4,3 to 1	-12.3667	Stu|PGSC0003DMG400003581,Ugi|unitig_578.g16710.t1,Ugi|unitig_26.g9990.t1,Sly|Solyc08g068100.2,Can|Capana02g002556,Can|Capana06g001729,Can|Capana08g002757,Ugi|unitig_748.g7676.t1,Ath|AT4G39790,Mgu|Migut.I00871,Ath|AT3G60320,Ath|AT1G20530,Ini|INIL02g10153.t1,Cau|C023N0298E0.1,Ugi|unitig_746.g26790.t1,Ugi|unitig_0.g811.t1,Ath|AT2G19090,Mgu|Migut.H02177,Sly|Solyc02g083610.2,Cau|C016N0425E0.1,Cau|C005…	0.531744	0.48782	0.56887	0.453333	0.471194	0.453333	0.434037	0.55712	0.50337
hcluster_378	9	50	1	9	11	8	12	19	5	Yes	124	9	6 to 4,14 to 13,3 to 2	15 to 14,9 to 3,8 to 6	-13.7057	Cca|Cc00_g25410,Cau|C026N0051E0.1,Can|Capana06g000823,Cau|C026N0048G0.1,Mgu|Migut.M00461,Mgu|Migut.M00466,Cau|C026N0050E0.1,Sly|Solyc06g069800.1,Can|Capana01g000645,Mgu|Migut.N02548,Mgu|Migut.M00445,Can|Capana06g001030,Mgu|Migut.M00462,Ugi|unitig_8.g3293.t1,Mgu|Migut.M00455,Can|Capana06g002646,Sly|Solyc09g011890.1,Cau|C084N0034E0.1,Ath|AT5G37320,Mgu|Migut.N02552,Sly|Solyc06g069810.1,Mgu|Migut.M00…	0.413058	0.787107	0.098783	0.413058	0.453333	0.390071	0.471194	0.56887	0.30398
hcluster_379	0	0	120	0	3	0	0	0	1	No	124	3	8 to 7,14 to 12		-5.8093	Ugi|unitig_130.g30071.t1,Ugi|unitig_129.g32966.t1,Ugi|unitig_667.g30184.t1,Ugi|unitig_792.g32506.t1,Ugi|unitig_675.g29252.t1,Ugi|unitig_798.g32495.t1,Ugi|unitig_581.g33710.t1,Ugi|unitig_805.g34438.t1,Ugi|unitig_838.g29062.t1,Ugi|unitig_185.g30031.t1,Ugi|unitig_881.g33018.t1,Ugi|unitig_790.g34481.t1,Ugi|unitig_130.g30063.t1,Ugi|unitig_631.g33689.t1,Ugi|unitig_119.g30649.t1,Ugi|unitig_185.g30041.t1…	0	0	0.992241	0	0.222637	0	0	0	0.098783
hcluster_380	0	2	2	7	38	7	9	57	1	No	123	8	8 to 7,17 to 15,6 to 4,3 to 2,15 to 11	9 to 3	-10.8506	Mgu|Migut.A00988,Ini|INIL05g02732.t1,Ini|INIL10g13176.t1,Can|Capana00g004045,Can|Capana10g001085,Ini|INIL07g34444.t1,Ini|INIL08g31021.t1,Stu|PGSC0003DMG400002960,Sly|Solyc12g005970.1,Can|Capana00g000509,Can|Capana09g000512,Can|Capana00g002413,Can|Capana08g000091,Ini|INIL08g31023.t1,Stu|PGSC0003DMG400015878,Ini|INIL12g08478.t1,Can|Capana00g002373,Ini|INIL10g13168.t1,Can|Capana09g000335,Ini|INIL11g…	0	0.169581	0.169581	0.366173	0.725829	0.366173	0.414656	0.819374	0.0994407
hcluster_381	11	16	9	19	15	13	13	22	5	Yes	123	9		3 to 1	-13.8498	Sly|Solyc05g013690.2,Ath|AT5G14450,Sly|Solyc01g100930.2,Ini|INIL12g01548.t1,Ath|AT1G56670,Can|Capana05g002166,Ugi|unitig_42.g32295.t1,Mgu|Migut.B01827,Cca|Cc02_g14550,Mgu|Migut.K01413,Cau|C128N0031E0.1,Can|Capana08g001014,Mgu|Migut.C01343,Can|Capana04g002691,Cca|Cc11_g15890,Ugi|unitig_0.g332.t1,Ugi|unitig_899.g15131.t1,Stu|PGSC0003DMG400033883,Ugi|unitig_899.g14813.t1,Ini|INIL07g33754.t1,Ini|INIL…	0.454985	0.533478	0.414656	0.570635	0.519697	0.489511	0.489511	0.60281	0.305379
hcluster_382	21	15	1	11	16	17	14	18	10	Yes	123	9		6 to 4,14 to 12,11 to 10,3 to 1,15 to 14	-13.6196	Sly|Solyc01g094660.2,Mgu|Migut.F01781,Sly|Solyc08g069180.2,Can|Capana12g002727,Ini|INIL02g02170.t2,Can|Capana05g001918,Can|Capana05g001688,Stu|PGSC0003DMG400018850,Ini|INIL07g06272.t1,Can|Capana12g000810,Ath|AT5G65500,Stu|PGSC0003DMG400015790,Ath|AT5G61560,Ath|AT5G61550,Ath|AT5G35380,Mgu|Migut.F00326,Stu|PGSC0003DMG400004885,Sly|Solyc12g008990.1,Mgu|Migut.B01758,Mgu|Migut.D02107,Stu|PGSC0003DMG40…	0.592556	0.519697	0.0994407	0.454985	0.533478	0.546512	0.505078	0.558876	0.435665
hcluster_383	15	10	17	24	15	10	9	19	4	Yes	123	9	8 to 7,11 to 10,9 to 3	3 to 1	-15.521	Can|Capana09g000404,Sly|Solyc05g047580.2,Ini|INIL00g16167.t1,Ini|INIL06g00121.t1,Can|Capana09g000408,Sly|Solyc07g042630.2,Ath|AT2G07050,Sly|Solyc12g006510.1,Ath|AT1G66960,Ini|INIL06g06366.t1,Cau|C049N0048E0.1,Cca|Cc03_g13880,Stu|PGSC0003DMG400024276,Can|Capana09g000409,Ugi|unitig_748.g7657.t1,Mgu|Migut.N01545,Ugi|unitig_748.g7656.t1,Cau|C058N0045E0.1,Cca|Cc00_g03360,Ugi|unitig_748.g7670.t1,Ath|AT…	0.519697	0.435665	0.546512	0.622093	0.519697	0.435665	0.414656	0.570635	0.268039
hcluster_384	0	0	0	9	40	26	39	7	1	No	122	6	3 to 2,11 to 10,9 to 8	6 to 5	-10.6145	Stu|PGSC0003DMG400007411,Can|Capana11g000304,Stu|PGSC0003DMG400019679,Stu|PGSC0003DMG400007400,Stu|PGSC0003DMG400038988,Can|Capana06g001583,Sly|Solyc02g081760.1,Stu|PGSC0003DMG400025206,Stu|PGSC0003DMG400030669,Cau|C028N0099E0.1,Cca|Cc08_g07440,Stu|PGSC0003DMG400023493,Can|Capana11g000309,Can|Capana03g002212,Stu|PGSC0003DMG400044288,Sly|Solyc11g069680.1,Sly|Solyc05g050760.1,Can|Capana08g000145,Sl…	0	0	0	0.41627	0.739446	0.64177	0.733643	0.367709	0.100107
hcluster_385	10	11	8	12	28	14	11	21	7	Yes	122	9	8 to 7,6 to 5,3 to 2	9 to 3	-12.9101	Ini|INIL07g14090.t1,Ini|INIL02g10941.t1,Can|Capana02g003489,Ugi|unitig_748.g7430.t1,Sly|Solyc02g086880.2,Can|Capana08g002744,Ugi|unitig_94.g28310.t1,Cca|Cc02_g19200,Ath|AT1G12550,Mgu|Migut.N01411,Can|Capana04g001831,Can|Capana07g000289,Ini|INIL06g05779.t1,Ini|INIL08g13869.t1,Can|Capana01g001329,Can|Capana02g002039,Stu|PGSC0003DMG400022729,Ini|INIL09g21663.t1,Cau|C111N0001E0.1,Sly|Solyc03g120680.2…	0.437309	0.456653	0.393214	0.474557	0.658396	0.506801	0.456653	0.594353	0.367709
hcluster_386	13	10	19	10	14	14	13	19	9	Yes	121	9	11 to 9,14 to 12	17 to 15,6 to 4,3 to 1,9 to 8	-11.8905	Mgu|Migut.C00675,Stu|PGSC0003DMG400021323,Ini|INIL11g18807.t1,Ugi|unitig_749.g13681.t1,Ath|AT4G36870,Stu|PGSC0003DMG400012329,Stu|PGSC0003DMG400019635,Sly|Solyc01g109980.2,Cca|Cc07_g05280,Sly|Solyc06g074120.2,Ini|INIL07g00617.t1,Ath|AT1G75410,Cau|C005N0141M0.1,Ugi|unitig_578.g16080.t1,Cau|C013N0239E0.1,Cca|Cc01_g07670,Can|Capana04g000299,Can|Capana10g001383,Stu|PGSC0003DMG400024267,Ini|INIL04g347…	0.492942	0.438968	0.574212	0.438968	0.50854	0.50854	0.492942	0.574212	0.4179
hcluster_387	8	28	15	15	15	9	13	12	6	Yes	121	9	6 to 4,14 to 13	17 to 16,3 to 1,9 to 3,8 to 6	-12.1653	Can|Capana09g000688,Mgu|Migut.A00423,Ini|INIL08g13761.t1,Cau|C040N0034E0.1,Can|Capana08g000611,Mgu|Migut.N02564,Can|Capana11g001329,Can|Capana09g002242,Stu|PGSC0003DMG400001809,Sly|Solyc01g081060.2,Mgu|Migut.A01023,Ini|INIL07g14095.t1,Can|Capana08g000187,Stu|PGSC0003DMG400003432,Ugi|unitig_0.g2137.t1,Ugi|unitig_27.g25048.t1,Stu|PGSC0003DMG400003866,Cca|Cc06_g04360,Stu|PGSC0003DMG400009300,Cau|C02…	0.394808	0.660248	0.523188	0.523188	0.523188	0.4179	0.492942	0.476262	0.340672
hcluster_388	11	12	9	13	23	19	14	14	6	Yes	121	9	8 to 7,6 to 5,15 to 11	3 to 1	-12.2596	Mgu|Migut.B00806,Ugi|unitig_26.g8986.t1,Sly|Solyc01g065530.2,Sly|Solyc03g114900.2,Sly|Solyc03g114890.2,Cca|Cc03_g01220,Ugi|unitig_748.g8417.t1,Sly|Solyc03g114880.1,Stu|PGSC0003DMG400024628,Cca|Cc06_g20900,Can|Capana03g003673,Cca|Cc02_g11570,Cca|Cc11_g08960,Ugi|unitig_22.g6634.t1,Can|Capana10g001089,Ath|AT4G16120,Ath|AT5G60950,Cau|C024N0008E0.1,Mgu|Migut.H00601,Mgu|Migut.H00600,Can|Capana02g002163…	0.458337	0.476262	0.4179	0.492942	0.616281	0.574212	0.50854	0.50854	0.340672
hcluster_389	12	2	0	9	36	13	22	22	4	Yes	120	8	8 to 7,11 to 9	6 to 5,14 to 12,3 to 1,15 to 14,15 to 11	-12.7163	Ath|AT3G53240,Can|Capana05g001936,Mgu|Migut.F01610,Stu|PGSC0003DMG400016357,Stu|PGSC0003DMG400002906,Can|Capana02g000743,Sly|Solyc01g014020.1,Ini|INIL03g37239.t1,Can|Capana00g002098,Ini|INIL12g10288.t1,Stu|PGSC0003DMG400024437,Ath|AT1G58190,Ini|INIL12g10285.t1,Mgu|Migut.J01208,Can|Capana00g002032,Ini|INIL11g29573.t1,Cca|Cc01_g08260,Stu|PGSC0003DMG400032130,Can|Capana09g000591,Stu|PGSC0003DMG40200…	0.477983	0.172604	0	0.419546	0.719116	0.494682	0.608269	0.608269	0.272045
hcluster_390	0	0	0	0	0	0	0	85	35	No	120	2	3 to 2,9 to 3		-5.57561	Ini|INIL11g42350.t1,Ini|INIL08g30571.t1,Ini|INIL00g00893.t1,Ini|INIL10g42754.t1,Ini|INIL09g36226.t1,Ini|INIL04g31653.t1,Ini|INIL10g32290.t1,Ini|INIL09g33243.t1,Ini|INIL05g31765.t1,Ini|INIL08g13752.t1,Ini|INIL05g31778.t1,Ini|INIL09g26410.t1,Cau|C029N0128M0.1,Ini|INIL11g19058.t1,Cau|C021N0188G1.1,Ini|INIL02g31613.t1,Ini|INIL12g29053.t1,Ini|INIL08g34645.t1,Cau|C122N0013G1.1,Cau|C016N0046G1.1,Ini|INI…	0	0	0	0	0	0	0	0.918625	0.712687
hcluster_391	11	9	14	9	18	16	16	16	11	Yes	120	9	8 to 7,11 to 9,14 to 12	17 to 15,3 to 1	-9.83993	Cau|C019N0254E0.1,Ugi|unitig_22.g5582.t1,Ugi|unitig_899.g15412.t1,Stu|PGSC0003DMG400028455,Ini|INIL01g20091.t1,Can|Capana04g001866,Ath|AT4G27480,Stu|PGSC0003DMG400030555,Stu|PGSC0003DMG400018363,Sly|Solyc10g007040.2,Sly|Solyc12g013850.1,Can|Capana05g000409,Ini|INIL03g17738.t1,Cca|Cc06_g08560,Mgu|Migut.H00883,Ath|AT2G37585,Stu|PGSC0003DMG400024271,Sly|Solyc02g081890.2,Cau|C041N0039E0.1,Ini|INIL13g…	0.460037	0.419546	0.510296	0.419546	0.564239	0.538777	0.538777	0.538777	0.460037
hcluster_392	11	16	15	12	16	17	15	12	6	Yes	120	9	17 to 15,6 to 5,9 to 8	3 to 1,15 to 11	-11.7217	Ugi|unitig_62.g23640.t1,Ath|AT5G48750,Can|Capana09g000773,Ini|INIL03g17848.t1,Can|Capana04g001523,Can|Capana02g000609,Sly|Solyc06g082860.2,Ath|AT4G12980,Ath|AT4G17280,Stu|PGSC0003DMG400040982,Stu|PGSC0003DMG400020110,Can|Capana03g004303,Sly|Solyc11g012420.1,Ath|AT5G47530,Cca|Cc03_g06860,Cca|Cc03_g09650,Ugi|unitig_92.g28098.t1,Ugi|unitig_32.g11371.t1,Ath|AT3G61750,Cca|Cc01_g15760,Stu|PGSC0003DMG40…	0.460037	0.538777	0.524958	0.477983	0.538777	0.551845	0.524958	0.477983	0.342185
hcluster_393	6	11	5	9	18	28	21	12	10	Yes	120	9	6 to 5,8 to 6,15 to 11		-14.6544	Cau|C015N0246G0.1,Stu|PGSC0003DMG402024691,Sly|Solyc07g022850.1,Mgu|Migut.K00706,Mgu|Migut.G00326,Sly|Solyc03g122340.2,Can|Capana11g000577,Stu|PGSC0003DMG400024741,Cau|C012N0014E0.1,Stu|PGSC0003DMG400013248,Sly|Solyc09g075870.1,Stu|PGSC0003DMG400032207,Ini|INIL07g06075.t1,Sly|Solyc08g029000.2,Ini|INIL10g13308.t1,Stu|PGSC0003DMG401024691,Sly|Solyc01g099210.2,Cau|C021N0277E0.1,Can|Capana01g001560,S…	0.342185	0.460037	0.309663	0.419546	0.564239	0.662115	0.597994	0.477983	0.440643
hcluster_394	0	0	119	0	0	0	0	0	1	No	120	2	14 to 12		-4.3092	Ugi|unitig_174.g29147.t1,Ugi|unitig_99.g29795.t1,Ugi|unitig_130.g30119.t1,Ugi|unitig_664.g33173.t1,Ugi|unitig_723.g28930.t1,Ugi|unitig_679.g29434.t1,Ugi|unitig_635.g33670.t1,Ugi|unitig_119.g30664.t1,Ugi|unitig_657.g33621.t1,Ugi|unitig_648.g33645.t1,Ugi|unitig_834.g32455.t1,Ugi|unitig_817.g33537.t1,Ugi|unitig_144.g31402.t1,Ugi|unitig_796.g33548.t1,Ugi|unitig_796.g33540.t1,Ugi|unitig_724.g29521.t1,…	0	0	0.998019	0	0	0	0	0	0.101468
hcluster_395	10	9	1	21	22	20	20	13	3	Yes	119	9	15 to 11	14 to 12,3 to 1,9 to 3	-11.5619	Ini|INIL14g26256.t1,Ath|AT1G17190,Ini|INIL09g30266.t1,Stu|PGSC0003DMG400044156,Can|Capana00g004621,Cca|Cc05_g10080,Can|Capana09g002045,Stu|PGSC0003DMG400022623,Cca|Cc05_g10150,Ini|INIL14g26249.t1,Cca|Cc00_g35080,Can|Capana07g002011,Ath|AT1G78320,Stu|PGSC0003DMG400014656,Can|Capana07g002008,Stu|PGSC0003DMG400007844,Can|Capana11g001533,Sly|Solyc07g056480.2,Can|Capana08g001520,Cca|Cc06_g18250,Ini|IN…	0.442334	0.421208	0.102163	0.59984	0.610122	0.589098	0.589098	0.496438	0.228661
hcluster_396	10	21	9	12	16	17	13	13	8	Yes	119	9	8 to 7,6 to 5,14 to 13,15 to 11	3 to 1	-12.2819	Stu|PGSC0003DMG400022707,Ini|INIL07g33362.t1,Can|Capana07g001363,Sly|Solyc09g082830.2,Cca|Cc05_g02730,Cca|Cc04_g08880,Ath|AT1G48410,Mgu|Migut.D01445,Cau|C020N0090E0.1,Ugi|unitig_61.g26461.t1,Mgu|Migut.L01242,Cau|C023N0286E0.1,Ini|INIL07g34411.t1,Stu|PGSC0003DMG400021213,Sly|Solyc06g072300.2,Stu|PGSC0003DMG401031045,Ini|INIL06g37702.t1,Cau|C004N0173E0.1,Ini|INIL08g27148.t1,Cca|Cc03_g04370,Mgu|Migu…	0.442334	0.59984	0.421208	0.47972	0.540576	0.553655	0.496438	0.496438	0.398045
hcluster_397	12	12	12	10	17	17	10	16	13	Yes	119	9	9 to 8,9 to 3	6 to 4,3 to 1,15 to 11	-10.1531	Can|Capana07g000589,Cau|C000N0640E0.1,Ath|AT5G44240,Ini|INIL08g38701.t1,Sly|Solyc02g086800.2,Stu|PGSC0003DMG400025126,Ath|AT1G17500,Cau|C059N0064E0.1,Ath|AT1G26130,Mgu|Migut.E00125,Cau|C000N0430E0.1,Ugi|unitig_62.g23708.t1,Can|Capana06g001204,Can|Capana10g001213,Sly|Solyc02g069430.2,Ath|AT5G04930,Can|Capana04g000906,Sly|Solyc06g062780.2,Ath|AT3G25610,Stu|PGSC0003DMG400027523,Ini|INIL12g08378.t1,A…	0.47972	0.47972	0.47972	0.442334	0.553655	0.553655	0.442334	0.540576	0.496438
hcluster_398	15	12	12	12	15	13	12	15	13	Yes	119	9	8 to 7,11 to 9,6 to 5	17 to 15,3 to 1,9 to 8	-10.278	Sly|Solyc09g064810.2,Stu|PGSC0003DMG400021464,Cau|C019N0208E0.1,Ugi|unitig_736.g22261.t1,Can|Capana12g000818,Cau|C002N0620E0.1,Cca|Cc09_g08710,Stu|PGSC0003DMG400011555,Can|Capana01g000884,Ath|AT4G35870,Stu|PGSC0003DMG400000955,Ath|AT1G69450,Cca|Cc01_g19760,Ath|AT3G01100,Cca|Cc07_g03660,Sly|Solyc07g048110.2,Cca|Cc11_g12570,Can|Capana02g002249,Ath|AT1G32090,Sly|Solyc02g081030.2,Ugi|unitig_61.g26098…	0.526744	0.47972	0.47972	0.47972	0.526744	0.496438	0.47972	0.526744	0.496438
hcluster_399	14	33	10	6	10	13	9	12	11	Yes	118	9	17 to 16,14 to 13,8 to 6	6 to 4,11 to 10	-12.7965	Mgu|Migut.D01531,Cca|Cc09_g00300,Mgu|Migut.D01533,Can|Capana08g000462,Mgu|Migut.K00947,Ath|AT1G70810,Can|Capana05g000187,Sly|Solyc12g040800.1,Mgu|Migut.D01514,Mgu|Migut.D01509,Ini|INIL05g09653.t1,Mgu|Migut.N01836,Can|Capana03g000764,Ugi|unitig_42.g32298.t1,Mgu|Migut.B01221,Cau|C095N0017E0.1,Ath|AT4G05330,Ugi|unitig_37.g12380.t1,Can|Capana12g001469,Mgu|Migut.D01516,Ugi|unitig_578.g16127.t1,Ath|AT1…	0.513857	0.703113	0.444042	0.345259	0.444042	0.49821	0.422886	0.481474	0.463486
hcluster_400	15	12	12	11	15	13	12	18	10	Yes	118	9	8 to 7,6 to 5,9 to 3	17 to 15,3 to 1	-10.6249	Ath|AT5G38480,Stu|PGSC0003DMG400019587,Ugi|unitig_49.g30745.t1,Can|Capana04g001050,Can|Capana00g003570,Stu|PGSC0003DMG400024187,Ath|AT1G22300,Ath|AT2G10450,Ath|AT3G02520,Ini|INIL09g30302.t1,Can|Capana00g003536,Mgu|Migut.H02311,Cau|C006N0619E0.1,Ini|INIL08g38560.t1,Cau|C022N0150E0.1,Can|Capana02g000552,Ini|INIL14g41640.t1,Ini|INIL01g25281.t1,Can|Capana12g002662,Ugi|unitig_748.g8485.t1,Ugi|unitig_8…	0.528547	0.481474	0.481474	0.463486	0.528547	0.49821	0.481474	0.567896	0.444042
hcluster_401	15	14	4	17	16	17	18	11	6	Yes	118	9	6 to 4	14 to 12,3 to 1,15 to 14,9 to 3	-11.4812	Cau|C048N0061E0.1,Stu|PGSC0003DMG402000594,Stu|PGSC0003DMG400011254,Sly|Solyc03g025490.2,Can|Capana07g000551,Cca|Cc02_g37970,Ini|INIL12g03495.t1,Mgu|Migut.J01488,Ath|AT3G46500,Ugi|unitig_62.g23517.t1,Ugi|unitig_736.g22392.t1,Ath|AT4G23340,Ath|AT4G16770,Ath|AT3G49620,Cca|Cc06_g10400,Cca|Cc04_g16840,Cca|Cc07_g06270,Ini|INIL11g16128.t1,Can|Capana07g001184,Sly|Solyc03g116270.2,Cca|Cc07_g06310,Mgu|Mig…	0.528547	0.513857	0.27479	0.555482	0.542391	0.555482	0.567896	0.463486	0.345259
hcluster_402	12	12	17	7	14	15	13	18	10	Yes	118	9	6 to 5,14 to 12,9 to 3	11 to 10,3 to 1	-12.4691	Sly|Solyc08g014430.2,Can|Capana08g001521,Mgu|Migut.H01866,Can|Capana10g000031,Cau|C009N0323E0.1,Ini|INIL01g19935.t1,Stu|PGSC0003DMG400012102,Mgu|Migut.H01209,Cca|Cc05_g06090,Mgu|Migut.L01383,Ugi|unitig_736.g22610.t1,Cca|Cc05_g13140,Ugi|unitig_22.g6483.t1,Stu|PGSC0003DMG400025208,Sly|Solyc03g113710.2,Ugi|unitig_8.g2937.t1,Mgu|Migut.O00840,Ath|AT1G70140,Sly|Solyc07g052730.2,Cau|C011N0183E0.1,Sly|So…	0.481474	0.481474	0.555482	0.37401	0.513857	0.528547	0.49821	0.567896	0.444042
hcluster_403	14	30	0	0	0	39	1	28	6	No	118	6	17 to 16,6 to 5,14 to 13,9 to 3		-13.0176	Mgu|Migut.I00749,Ini|INIL09g36309.t1,Ini|INIL04g28896.t1,Sly|Solyc01g110070.1,Sly|Solyc02g074610.1,Sly|Solyc02g084470.1,Cau|C004N0253G0.1,Ath|AT5G28530,Ath|AT1G10240,Sly|Solyc08g060840.1,Mgu|Migut.I00751,Ini|INIL00g10930.t1,Mgu|Migut.N02416,Cau|C104N0013G1.1,Mgu|Migut.M00046,Sly|Solyc06g065940.2,Sly|Solyc01g096850.2,Sly|Solyc07g008700.2,Ath|AT2G27110,Ini|INIL01g25673.t1,Ini|INIL10g10207.t1,Sly|So…	0.513857	0.681483	0	0	0	0.741286	0.102867	0.665901	0.345259
hcluster_404	10	17	4	13	17	13	14	21	9	Yes	118	9	8 to 7,17 to 15,6 to 4,3 to 2	14 to 12,9 to 3,15 to 11	-13.2359	Can|Capana10g001670,Sly|Solyc10g008440.2,Ath|AT3G45970,Stu|PGSC0003DMG400018844,Sly|Solyc01g090810.2,Ini|INIL04g07122.t1,Ini|INIL13g15424.t1,Stu|PGSC0003DMG400026221,Ini|INIL13g09133.t1,Mgu|Migut.B01585,Mgu|Migut.F01692,Can|Capana01g000711,Ini|INIL02g22360.t1,Can|Capana08g002795,Sly|Solyc08g077900.2,Stu|PGSC0003DMG400018635,Can|Capana01g003553,Mgu|Migut.F01487,Can|Capana06g001596,Ath|AT2G20750,Mg…	0.444042	0.555482	0.27479	0.49821	0.555482	0.49821	0.513857	0.601702	0.422886
hcluster_405	13	20	8	8	15	17	14	14	9	Yes	118	9	11 to 9,6 to 5,14 to 13	17 to 15,3 to 1	-11.725	Can|Capana03g000370,Mgu|Migut.J00700,Cca|Cc00_g23720,Sly|Solyc06g072920.1,Mgu|Migut.L01830,Mgu|Migut.N01530,Ini|INIL13g15467.t1,Ath|AT4G00910,Stu|PGSC0003DMG400027029,Ugi|unitig_90.g27530.t1,Mgu|Migut.O00876,Sly|Solyc09g065070.1,Ini|INIL13g15465.t1,Ath|AT5G46600,Can|Capana09g001419,Stu|PGSC0003DMG400020518,Cau|C037N0032G1.1,Mgu|Migut.N02456,Can|Capana01g000065,Cau|C035N0259E0.1,Sly|Solyc01g096140…	0.49821	0.590953	0.399688	0.399688	0.528547	0.555482	0.513857	0.513857	0.422886
hcluster_406	14	21	9	13	12	13	18	11	6	Yes	117	9	6 to 4,15 to 14	14 to 12,3 to 1,9 to 3	-12.2957	Cau|C000N0820E0.1,Ath|AT5G62160,Ini|INIL09g26375.t1,Cau|C013N0099E0.1,Sly|Solyc06g005620.2,Cau|C031N0004E0.1,Ugi|unitig_21.g20198.t1,Cca|Cc09_g06810,Can|Capana00g002565,Stu|PGSC0003DMG400013108,Ugi|unitig_21.g20203.t1,Ini|INIL03g17259.t2,Mgu|Migut.M01510,Cca|Cc01_g14530,Ini|INIL12g03482.t1,Can|Capana01g001761,Ugi|unitig_21.g20197.t1,Cca|Cc03_g12170,Mgu|Migut.L00016,Mgu|Migut.A00135,Sly|Solyc08g06…	0.515663	0.603581	0.424581	0.5	0.483246	0.5	0.56975	0.465236	0.34682
hcluster_407	13	13	14	9	11	17	13	17	10	Yes	117	9	6 to 5,9 to 3	8 to 7,11 to 10,3 to 1	-10.7918	Stu|PGSC0003DMG401030679,Sly|Solyc07g061950.2,Can|Capana00g005057,Can|Capana01g001324,Ugi|unitig_0.g2086.t1,Mgu|Migut.N01584,Ini|INIL04g02440.t1,Can|Capana10g000644,Can|Capana12g000594,Mgu|Migut.E00709,Sly|Solyc12g009700.1,Ugi|unitig_26.g10582.t1,Stu|PGSC0003DMG400007079,Cca|Cc02_g11240,Sly|Solyc04g008620.2,Sly|Solyc08g021940.1,Cau|C013N0189E0.1,Mgu|Migut.F01978,Ath|AT1G20080,Cau|C036N0023E0.1,Ug…	0.5	0.5	0.515663	0.424581	0.465236	0.557326	0.5	0.557326	0.445767
hcluster_408	16	13	12	13	11	13	12	16	11	Yes	117	9	17 to 16,9 to 3	8 to 7,6 to 4,3 to 1	-9.9005	Cca|Cc11_g10050,Sly|Solyc02g063200.1,Mgu|Migut.L01794,Mgu|Migut.F01780,Ugi|unitig_61.g26302.t1,Stu|PGSC0003DMG401024183,Ath|AT1G18360,Ini|INIL06g37754.t1,Sly|Solyc02g086010.1,Ath|AT5G19290,Can|Capana03g001594,Ugi|unitig_32.g10654.t1,Ath|AT3G55190,Cca|Cc08_g09820,Ugi|unitig_0.g1075.t1,Cca|Cc01_g20850,Ini|INIL15g27516.t1,Cau|C065N0048E0.1,Cca|Cc09_g02150,Stu|PGSC0003DMG400031811,Ugi|unitig_27.g2518…	0.544224	0.5	0.483246	0.5	0.465236	0.5	0.483246	0.544224	0.465236
hcluster_409	17	13	0	14	12	16	17	20	8	Yes	117	8	9 to 3	8 to 7,6 to 5,14 to 12,11 to 10,3 to 1,15 to 14	-10.9911	Can|Capana12g001826,Sly|Solyc12g011200.1,Cau|C011N0354M0.1,Cau|C008N0302E0.1,Mgu|Migut.A00716,Ini|INIL06g05886.t1,Ini|INIL14g26053.t1,Cau|C017N0279M0.1,Stu|PGSC0003DMG401031196,Ini|INIL11g26813.t1,Cau|C122N0001E0.1,Ath|AT4G39410,Ini|INIL08g38566.t1,Ath|AT1G29860,Ath|AT2G47260,Can|Capana00g004112,Cca|Cc10_g06400,Ath|AT4G18170,Mgu|Migut.L01206,Ath|AT5G46350,Mgu|Migut.E00056,Cca|Cc09_g09190,Mgu|Migu…	0.557326	0.5	0	0.515663	0.483246	0.544224	0.557326	0.592825	0.401347
hcluster_410	23	13	10	8	13	10	9	19	11	Yes	116	9	8 to 7,17 to 16,3 to 2		-13.7596	Mgu|Migut.B00614,Ini|INIL03g17767.t1,Cau|C013N0368E0.1,Cca|Cc02_g07540,Ugi|unitig_748.g7606.t1,Ini|INIL14g03806.t1,Mgu|Migut.C00510,Ugi|unitig_899.g15259.t1,Ath|AT3G20250,Ath|AT1G78160,Mgu|Migut.F01724,Ath|AT2G29140,Cca|Cc10_g05450,Sly|Solyc03g123980.2,Ugi|unitig_8.g5038.t1,Ugi|unitig_578.g16547.t1,Ath|AT5G64490,Ini|INIL11g28648.t1,Ath|AT1G35850,Ath|AT1G22240,Cau|C056N0082E0.1,Ini|INIL10g16339.t1…	0.625661	0.501807	0.447508	0.403024	0.501807	0.447508	0.426293	0.583445	0.467002
hcluster_411	12	12	12	11	14	16	16	14	9	Yes	116	9	11 to 9,8 to 6	3 to 1	-7.26186	Ini|INIL11g30931.t1,Ath|AT5G59290,Cca|Cc02_g30610,Stu|PGSC0003DMG401011377,Stu|PGSC0003DMG400019454,Stu|PGSC0003DMG400017601,Ini|INIL04g28938.t1,Ugi|unitig_748.g7311.t1,Cau|C026N0059E0.1,Cca|Cc03_g01720,Sly|Solyc09g005530.2,Ini|INIL08g13552.t1,Mgu|Migut.N02525,Sly|Solyc04g011400.2,Stu|PGSC0003DMG400027735,Cca|Cc06_g03150,Can|Capana12g000146,Mgu|Migut.G00395,Mgu|Migut.N00226,Cau|C004N0336G0.1,Cau|…	0.485034	0.485034	0.485034	0.467002	0.517486	0.546074	0.546074	0.517486	0.426293
hcluster_412	13	14	17	7	12	14	13	17	9	Yes	116	9	9 to 3	8 to 7,6 to 4,11 to 10,3 to 1	-11.6236	Ini|INIL08g34633.t1,Cau|C000N0853E0.1,Stu|PGSC0003DMG400011579,Cau|C005N0675E0.1,Sly|Solyc03g120890.2,Cca|Cc02_g11290,Can|Capana08g002619,Ugi|unitig_748.g8669.t1,Stu|PGSC0003DMG400008082,Mgu|Migut.B00182,Stu|PGSC0003DMG400038589,Ugi|unitig_749.g13574.t1,Sly|Solyc02g062380.1,Ugi|unitig_747.g21987.t1,Sly|Solyc09g091250.2,Cau|C021N0140E0.1,Can|Capana05g002555,Mgu|Migut.H02486,Stu|PGSC0003DMG40001176…	0.501807	0.517486	0.559187	0.377259	0.485034	0.517486	0.501807	0.559187	0.426293
hcluster_413	10	27	0	3	18	12	12	25	9	Yes	116	8	8 to 7,3 to 2,15 to 14	14 to 12,11 to 10	-12.1344	Sly|Solyc11g006480.1,Ini|INIL14g41991.t1,Ini|INIL04g34093.t1,Ath|AT3G12410,Mgu|Migut.G00763,Sly|Solyc01g100670.1,Can|Capana00g000620,Cau|C011N0150M0.1,Mgu|Migut.E01039,Mgu|Migut.N00797,Can|Capana00g000587,Cau|C025N0230E0.1,Mgu|Migut.E01699,Mgu|Migut.J01614,Ini|INIL02g10460.t1,Ini|INIL14g06639.t1,Cau|C016N0137E0.1,Stu|PGSC0003DMG400020590,Ini|INIL04g34099.t1,Cau|C031N0186G1.1,Ini|INIL04g08977.t1,I…	0.447508	0.66156	0	0.232447	0.571622	0.485034	0.485034	0.64428	0.426293
hcluster_414	14	12	18	10	13	13	13	14	9	Yes	116	9	14 to 12	11 to 10,3 to 1	-9.25699	Mgu|Migut.B01752,Ini|INIL10g13031.t1,Can|Capana06g001275,Ugi|unitig_37.g12253.t1,Can|Capana09g000092,Sly|Solyc12g007150.1,Stu|PGSC0003DMG400020811,Cca|Cc00_g06890,Cau|C005N0138E0.1,Ini|INIL02g16619.t1,Can|Capana04g000119,Ini|INIL01g25609.t1,Can|Capana09g002326,Sly|Solyc10g086660.1,Can|Capana12g000456,Ini|INIL11g28267.t1,Cca|Cc06_g09860,Ath|AT4G00460,Sly|Solyc07g032730.2,Mgu|Migut.K00508,Sly|Solyc…	0.517486	0.485034	0.571622	0.447508	0.501807	0.501807	0.501807	0.517486	0.426293
hcluster_415	13	12	9	13	13	14	13	21	8	Yes	116	9	6 to 5,3 to 2	14 to 12,9 to 3	-9.2321	Sly|Solyc09g065760.2,Can|Capana03g004608,Stu|PGSC0003DMG400030779,Ugi|unitig_22.g6226.t1,Stu|PGSC0003DMG400018336,Can|Capana02g001952,Can|Capana08g002842,Ini|INIL04g39479.t1,Can|Capana07g001743,Cca|Cc05_g07260,Stu|PGSC0003DMG400006081,Ath|AT1G77160,Ini|INIL08g13662.t1,Ini|INIL13g08135.t1,Ath|AT1G77145,Ini|INIL04g32514.t1,Cau|C034N0142M0.1,Cau|C041N0072E0.1,Mgu|Migut.G00394,Sly|Solyc09g057760.2,In…	0.501807	0.485034	0.426293	0.501807	0.501807	0.517486	0.501807	0.605478	0.403024
hcluster_416	16	13	11	11	11	15	13	18	7	Yes	115	9	17 to 16,6 to 5,9 to 3,8 to 6	3 to 1	-12.5805	Cca|Cc11_g09690,Cca|Cc03_g08140,Stu|PGSC0003DMG402012314,Cau|C000N0010E0.1,Ugi|unitig_60.g25568.t1,Ath|AT2G15280,Ugi|unitig_748.g7422.t1,Stu|PGSC0003DMG400000932,Cau|C023N0191M0.1,Stu|PGSC0003DMG400020351,Cau|C008N0557E0.1,Ini|INIL10g42250.t1,Can|Capana09g000858,Sly|Solyc06g082740.2,Ini|INIL05g31799.t1,Mgu|Migut.B01805,Ath|AT3G61560,Mgu|Migut.L01026,Stu|PGSC0003DMG402028903,Ini|INIL12g02986.t1,Cc…	0.547942	0.503631	0.468787	0.468787	0.468787	0.53406	0.503631	0.573511	0.378909
hcluster_417	8	31	14	8	17	9	10	12	6	Yes	115	9	8 to 7,6 to 4,14 to 13,15 to 14,9 to 3	3 to 1	-13.2869	Mgu|Migut.M00901,Ugi|unitig_46.g18188.t1,Ini|INIL14g26246.t1,Mgu|Migut.E01521,Sly|Solyc08g075490.2,Can|Capana01g003704,Mgu|Migut.A00996,Ugi|unitig_21.g20208.t1,Sly|Solyc05g053530.1,Ini|INIL03g17558.t1,Stu|PGSC0003DMG400004312,Stu|PGSC0003DMG400001969,Cca|Cc08_g09540,Mgu|Migut.A01162,Sly|Solyc08g016720.1,Mgu|Migut.H02072,Mgu|Migut.E01362,Stu|PGSC0003DMG400002234,Sly|Solyc01g087250.2,Can|Capana08g0…	0.404718	0.694755	0.519327	0.404718	0.561066	0.428023	0.449268	0.48684	0.349992
hcluster_418	0	0	115	0	0	0	0	0	0	No	115	1	14 to 12		-3.29213	Ugi|unitig_174.g29163.t1,Ugi|unitig_146.g30249.t1,Ugi|unitig_135.g35481.t1,Ugi|unitig_130.g30083.t1,Ugi|unitig_547.g33733.t1,Ugi|unitig_129.g32962.t1,Ugi|unitig_800.g34448.t1,Ugi|unitig_805.g34432.t1,Ugi|unitig_839.g32436.t1,Ugi|unitig_723.g28920.t1,Ugi|unitig_130.g30066.t1,Ugi|unitig_822.g29464.t1,Ugi|unitig_827.g31468.t1,Ugi|unitig_172.g35458.t1,Ugi|unitig_678.g33148.t1,Ugi|unitig_99.g29809.t1,…	0	0	1	0	0	0	0	0	0
hcluster_419	10	19	11	13	13	13	13	15	7	Yes	114	9	17 to 15,14 to 13,9 to 3	3 to 1	-9.66924	Sly|Solyc06g068570.2,Ini|INIL08g38744.t1,Mgu|Migut.J01396,Sly|Solyc11g010710.1,Ath|AT5G10510,Can|Capana00g000076,Stu|PGSC0003DMG400014157,Mgu|Migut.H00893,Can|Capana06g001510,Cca|Cc07_g07380,Cca|Cc09_g04020,Mgu|Migut.B01163,Mgu|Migut.H00323,Mgu|Migut.E00751,Mgu|Migut.K01330,Cca|Cc04_g01350,Ini|INIL02g11880.t1,Cca|Cc07_g21360,Can|Capana08g001183,Can|Capana09g000106,Cau|C024N0261E0.1,Can|Capana02g0…	0.451045	0.58726	0.470589	0.505474	0.505474	0.505474	0.505474	0.535933	0.380576
hcluster_420	9	13	12	11	13	14	14	18	10	Yes	114	9	3 to 2	17 to 16,9 to 3	-10.1804	Ini|INIL10g13231.t2,Can|Capana10g001055,Mgu|Migut.M01854,Cca|Cc03_g02420,Can|Capana01g004400,Can|Capana01g004374,Mgu|Migut.H01522,Ini|INIL11g09901.t1,Mgu|Migut.A00969,Cau|C020N0207E0.1,Sly|Solyc01g090910.2,Stu|PGSC0003DMG400010653,Mgu|Migut.B01595,Ini|INIL09g30439.t2,Ath|AT5G47180,Cca|Cc02_g32240,Ini|INIL04g31691.t1,Sly|Solyc08g007200.2,Ugi|unitig_61.g26413.t1,Sly|Solyc01g090990.2,Mgu|Migut.A0098…	0.42977	0.505474	0.488664	0.470589	0.505474	0.521185	0.521185	0.575419	0.451045
hcluster_421	42	8	1	3	17	8	12	19	4	Yes	114	9	8 to 7,17 to 16,6 to 4,3 to 2	14 to 12,11 to 10	-14.0904	Cau|C042N0001E0.1,Ini|INIL13g08210.t1,Ath|AT5G35940,Can|Capana03g004600,Ath|AT2G43730,Ath|AT5G35950,Ath|AT1G52130,Mgu|Migut.C00437,Ini|INIL09g21636.t1,Mgu|Migut.N03117,Ath|AT3G21380,Ath|AT3G16430,Stu|PGSC0003DMG400032197,Ath|AT2G43740,Ini|INIL13g08212.t1,Ini|INIL13g08221.t1,Ath|AT5G49860,Ini|INIL13g08213.t1,Stu|PGSC0003DMG400040105,Ini|INIL13g08208.t1,Mgu|Migut.C00736,Sly|Solyc01g006240.2,Ath|AT1…	0.76626	0.406429	0.105786	0.235047	0.562964	0.406429	0.488664	0.58726	0.280468
hcluster_422	10	13	10	8	14	10	13	21	15	Yes	114	9	8 to 7,6 to 4,3 to 2,15 to 14,9 to 3	11 to 10	-12.8363	Ugi|unitig_8.g4185.t1,Ath|AT4G12040,Ini|INIL06g15075.t1,Ath|AT4G25380,Mgu|Migut.N01477,Cca|Cc08_g13480,Stu|PGSC0003DMG400023837,Sly|Solyc10g083460.1,Ini|INIL12g29035.t1,Mgu|Migut.D00578,Sly|Solyc11g061770.1,Sly|Solyc08g079700.1,Ini|INIL02g16796.t1,Mgu|Migut.F00424,Ini|INIL12g01162.t1,Can|Capana02g001156,Stu|PGSC0003DMG400008152,Cca|Cc00_g19590,Stu|PGSC0003DMG400002697,Cau|C007N0196E0.1,Can|Capana…	0.451045	0.505474	0.451045	0.406429	0.521185	0.451045	0.505474	0.609326	0.535933
hcluster_423	15	16	10	6	16	15	13	15	8	Yes	114	9		6 to 4,14 to 12,11 to 10,3 to 1	-10.2828	Cca|Cc09_g10000,Ini|INIL06g38027.t1,Can|Capana03g001941,Cca|Cc09_g01630,Mgu|Migut.L01800,Sly|Solyc03g082610.1,Mgu|Migut.M00973,Sly|Solyc06g074260.2,Cau|C002N0500E0.1,Sly|Solyc11g069450.1,Mgu|Migut.H01570,Stu|PGSC0003DMG400013467,Mgu|Migut.H01394,Mgu|Migut.M01323,Sly|Solyc02g080510.1,Sly|Solyc02g032800.1,Ugi|unitig_61.g26175.t1,Cau|C012N0325E0.1,Stu|PGSC0003DMG400005883,Stu|PGSC0003DMG400008941,St…	0.535933	0.549828	0.451045	0.351604	0.549828	0.535933	0.505474	0.535933	0.406429
hcluster_424	14	13	13	8	10	12	12	23	9	Yes	114	9	3 to 2	8 to 7,11 to 10,9 to 3	-10.5832	Can|Capana10g001944,Cca|Cc06_g04240,Ugi|unitig_0.g1494.t1,Ini|INIL04g41008.t1,Mgu|Migut.H00151,Ugi|unitig_21.g20500.t1,Ini|INIL12g22016.t1,Ini|INIL04g41006.t1,Cca|Cc01_g09890,Ath|AT4G07960,Ugi|unitig_736.g22400.t1,Stu|PGSC0003DMG400045075,Ath|AT5G16190,Stu|PGSC0003DMG400023381,Ini|INIL07g32378.t1,Can|Capana12g000813,Can|Capana12g002330,Stu|PGSC0003DMG400003888,Ath|AT3G28180,Sly|Solyc09g008990.2,A…	0.521185	0.505474	0.505474	0.406429	0.451045	0.488664	0.488664	0.629535	0.42977
hcluster_425	0	0	0	0	0	0	4	105	4	No	113	3	6 to 4,3 to 2,9 to 3		-6.49308	Ini|INIL14g02017.t1,Ini|INIL13g00816.t1,Ini|INIL12g00231.t1,Ini|INIL00g26968.t1,Ini|INIL00g33993.t1,Ini|INIL08g42127.t1,Ini|INIL00g16422.t1,Ini|INIL00g00327.t1,Ini|INIL12g40449.t1,Ini|INIL04g37158.t1,Ini|INIL04g39671.t1,Ini|INIL07g33759.t1,Ini|INIL13g38977.t1,Ini|INIL07g33410.t1,Ini|INIL07g33695.t1,Ini|INIL15g31237.t1,Ini|INIL09g29691.t1,Ini|INIL02g10162.t1,Ini|INIL05g32135.t1,Ini|INIL06g06390.t1…	0	0	0	0	0	0	0.281929	0.982631	0.281929
hcluster_426	13	13	2	25	17	13	11	12	6	Yes	112	9	8 to 7,11 to 10	6 to 4,14 to 12,3 to 1	-10.9076	Can|Capana04g002233,Cca|Cc06_g08540,Mgu|Migut.I00189,Ini|INIL14g42017.t1,Cca|Cc03_g15620,Sly|Solyc05g055700.2,Stu|PGSC0003DMG400007802,Cca|Cc03_g15520,Cca|Cc03_g15390,Ini|INIL14g42016.t1,Can|Capana09g000691,Sly|Solyc12g096760.1,Cau|C002N0114E0.1,Cca|Cc11_g04260,Can|Capana03g004042,Ath|AT5G16990,Ini|INIL08g30974.t1,Cca|Cc05_g04030,Mgu|Migut.N03046,Cca|Cc03_g15600,Cca|Cc06_g19030,Ini|INIL08g27378.t…	0.509214	0.509214	0.181244	0.652148	0.566813	0.509214	0.474248	0.492366	0.354881
hcluster_427	17	15	0	11	14	14	13	20	8	Yes	112	8	9 to 3	14 to 12,3 to 1,15 to 11	-11.8634	Ath|AT3G19020,Mgu|Migut.A00262,Sly|Solyc12g088950.1,Sly|Solyc01g108900.2,Stu|PGSC0003DMG400006226,Ath|AT5G25550,Ath|AT4G06744,Can|Capana10g000868,Stu|PGSC0003DMG400016899,Cau|C048N0062E0.1,Cau|C061N0023E0.1,Can|Capana02g000690,Stu|PGSC0003DMG400025480,Can|Capana07g001734,Ini|INIL02g16584.t1,Cca|Cc02_g18300,Ath|AT4G28380,Stu|PGSC0003DMG400025926,Stu|PGSC0003DMG400032828,Mgu|Migut.G00374,Ini|INIL09…	0.566813	0.539734	0	0.474248	0.524958	0.524958	0.509214	0.602452	0.409905
hcluster_428	0	0	0	0	0	0	0	112	0	No	112	1	3 to 2		-3.27893	Ini|INIL13g00753.t1,Ini|INIL14g00683.t1,Ini|INIL04g28565.t1,Ini|INIL09g35779.t1,Ini|INIL14g02033.t1,Ini|INIL14g34185.t1,Ini|INIL14g04273.t1,Ini|INIL15g29366.t1,Ini|INIL02g22369.t1,Ini|INIL03g13972.t1,Ini|INIL14g21279.t1,Ini|INIL01g05081.t1,Ini|INIL02g40331.t1,Ini|INIL10g10618.t1,Ini|INIL05g02865.t1,Ini|INIL13g35750.t1,Ini|INIL04g07187.t1,Ini|INIL13g06613.t1,Ini|INIL12g00266.t1,Ini|INIL11g10780.t1…	0	0	0	0	0	0	0	1	0
hcluster_429	0	0	0	0	25	24	36	26	1	No	112	5	6 to 4,3 to 2,9 to 8		-9.21148	Stu|PGSC0003DMG400008179,Stu|PGSC0003DMG400025060,Stu|PGSC0003DMG400046261,Sly|Solyc10g051070.1,Stu|PGSC0003DMG400023892,Stu|PGSC0003DMG400009377,Stu|PGSC0003DMG400008178,Can|Capana10g002356,Stu|PGSC0003DMG400045663,Can|Capana01g003266,Cau|C018N0337E0.1,Stu|PGSC0003DMG400031146,Stu|PGSC0003DMG400045571,Stu|PGSC0003DMG400025062,Stu|PGSC0003DMG400036456,Sly|Solyc00g255510.1,Can|Capana02g002682,Ini|…	0	0	0	0	0.652148	0.642997	0.734898	0.660964	0.107309
hcluster_430	13	16	17	14	14	10	9	14	5	Yes	112	9	15 to 14	6 to 4,3 to 1,8 to 6	-9.45263	Ini|INIL14g41477.t1,Mgu|Migut.B00925,Mgu|Migut.B00924,Can|Capana02g000423,Sly|Solyc04g078980.2,Cca|Cc02_g35320,Mgu|Migut.H00742,Can|Capana04g001443,Ath|AT5G30500,Sly|Solyc04g078990.2,Ini|INIL10g13446.t1,Ugi|unitig_747.g21807.t1,Ini|INIL06g20716.t1,Ath|AT2G47180,Ugi|unitig_8.g2922.t1,Cca|Cc02_g35350,Stu|PGSC0003DMG400024800,Sly|Solyc02g084980.2,Ath|AT1G77130,Can|Capana01g002824,Cca|Cc11_g15250,Cca…	0.509214	0.553655	0.566813	0.524958	0.524958	0.454653	0.433319	0.524958	0.32179
hcluster_431	9	9	9	9	17	24	16	11	7	Yes	111	9	6 to 5,9 to 8,9 to 3	3 to 1	-9.653	Sly|Solyc02g033080.1,Can|Capana07g002228,Ath|AT3G13682,Mgu|Migut.M00107,Sly|Solyc12g006370.1,Stu|PGSC0003DMG400015925,Cca|Cc11_g10370,Cca|Cc00_g03310,Stu|PGSC0003DMG400000338,Can|Capana03g002444,Cca|Cc07_g12680,Can|Capana07g001125,Cau|C020N0355E0.1,Ath|AT4G16310,Sly|Solyc12g008850.1,Mgu|Migut.M00869,Ini|INIL02g39750.t1,Can|Capana07g002229,Ath|AT1G62830,Stu|PGSC0003DMG401024074,Sly|Solyc02g081390.…	0.435121	0.435121	0.435121	0.435121	0.568766	0.645005	0.555596	0.476106	0.385685
hcluster_432	14	12	2	10	15	17	17	12	12	Yes	111	9	9 to 8,8 to 6	14 to 12,11 to 10	-8.71212	Ath|AT4G40040,Ini|INIL09g21581.t1,Mgu|Migut.H02337,Stu|PGSC0003DMG400025246,Sly|Solyc10g008910.1,Ini|INIL15g27871.t1,Ugi|unitig_699.g19799.t1,Sly|Solyc05g051500.2,Can|Capana00g001558,Cau|C036N0038E0.1,Ath|AT4G40030,Mgu|Migut.D00565,Cau|C036N0037G0.1,Mgu|Migut.N01116,Stu|PGSC0003DMG400001119,Sly|Solyc01g086760.2,Mgu|Migut.B01088,Can|Capana04g000974,Stu|PGSC0003DMG400032112,Can|Capana08g001046,Stu|…	0.526872	0.494245	0.182388	0.456486	0.541663	0.568766	0.568766	0.494245	0.494245
hcluster_433	14	14	6	12	13	12	14	20	6	Yes	111	9	3 to 2	6 to 5,14 to 12,11 to 10,9 to 3	-11.0205	Stu|PGSC0003DMG400014343,Mgu|Migut.L00472,Mgu|Migut.B00079,Can|Capana03g004598,Cau|C036N0019E0.1,Stu|PGSC0003DMG400009466,Ini|INIL05g09640.t1,Ini|INIL01g25190.t1,Ini|INIL12g24651.t1,Stu|PGSC0003DMG400030875,Mgu|Migut.N01319,Ini|INIL12g02989.t1,Sly|Solyc04g007630.1,Ugi|unitig_578.g16212.t1,Ini|INIL14g35347.t1,Ini|INIL03g17648.t1,Ath|AT1G29100,Ath|AT1G22990,Stu|PGSC0003DMG400005000,Ini|INIL09g30114…	0.526872	0.526872	0.356546	0.494245	0.511112	0.494245	0.526872	0.604433	0.356546
hcluster_434	7	7	7	8	14	11	10	41	6	Yes	111	9	6 to 5,3 to 2,9 to 8	8 to 6	-10.8985	Ugi|unitig_899.g15540.t1,Can|Capana05g001207,Cca|Cc06_g02120,Ini|INIL12g40147.t1,Ini|INIL00g14766.t1,Mgu|Migut.K00490,Stu|PGSC0003DMG400002834,Ini|INIL12g40117.t1,Ini|INIL01g25541.t1,Cau|C013N0221E0.1,Mgu|Migut.E00115,Ugi|unitig_22.g6264.t1,Can|Capana00g003905,Stu|PGSC0003DMG400029425,Ugi|unitig_699.g19389.t1,Sly|Solyc04g081140.1,Can|Capana11g001179,Ini|INIL00g40301.t1,Can|Capana00g003904,Ini|INI…	0.385685	0.385685	0.385685	0.411671	0.526872	0.476106	0.456486	0.766853	0.356546
hcluster_435	12	12	24	6	18	10	10	15	4	Yes	111	9	8 to 7,14 to 12,9 to 3	11 to 10,3 to 1	-11.9876	Cca|Cc00_g31330,Can|Capana08g001071,Ugi|unitig_62.g23324.t1,Sly|Solyc01g095940.2,Ini|INIL09g30375.t1,Ugi|unitig_8.g4430.t1,Ugi|unitig_748.g8535.t1,Ini|INIL02g14138.t1,Ugi|unitig_748.g8533.t1,Ini|INIL09g30376.t1,Ath|AT5G22490,Sly|Solyc10g009430.2,Ath|AT3G49200,Ugi|unitig_37.g12844.t1,Can|Capana08g001097,Ath|AT1G72110,Ini|INIL14g03633.t1,Sly|Solyc01g011490.1,Mgu|Migut.M00282,Mgu|Migut.F00219,Cau|C0…	0.494245	0.494245	0.645005	0.356546	0.581252	0.456486	0.456486	0.541663	0.284902
hcluster_436	12	14	14	13	13	12	14	12	7	Yes	111	9	6 to 4,15 to 14	3 to 1,8 to 6	-9.21831	Ini|INIL10g12600.t1,Ugi|unitig_0.g65.t1,Stu|PGSC0003DMG400009194,Cca|Cc06_g19140,Cau|C046N0139E0.1,Cau|C006N0157E0.1,Can|Capana03g003090,Cau|C001N0485E0.1,Cca|Cc02_g17560,Cca|Cc05_g00150,Ini|INIL10g12294.t1,Ugi|unitig_37.g11912.t1,Sly|Solyc01g109550.2,Can|Capana10g000180,Mgu|Migut.E01343,Ath|AT2G44020,Ath|AT3G18870,Mgu|Migut.M01675,Cau|C037N0050E0.1,Can|Capana03g000004,Ugi|unitig_37.g11911.t1,Can…	0.494245	0.526872	0.526872	0.511112	0.511112	0.494245	0.526872	0.494245	0.385685
hcluster_437	13	10	13	9	13	12	13	16	11	Yes	110	9	3 to 2	6 to 5,14 to 13,11 to 10,9 to 3	-8.95165	Ath|AT5G58530,Stu|PGSC0003DMG400006934,Mgu|Migut.N01837,Can|Capana05g000007,Ath|AT1G64500,Ath|AT1G32760,Stu|PGSC0003DMG400012231,Mgu|Migut.F00833,Ugi|unitig_27.g25287.t1,Ath|AT5G06470,Can|Capana06g000328,Ath|AT5G13810,Stu|PGSC0003DMG400012263,Sly|Solyc11g006430.1,Ath|AT2G41330,Ini|INIL05g28432.t1,Ugi|unitig_46.g18647.t1,Stu|PGSC0003DMG400030449,Sly|Solyc06g082170.2,Ugi|unitig_22.g5128.t1,Cca|Cc07…	0.513029	0.458337	0.513029	0.436942	0.513029	0.496144	0.513029	0.557557	0.477983
hcluster_438	0	0	0	0	0	0	0	96	14	No	110	2	3 to 2,9 to 3		-5.36773	Ini|INIL13g07047.t1,Ini|INIL15g04311.t1,Ini|INIL09g35903.t1,Ini|INIL13g00821.t1,Ini|INIL15g14380.t1,Ini|INIL14g04286.t1,Ini|INIL08g23561.t1,Cau|C115N0019G1.1,Ini|INIL13g15466.t1,Ini|INIL06g36500.t1,Ini|INIL00g30892.t1,Ini|INIL02g22380.t1,Ini|INIL11g15992.t1,Cau|C055N0032G1.1,Cau|C080N0065G1.1,Ini|INIL10g42562.t1,Ini|INIL04g20361.t2,Ini|INIL07g33851.t1,Ini|INIL03g22496.t1,Ini|INIL08g00420.t1,Ini|I…	0	0	0	0	0	0	0	0.967814	0.528806
hcluster_439	6	14	0	17	17	17	17	15	7	Yes	110	8	17 to 15	14 to 12,3 to 1,15 to 14	-8.19332	Can|Capana00g004743,Cau|C048N0010E0.1,Cca|Cc05_g03310,Sly|Solyc07g049180.2,Stu|PGSC0003DMG400008093,Ath|AT3G57120,Can|Capana08g001382,Mgu|Migut.C00331,Stu|PGSC0003DMG400006087,Stu|PGSC0003DMG402000674,Mgu|Migut.D02245,Ini|INIL06g38051.t1,Mgu|Migut.F00078,Mgu|Migut.L01480,Sly|Solyc02g081040.2,Mgu|Migut.C00677,Sly|Solyc11g069630.1,Ath|AT3G21630,Cau|C042N0054E0.1,Sly|Solyc09g083200.2,Stu|PGSC0003DMG…	0.35823	0.528806	0	0.570739	0.570739	0.570739	0.570739	0.543611	0.387425
hcluster_440	15	10	6	8	18	21	17	12	3	Yes	110	9	6 to 5	11 to 10,3 to 1,15 to 14	-13.6368	Sly|Solyc06g075660.2,Stu|PGSC0003DMG400004612,Sly|Solyc02g086690.2,Ath|AT5G40350,Cca|Cc00_g11590,Can|Capana12g000182,Mgu|Migut.N00319,Cca|Cc01_g12280,Ath|AT3G24310,Cau|C044N0044M0.1,Can|Capana11g002314,Mgu|Migut.J00446,Cca|Cc06_g04470,Cau|C011N0459E0.1,Can|Capana09g002253,Sly|Solyc06g009410.1,Sly|Solyc02g067760.2,Ath|AT1G25340,Ini|INIL11g09839.t1,Ini|INIL13g07537.t1,Sly|Solyc09g008390.1,Sly|Solyc…	0.543611	0.458337	0.35823	0.413456	0.583235	0.617244	0.570739	0.496144	0.24044
hcluster_441	11	11	8	15	12	18	11	18	6	Yes	110	9	6 to 5,11 to 10,9 to 3	14 to 12,3 to 1	-11.5388	Cca|Cc02_g16660,Can|Capana02g002870,Cca|Cc02_g15840,Can|Capana00g004111,Mgu|Migut.L00992,Ini|INIL14g41661.t1,Cau|C010N0110E0.1,Mgu|Migut.M00994,Mgu|Migut.G00298,Sly|Solyc10g054800.1,Sly|Solyc12g057050.1,Cau|C093N0031E0.1,Ugi|unitig_60.g25587.t1,Can|Capana02g001672,Mgu|Migut.H00271,Can|Capana03g000489,Ath|AT1G52180,Mgu|Migut.I00715,Ugi|unitig_748.g8558.t1,Cca|Cc04_g15640,Cca|Cc07_g08140,Ath|AT3G06…	0.477983	0.477983	0.413456	0.543611	0.496144	0.583235	0.477983	0.583235	0.35823
hcluster_442	1	4	5	12	37	11	19	18	3	Yes	110	9	8 to 7,6 to 4,3 to 2,15 to 11	9 to 3	-14.7151	Stu|PGSC0003DMG403011252,Can|Capana12g002431,Cca|Cc05_g05390,Stu|PGSC0003DMG401011252,Can|Capana03g001544,Can|Capana02g001093,Sly|Solyc12g019240.1,Can|Capana02g002126,Mgu|Migut.E00821,Can|Capana09g000387,Stu|PGSC0003DMG402011252,Stu|PGSC0003DMG400018284,Sly|Solyc05g026600.2,Ugi|unitig_62.g23586.t1,Can|Capana12g001483,Can|Capana06g001823,Can|Capana02g001725,Can|Capana08g002113,Sly|Solyc07g052140.2…	0.108878	0.286414	0.324993	0.496144	0.745316	0.477983	0.595114	0.583235	0.24044
hcluster_443	22	15	5	9	15	13	12	10	9	Yes	110	9	17 to 16,9 to 8	14 to 12,8 to 6,15 to 11	-12.325	Ath|AT5G07640,Stu|PGSC0003DMG400023271,Stu|PGSC0003DMG400004964,Mgu|Migut.M01965,Ugi|unitig_899.g15180.t1,Can|Capana03g000090,Sly|Solyc01g110080.1,Sly|Solyc03g005970.2,Ini|INIL08g18679.t1,Sly|Solyc03g115920.2,Can|Capana08g002597,Cau|C003N0265E0.1,Cca|Cc04_g05500,Sly|Solyc03g123480.1,Stu|PGSC0003DMG400019526,Sly|Solyc02g069230.2,Cau|C076N0012E0.1,Stu|PGSC0003DMG400027818,Cca|Cc10_g08060,Ini|INIL01…	0.627589	0.543611	0.324993	0.436942	0.543611	0.513029	0.496144	0.458337	0.436942
hcluster_444	9	14	17	13	11	13	13	15	5	Yes	110	9	17 to 15	8 to 7,3 to 1	-10.2282	Can|Capana00g002781,Ini|INIL01g25307.t1,Sly|Solyc01g056530.1,Sly|Solyc08g082990.2,Mgu|Migut.E01301,Ini|INIL15g28114.t1,Cca|Cc02_g20630,Ugi|unitig_37.g12173.t1,Ugi|unitig_60.g25468.t1,Can|Capana08g002170,Cca|Cc00_g10900,Ini|INIL01g25306.t1,Can|Capana00g002777,Ugi|unitig_21.g20273.t1,Mgu|Migut.C00289,Ini|INIL15g28113.t1,Stu|PGSC0003DMG400010669,Sly|Solyc01g106200.1,Ugi|unitig_5.g31002.t1,Ugi|unitig…	0.436942	0.528806	0.570739	0.513029	0.477983	0.513029	0.513029	0.543611	0.324993
hcluster_445	0	0	110	0	0	0	0	0	0	No	110	1	14 to 12		-3.26994	Ugi|unitig_820.g34331.t1,Ugi|unitig_139.g29589.t1,Ugi|unitig_800.g34449.t1,Ugi|unitig_817.g33523.t1,Ugi|unitig_881.g33027.t1,Ugi|unitig_547.g33735.t1,Ugi|unitig_127.g34200.t1,Ugi|unitig_820.g34327.t1,Ugi|unitig_127.g34213.t1,Ugi|unitig_127.g34214.t1,Ugi|unitig_139.g29602.t1,Ugi|unitig_127.g34211.t1,Ugi|unitig_649.g29135.t1,Ugi|unitig_127.g34199.t1,Ugi|unitig_135.g35483.t1,Ugi|unitig_820.g34330.t1…	0	0	1	0	0	0	0	0	0
hcluster_446	7	9	4	16	30	11	11	18	3	Yes	109	9	8 to 7,3 to 2,15 to 11	9 to 3	-14.2065	Ugi|unitig_37.g12338.t1,Cca|Cc05_g06970,Ugi|unitig_21.g20037.t1,Ini|INIL12g03101.t1,Cau|C004N0342E0.1,Stu|PGSC0003DMG400004629,Sly|Solyc12g099430.1,Cca|Cc02_g13010,Ini|INIL13g07942.t1,Can|Capana07g000681,Ini|INIL13g07938.t1,Stu|PGSC0003DMG400011311,Cca|Cc02_g14160,Sly|Solyc05g054320.2,Cca|Cc02_g34360,Can|Capana02g001977,Sly|Solyc09g075300.2,Can|Capana10g000384,Sly|Solyc01g066470.2,Can|Capana01g00…	0.389184	0.438783	0.287945	0.559538	0.69948	0.479879	0.479879	0.585238	0.241831
hcluster_447	12	9	9	8	13	20	14	13	11	Yes	109	9	6 to 5,8 to 6,15 to 11	17 to 15,11 to 10,3 to 1	-10.7103	Sly|Solyc10g073350.1,Stu|PGSC0003DMG400026579,Ugi|unitig_899.g15553.t1,Ath|AT5G47160,Ugi|unitig_21.g20145.t1,Sly|Solyc08g077940.1,Can|Capana03g003698,Stu|PGSC0003DMG400042099,Mgu|Migut.K00171,Cca|Cc06_g22770,Stu|PGSC0003DMG400001557,Cau|C046N0047E0.1,Ugi|unitig_0.g2809.t1,Ath|AT2G22740,Can|Capana00g002689,Can|Capana03g002681,Cca|Cc08_g11430,Cca|Cc03_g06530,Stu|PGSC0003DMG400031304,Sly|Solyc09g082…	0.498062	0.438783	0.438783	0.41526	0.514966	0.608454	0.530759	0.514966	0.479879
hcluster_448	5	12	9	9	19	16	15	17	7	Yes	109	9	14 to 13,9 to 8,9 to 3	17 to 16,3 to 1,8 to 6	-12.9377	Ath|AT3G17070,Cca|Cc00_g33590,Ini|INIL06g37987.t1,Can|Capana02g002192,Sly|Solyc12g017660.1,Cca|Cc04_g03200,Can|Capana00g002177,Sly|Solyc01g067880.1,Cau|C005N0383E0.1,Ath|AT2G37130,Can|Capana07g001092,Stu|PGSC0003DMG400001774,Ugi|unitig_52.g17444.t1,Can|Capana00g002127,Stu|PGSC0003DMG400034594,Cau|C005N0351E0.1,Cca|Cc05_g02980,Sly|Solyc09g018600.1,Ini|INIL11g05324.t1,Can|Capana12g002256,Sly|Solyc0…	0.326623	0.498062	0.438783	0.438783	0.597126	0.559538	0.545579	0.572731	0.389184
hcluster_449	9	10	14	12	22	14	9	10	9	Yes	109	9	8 to 7,6 to 5,14 to 12,11 to 10		-12.052	Can|Capana12g001080,Ugi|unitig_85.g27192.t1,Sly|Solyc07g041910.2,Cau|C011N0547E0.1,Mgu|Migut.D00004,Ugi|unitig_578.g16448.t1,Mgu|Migut.L01567,Can|Capana02g001754,Cau|C065N0081E0.1,Cau|C022N0040E0.1,Ath|AT4G01610,Mgu|Migut.M01454,Cau|C065N0077G1.1,Can|Capana02g001787,Ini|INIL01g25529.t1,Sly|Solyc11g008260.1,Ini|INIL08g27339.t1,Can|Capana02g001277,Sly|Solyc07g041900.2,Ini|INIL14g41340.t1,Ugi|unitig…	0.438783	0.460208	0.530759	0.498062	0.629624	0.530759	0.438783	0.460208	0.438783
hcluster_450	0	0	109	0	0	0	0	0	0	No	109	1	14 to 12		-3.26538	Ugi|unitig_119.g30641.t1,Ugi|unitig_813.g34379.t1,Ugi|unitig_679.g29433.t1,Ugi|unitig_683.g34673.t1,Ugi|unitig_588.g34764.t1,Ugi|unitig_813.g34369.t1,Ugi|unitig_144.g31418.t1,Ugi|unitig_680.g33587.t1,Ugi|unitig_797.g34459.t1,Ugi|unitig_185.g30027.t1,Ugi|unitig_874.g29821.t1,Ugi|unitig_146.g30248.t1,Ugi|unitig_165.g34187.t1,Ugi|unitig_145.g32343.t1,Ugi|unitig_838.g29048.t1,Ugi|unitig_129.g32972.t1…	0	0	1	0	0	0	0	0	0
hcluster_451	10	11	13	13	15	10	12	13	11	Yes	108	9	8 to 7,6 to 4	9 to 8	-11.7441	Sly|Solyc02g085790.2,Cau|C024N0350E0.1,Ugi|unitig_747.g21816.t1,Ugi|unitig_0.g1316.t1,Can|Capana06g000550,Mgu|Migut.E01490,Can|Capana02g002768,Sly|Solyc01g088080.2,Cau|C031N0107E0.1,Stu|PGSC0003DMG400005665,Cca|Cc02_g24590,Can|Capana11g000137,Stu|PGSC0003DMG400006829,Ath|AT1G67760,Ath|AT5G26360,Ugi|unitig_26.g9787.t1,Ini|INIL02g10434.t1,Sly|Solyc05g013990.2,Stu|PGSC0003DMG400010776,Ath|AT3G20050,…	0.462098	0.481795	0.516923	0.516923	0.547567	0.462098	0.5	0.516923	0.481795
hcluster_452	0	19	3	17	35	0	28	2	3	No	107	7	8 to 7,17 to 15,6 to 4,14 to 13,11 to 10	9 to 8	-12.1491	Stu|PGSC0003DMG400008741,Can|Capana03g004111,Stu|PGSC0003DMG400037547,Ugi|unitig_0.g1419.t1,Stu|PGSC0003DMG400018197,Cca|Cc04_g11310,Mgu|Migut.H02422,Mgu|Migut.O00448,Stu|PGSC0003DMG400020452,Mgu|Migut.A00347,Can|Capana02g001809,Stu|PGSC0003DMG400009386,Can|Capana10g001936,Stu|PGSC0003DMG400021880,Cca|Cc03_g10920,Cca|Cc05_g05110,Stu|PGSC0003DMG400018133,Cca|Cc11_g07630,Stu|PGSC0003DMG400005680,St…	0	0.60121	0.244664	0.576776	0.73891	0	0.688021	0.18712	0.244664
hcluster_453	0	0	0	2	6	4	3	44	48	No	107	6	6 to 5,11 to 10,3 to 1,9 to 8,9 to 3	8 to 6	-9.7445	Cau|C088N0001M0.1,Ini|INIL14g21187.t1,Ini|INIL09g26332.t1,Ini|INIL04g12005.t1,Ini|INIL06g16210.t1,Ini|INIL15g14215.t1,Ini|INIL11g18393.t1,Ini|INIL07g08687.t1,Cau|C013N0005M0.1,Cau|C163N0006M0.1,Cau|C042N0056M0.1,Ini|INIL03g14320.t1,Ini|INIL05g31762.t1,Cau|C119N0003M0.1,Cau|C092N0033M0.1,Cau|C163N0004M0.1,Can|Capana01g003892,Cau|C060N0038M0.1,Cau|C071N0002M0.1,Cau|C044N0070M0.1,Ini|INIL00g13505.t1…	0	0	0	0.18712	0.363396	0.291062	0.244664	0.791648	0.811823
hcluster_454	9	14	3	9	16	16	19	19	2	Yes	107	9	11 to 9,6 to 4,15 to 14	14 to 12,3 to 1,9 to 8	-11.3811	Can|Capana04g002841,Cca|Cc03_g05410,Ini|INIL02g11945.t1,Ini|INIL02g11944.t1,Ath|AT1G06160,Ugi|unitig_32.g11789.t1,Sly|Solyc09g066360.1,Mgu|Migut.N00264,Stu|PGSC0003DMG400013257,Cca|Cc01_g18390,Sly|Solyc11g011740.1,Mgu|Migut.K00941,Ini|INIL02g11938.t1,Can|Capana05g000206,Mgu|Migut.K00939,Ini|INIL13g08181.t1,Cca|Cc01_g18400,Cca|Cc02_g14250,Stu|PGSC0003DMG400013256,Cau|C004N0129E0.1,Ini|INIL06g37898…	0.442523	0.534727	0.244664	0.442523	0.56356	0.56356	0.60121	0.60121	0.18712
hcluster_455	8	10	10	15	12	13	17	17	5	Yes	107	9	17 to 15,11 to 9,15 to 11	8 to 7,6 to 5,3 to 1	-10.9604	Ini|INIL14g41676.t1,Ugi|unitig_578.g16194.t1,Cca|Cc00_g17130,Ini|INIL05g22970.t1,Ini|INIL14g41674.t2,Cca|Cc10_g06850,Ath|AT5G64260,Ini|INIL14g03790.t1,Stu|PGSC0003DMG400028030,Stu|PGSC0003DMG400014816,Cca|Cc00_g25930,Sly|Solyc00g206460.1,Can|Capana04g001008,Ini|INIL14g04213.t1,Ugi|unitig_21.g20694.t1,Stu|PGSC0003DMG400030809,Stu|PGSC0003DMG400030810,Sly|Solyc10g074540.1,Cca|Cc09_g06100,Ath|AT5G09…	0.418927	0.464009	0.464009	0.549575	0.501958	0.5189	0.576776	0.576776	0.329939
hcluster_456	19	11	9	12	12	13	8	18	5	Yes	107	9	9 to 3	17 to 15,6 to 4,3 to 1	-12.2653	Ath|AT5G41210,Can|Capana06g003058,Sly|Solyc06g009020.2,Can|Capana00g004998,Ini|INIL13g39021.t1,Sly|Solyc09g074850.2,Ini|INIL12g24886.t1,Ugi|unitig_32.g10731.t1,Stu|PGSC0003DMG400014627,Sly|Solyc04g057890.2,Cau|C031N0036E0.1,Stu|PGSC0003DMG400025527,Cca|Cc00_g26170,Ath|AT1G02920,Stu|PGSC0003DMG400016722,Ini|INIL14g41431.t1,Ugi|unitig_26.g9702.t1,Ini|INIL14g41858.t1,Can|Capana01g000219,Ini|INIL12g0…	0.60121	0.483732	0.442523	0.501958	0.501958	0.5189	0.418927	0.589303	0.329939
hcluster_457	12	11	15	10	14	11	10	14	10	Yes	107	9	8 to 7,6 to 5,14 to 12,9 to 3	3 to 1	-11.7511	Mgu|Migut.D00541,Stu|PGSC0003DMG402007052,Sly|Solyc01g006360.2,Mgu|Migut.I00262,Can|Capana01g003121,Cca|Cc07_g18440,Ini|INIL14g26224.t1,Ath|AT2G13680,Cau|C088N0031E0.1,Cau|C017N0187E0.1,Ugi|unitig_899.g15164.t1,Ath|AT2G31960,Cau|C122N0009E0.1,Can|Capana07g001693,Sly|Solyc07g061920.2,Ugi|unitig_0.g1978.t1,Ugi|unitig_8.g3760.t1,Ugi|unitig_899.g15165.t1,Ugi|unitig_37.g12850.t1,Ath|AT3G07160,Cau|C052…	0.501958	0.483732	0.549575	0.464009	0.534727	0.483732	0.464009	0.534727	0.464009
hcluster_458	17	12	12	8	14	12	7	19	5	Yes	106	9	8 to 7,17 to 16,9 to 3	6 to 4,11 to 10,3 to 1	-11.6178	Sly|Solyc00g209460.1,Ini|INIL05g24409.t1,Ath|AT1G54030,Ugi|unitig_736.g22754.t1,Sly|Solyc08g082500.1,Ugi|unitig_736.g22745.t1,Can|Capana00g002927,Stu|PGSC0003DMG400008961,Ini|INIL05g24401.t1,Ugi|unitig_578.g16125.t1,Can|Capana11g000522,Ini|INIL04g02540.t1,Mgu|Migut.G00069,Stu|PGSC0003DMG400026125,Ini|INIL11g05343.t1,Sly|Solyc11g013870.1,Sly|Solyc05g043310.1,Ath|AT2G03980,Sly|Solyc02g065710.1,Ugi|…	0.57883	0.503937	0.503937	0.420791	0.536741	0.503937	0.394579	0.603283	0.331626
hcluster_459	9	13	9	10	15	15	13	14	8	Yes	106	9	15 to 11	6 to 4,11 to 10,3 to 1	-12.1085	Stu|PGSC0003DMG400033872,Ini|INIL05g22796.t1,Ugi|unitig_749.g13587.t1,Mgu|Migut.N00375,Ath|AT5G09680,Stu|PGSC0003DMG400028310,Stu|PGSC0003DMG400029934,Ini|INIL10g32289.t1,Mgu|Migut.O00526,Ath|AT1G60660,Mgu|Migut.F00169,Cau|C007N0324E0.1,Ath|AT3G61580,Ini|INIL13g07980.t1,Stu|PGSC0003DMG401006791,Cca|Cc00_g19700,Can|Capana03g001939,Mgu|Migut.A00130,Mgu|Migut.F01003,Sly|Solyc10g045060.1,Can|Capana06…	0.444424	0.520898	0.444424	0.46594	0.551604	0.551604	0.520898	0.536741	0.420791
hcluster_460	11	13	15	7	11	21	9	12	7	Yes	106	9	6 to 5,3 to 2	11 to 10,9 to 3,8 to 6	-12.6784	Can|Capana04g000021,Can|Capana06g001532,Sly|Solyc02g036130.1,Sly|Solyc02g036120.1,Sly|Solyc10g085800.1,Ini|INIL07g39180.t3,Can|Capana01g003577,Ugi|unitig_46.g17967.t1,Ath|AT2G27930,Mgu|Migut.B01605,Can|Capana09g000109,Mgu|Migut.J00475,Sly|Solyc02g036230.1,Ugi|unitig_8.g4907.t1,Ini|INIL14g07211.t1,Sly|Solyc04g008090.2,Stu|PGSC0003DMG400038899,Stu|PGSC0003DMG400009931,Sly|Solyc02g068510.1,Mgu|Migut…	0.485689	0.520898	0.551604	0.394579	0.485689	0.625478	0.444424	0.503937	0.394579
hcluster_461	13	13	14	9	14	9	9	16	9	Yes	106	9	8 to 7,3 to 2	15 to 11	-8.30378	Ugi|unitig_26.g9573.t1,Ini|INIL14g07093.t1,Mgu|Migut.L00614,Mgu|Migut.L00228,Ini|INIL12g15722.t1,Ugi|unitig_744.g24688.t1,Mgu|Migut.J00493,Ini|INIL09g33217.t1,Ugi|unitig_0.g1903.t1,Can|Capana08g002208,Ugi|unitig_92.g28261.t1,Ini|INIL10g12196.t1,Can|Capana02g000198,Can|Capana09g002320,Ugi|unitig_736.g22454.t1,Ini|INIL02g16778.t1,Cca|Cc08_g02330,Mgu|Migut.E00917,Stu|PGSC0003DMG400002690,Cau|C082N00…	0.520898	0.520898	0.536741	0.444424	0.536741	0.444424	0.444424	0.565602	0.444424
hcluster_462	105	0	0	0	0	0	0	0	0	No	105	1	17 to 16		-3.24671	Ath|AT4G13060,Ath|AT3G47030,Ath|AT3G57590,Ath|AT5G22791,Ath|AT1G70970,Ath|AT1G46984,Ath|AT3G47140,Ath|AT1G31080,Ath|AT2G02890,Ath|AT2G16220,Ath|AT1G47800,Ath|AT1G31000,Ath|AT1G43005,Ath|AT1G31090,Ath|AT4G38870,Ath|AT5G62510,Ath|AT1G33010,Ath|AT1G32660,Ath|AT3G47150,Ath|AT1G52495,Ath|AT1G53790,Ath|AT3G47130,Ath|AT5G38810,Ath|AT1G47340,Ath|AT1G71290,Ath|AT1G55070,Ath|AT5G18160,Ath|AT5G52610,Ath|AT3…	1	0	0	0	0	0	0	0	0
hcluster_463	13	11	11	8	15	11	11	15	10	Yes	105	9	8 to 7,9 to 3	11 to 10,3 to 1	-9.57794	Ugi|unitig_8.g4751.t1,Mgu|Migut.H01673,Ini|INIL03g17645.t1,Cau|C021N0003E0.1,Ath|AT3G51260,Ugi|unitig_37.g12874.t1,Cca|Cc04_g13010,Sly|Solyc10g081130.1,Mgu|Migut.M02013,Sly|Solyc10g008010.2,Ini|INIL04g34741.t1,Ini|INIL09g21521.t1,Ugi|unitig_578.g16749.t1,Ath|AT1G16470,Ugi|unitig_0.g593.t1,Cau|C025N0384E0.1,Can|Capana10g002128,Cau|C033N0109E0.1,Stu|PGSC0003DMG401019187,Ath|AT3G14290,Cca|Cc07_g0502…	0.522917	0.487667	0.487667	0.422675	0.553655	0.487667	0.487667	0.553655	0.467892
hcluster_464	13	24	1	13	13	10	9	11	10	Yes	104	9	15 to 14	6 to 4,14 to 12,9 to 3,8 to 6	-9.99372	Mgu|Migut.J01813,Ini|INIL05g09530.t1,Mgu|Migut.E00665,Cca|Cc00_g34130,Ini|INIL10g12401.t1,Ini|INIL10g12402.t1,Cau|C083N0052E0.1,Mgu|Migut.J01812,Can|Capana04g000908,Mgu|Migut.I00484,Ini|INIL07g34262.t1,Cca|Cc06_g16290,Cca|Cc02_g27550,Cau|C083N0048E0.1,Mgu|Migut.J01814,Stu|PGSC0003DMG401022197,Ath|AT3G20820,Ath|AT2G26380,Sly|Solyc07g065090.1,Cau|C148N0004E0.1,Can|Capana05g000657,Sly|Solyc07g020730…	0.524958	0.659629	0.113877	0.524958	0.524958	0.469866	0.448288	0.489666	0.469866
hcluster_465	11	16	14	10	14	9	14	10	5	Yes	103	9	11 to 9,14 to 13	6 to 5,3 to 1,9 to 3,15 to 11	-12.4199	Ugi|unitig_748.g8310.t1,Ugi|unitig_8.g3885.t1,Ugi|unitig_32.g10846.t1,Cca|Cc09_g04830,Stu|PGSC0003DMG400009995,Ath|AT3G54700,Mgu|Migut.G00532,Cau|C052N0099M0.1,Ath|AT5G43350,Can|Capana03g003308,Cca|Cc03_g05450,Ugi|unitig_747.g21690.t1,Can|Capana06g002549,Ini|INIL11g19013.t1,Sly|Solyc09g066410.1,Stu|PGSC0003DMG400017225,Ini|INIL13g08184.t1,Cau|C032N0161G0.1,Ath|AT5G43340,Ini|INIL12g08383.t1,Cca|Cc…	0.491687	0.571857	0.542913	0.471861	0.542913	0.450253	0.542913	0.471861	0.33681
hcluster_466	6	14	9	8	18	20	20	4	4	Yes	103	9	9 to 8,15 to 14	11 to 9,14 to 12	-11.4891	Stu|PGSC0003DMG400008984,Stu|PGSC0003DMG401008987,Sly|Solyc01g079980.2,Can|Capana01g002948,Mgu|Migut.H00840,Ugi|unitig_32.g11738.t1,Mgu|Migut.G00294,Can|Capana03g000867,Ath|AT1G03230,Ini|INIL10g13239.t1,Ugi|unitig_899.g15037.t1,Can|Capana01g002963,Stu|PGSC0003DMG400029126,Ugi|unitig_899.g15038.t1,Sly|Solyc01g079920.2,Can|Capana00g002552,Mgu|Migut.H00842,Ath|AT5G48430,Mgu|Migut.B01082,Cca|Cc01_g19…	0.370565	0.542913	0.450253	0.426509	0.597688	0.621012	0.621012	0.297529	0.297529
hcluster_467	11	12	12	9	14	10	11	15	9	Yes	103	9	8 to 7,3 to 2	6 to 5	-11.1264	Mgu|Migut.E00073,Cau|C019N0162E0.1,Mgu|Migut.I01178,Cca|Cc00_g16710,Ugi|unitig_899.g15191.t1,Stu|PGSC0003DMG400000612,Cca|Cc02_g27300,Ini|INIL12g01187.t1,Can|Capana12g001295,Sly|Solyc10g045420.1,Ini|INIL11g18767.t1,Stu|PGSC0003DMG400016710,Cau|C127N0004E0.1,Ugi|unitig_61.g26443.t1,Ath|AT3G21190,Can|Capana03g000432,Can|Capana06g001812,Ugi|unitig_748.g7931.t1,Cca|Cc02_g15210,Ini|INIL09g21310.t1,Ugi…	0.491687	0.510002	0.510002	0.450253	0.542913	0.471861	0.491687	0.55782	0.450253
hcluster_468	9	11	5	32	11	6	21	7	1	Yes	103	9	6 to 4,11 to 10	14 to 12,3 to 1,9 to 3,8 to 6	-13.2805	Stu|PGSC0003DMG400014662,Ath|AT4G35270,Stu|PGSC0003DMG402012256,Sly|Solyc04g082480.2,Sly|Solyc08g013900.2,Ugi|unitig_18.g30048.t1,Can|Capana04g000078,Cca|Cc06_g21870,Mgu|Migut.E00958,Cca|Cc06_g21980,Cau|C017N0061E0.1,Cca|Cc06_g21810,Ath|AT1G64530,Cca|Cc06_g21860,Cca|Cc06_g21910,Mgu|Migut.G01290,Cca|Cc03_g12520,Can|Capana00g000405,Cca|Cc06_g21820,Stu|PGSC0003DMG400022030,Ugi|unitig_578.g16259.t1,I…	0.450253	0.491687	0.33681	0.727111	0.491687	0.370565	0.631876	0.40016	0.114756
hcluster_469	7	11	11	18	14	11	6	15	9	Yes	102	9	8 to 7,11 to 10,9 to 3	17 to 16,6 to 4,3 to 1	-11.5898	Ini|INIL07g06045.t1,Cau|C006N0343E0.1,Sly|Solyc09g059030.2,Can|Capana00g002919,Sly|Solyc12g014050.1,Cau|C014N0207G1.1,Cca|Cc10_g04970,Ini|INIL07g06047.t1,Ini|INIL05g22995.t1,Cca|Cc07_g20100,Cca|Cc02_g36460,Ugi|unitig_736.g22425.t1,Sly|Solyc05g005480.2,Stu|PGSC0003DMG400021595,Can|Capana06g002426,Cau|C026N0208E0.1,Ini|INIL02g17089.t1,Ath|AT5G61510,Cca|Cc02_g12600,Cca|Cc03_g09960,Ini|INIL12g03357.t…	0.402064	0.493731	0.493731	0.59984	0.545015	0.493731	0.372411	0.559937	0.45224
hcluster_470	0	0	0	0	0	0	102	0	0	No	102	1	6 to 4		-3.23224	Stu|PGSC0003DMG400042619,Stu|PGSC0003DMG400043470,Stu|PGSC0003DMG400036116,Stu|PGSC0003DMG400044339,Stu|PGSC0003DMG400034385,Stu|PGSC0003DMG400045817,Stu|PGSC0003DMG400036217,Stu|PGSC0003DMG400038674,Stu|PGSC0003DMG400045887,Stu|PGSC0003DMG400044668,Stu|PGSC0003DMG400040793,Stu|PGSC0003DMG400038347,Stu|PGSC0003DMG400035273,Stu|PGSC0003DMG400040612,Stu|PGSC0003DMG400038514,Stu|PGSC0003DMG400043253…	0	0	0	0	0	0	1	0	0
hcluster_471	0	0	0	0	0	0	102	0	0	No	102	1	6 to 4		-3.23224	Stu|PGSC0003DMG400036395,Stu|PGSC0003DMG400040961,Stu|PGSC0003DMG400045595,Stu|PGSC0003DMG400034386,Stu|PGSC0003DMG400045130,Stu|PGSC0003DMG400040116,Stu|PGSC0003DMG400041093,Stu|PGSC0003DMG400043843,Stu|PGSC0003DMG400041881,Stu|PGSC0003DMG400039867,Stu|PGSC0003DMG400035788,Stu|PGSC0003DMG400037327,Stu|PGSC0003DMG400035485,Stu|PGSC0003DMG400044166,Stu|PGSC0003DMG400042682,Stu|PGSC0003DMG400041959…	0	0	0	0	0	0	1	0	0
hcluster_472	12	13	0	9	14	15	14	15	10	Yes	102	8	11 to 9	14 to 12,3 to 1	-10.7165	Ini|INIL11g10034.t1,Can|Capana10g001791,Ini|INIL03g17296.t1,Cca|Cc00_g13890,Can|Capana03g003085,Sly|Solyc07g047960.2,Sly|Solyc09g014990.2,Cau|C071N0044E0.1,Ath|AT2G04880,Sly|Solyc12g014610.1,Cau|C019N0206E0.1,Cca|Cc05_g14660,Ini|INIL02g11652.t1,Can|Capana02g003339,Mgu|Migut.D00842,Ini|INIL01g19776.t1,Ini|INIL01g19832.t1,Ini|INIL07g06126.t1,Cau|C009N0483E0.1,Can|Capana07g002454,Ini|INIL10g12747.t1…	0.512068	0.529105	0	0.45224	0.545015	0.559937	0.545015	0.559937	0.473879
hcluster_473	8	10	5	11	17	14	17	13	7	Yes	102	9	11 to 9	6 to 5,14 to 12,3 to 1,9 to 3	-12.4274	Sly|Solyc12g013670.1,Ath|AT5G66460,Ini|INIL05g09555.t1,Mgu|Migut.K00907,Sly|Solyc02g084990.2,Mgu|Migut.K00923,Cca|Cc01_g03410,Sly|Solyc01g008710.2,Ath|AT3G10900,Cau|C023N0120E0.1,Sly|Solyc12g013750.1,Can|Capana01g001741,Can|Capana11g001645,Mgu|Migut.M01393,Ath|AT3G10890,Sly|Solyc04g080620.2,Mgu|Migut.H02255,Ath|AT3G30540,Stu|PGSC0003DMG400003695,Sly|Solyc10g074920.1,Can|Capana01g002422,Can|Capana…	0.428458	0.473879	0.33858	0.493731	0.58726	0.545015	0.58726	0.529105	0.402064
hcluster_474	12	11	13	9	12	13	11	11	10	Yes	102	9	6 to 5		-9.85759	Can|Capana02g001708,Cau|C018N0174E0.1,Sly|Solyc06g071330.2,Sly|Solyc03g114030.2,Ath|AT4G38050,Cca|Cc05_g03050,Ini|INIL07g34240.t1,Mgu|Migut.M00423,Mgu|Migut.H01241,Stu|PGSC0003DMG400024588,Ugi|unitig_0.g1489.t1,Mgu|Migut.D02338,Sly|Solyc04g079430.2,Sly|Solyc04g077730.1,Can|Capana06g000967,Stu|PGSC0003DMG400016198,Cau|C036N0168E0.1,Can|Capana08g002226,Mgu|Migut.C00619,Cau|C045N0018E0.1,Ugi|unitig_…	0.512068	0.493731	0.529105	0.45224	0.512068	0.529105	0.493731	0.493731	0.473879
hcluster_475	4	5	0	4	18	17	21	28	4	Yes	101	8	6 to 4,3 to 2,9 to 8	14 to 12	-10.1498	Stu|PGSC0003DMG400030533,Ini|INIL03g37243.t1,Can|Capana00g002635,Stu|PGSC0003DMG400030535,Ini|INIL05g09622.t1,Ath|AT1G18390,Ini|INIL15g29454.t1,Sly|Solyc05g009000.2,Stu|PGSC0003DMG401030532,Ini|INIL08g31063.t1,Stu|PGSC0003DMG401030531,Sly|Solyc02g086270.2,Can|Capana09g001596,Ini|INIL08g31062.t1,Sly|Solyc05g008990.2,Ini|INIL12g40161.t1,Mgu|Migut.L00493,Ini|INIL03g37244.t1,Stu|PGSC0003DMG402030531,…	0.300885	0.340371	0	0.300885	0.602014	0.589424	0.636254	0.701125	0.300885
hcluster_476	8	8	12	18	13	13	11	15	3	Yes	101	9	14 to 12,11 to 10,9 to 3,15 to 11	6 to 4,3 to 1	-10.9996	Stu|PGSC0003DMG400006394,Sly|Solyc05g009640.2,Cca|Cc02_g20420,Ugi|unitig_0.g1086.t1,Ini|INIL01g25312.t1,Cca|Cc06_g21690,Sly|Solyc01g106460.2,Ini|INIL15g28110.t1,Cca|Cc02_g34000,Sly|Solyc12g088130.1,Ini|INIL06g38249.t1,Ath|AT5G10570,Sly|Solyc02g091810.1,Cca|Cc02_g34060,Ugi|unitig_736.g22620.t1,Ini|INIL11g18953.t1,Stu|PGSC0003DMG400002056,Stu|PGSC0003DMG402030621,Cca|Cc10_g08770,Can|Capana06g001059…	0.43043	0.43043	0.514157	0.602014	0.531213	0.531213	0.495797	0.562076	0.253616
hcluster_477	0	0	0	0	0	0	0	99	2	No	101	2	3 to 2,9 to 3		-4.51401	Ini|INIL08g23194.t1,Ini|INIL08g42135.t1,Ini|INIL12g38506.t1,Ini|INIL06g38898.t1,Ini|INIL03g06290.t1,Ini|INIL10g13141.t1,Ini|INIL05g02734.t1,Ini|INIL06g15255.t1,Ini|INIL03g23305.t1,Ini|INIL04g19429.t1,Ini|INIL15g29356.t1,Ini|INIL01g36747.t1,Ini|INIL06g00129.t1,Ini|INIL05g09485.t2,Cau|C116N0004M0.1,Ini|INIL06g14538.t1,Ini|INIL13g14863.t1,Ini|INIL06g36943.t2,Ini|INIL10g08941.t1,Ini|INIL00g14904.t1,I…	0	0	0	0	0	0	0	0.995267	0.194723
hcluster_478	12	12	9	10	10	12	10	15	11	Yes	101	9	3 to 2,8 to 6	6 to 4,14 to 12,15 to 11	-9.89662	Sly|Solyc06g075110.2,Can|Capana10g000553,Ini|INIL11g09855.t1,Ini|INIL08g42174.t2,Sly|Solyc06g010170.2,Stu|PGSC0003DMG402018599,Cca|Cc11_g15840,Cca|Cc11_g15830,Cca|Cc01_g10970,Cau|C046N0243E0.1,Can|Capana06g000528,Stu|PGSC0003DMG400010826,Cau|C005N0307E0.1,Can|Capana02g003566,Sly|Solyc11g069550.1,Stu|PGSC0003DMG400016165,Can|Capana10g000422,Ini|INIL04g39455.t2,Sly|Solyc05g013650.2,Ath|AT1G08040,At…	0.514157	0.514157	0.454249	0.475919	0.475919	0.514157	0.475919	0.562076	0.495797
hcluster_479	10	9	12	7	12	12	13	18	8	Yes	101	9	6 to 4,3 to 2	14 to 13,11 to 10,9 to 3	-10.7277	Can|Capana02g001328,Can|Capana05g002429,Ini|INIL12g08395.t1,Ugi|unitig_0.g196.t1,Can|Capana02g001767,Can|Capana03g003841,Ini|INIL08g13897.t1,Can|Capana06g000135,Mgu|Migut.N00276,Ini|INIL09g30311.t1,Sly|Solyc07g062470.2,Cau|C007N0152G1.1,Mgu|Migut.H02151,Can|Capana10g000306,Can|Capana10g000103,Cca|Cc02_g15000,Stu|PGSC0003DMG400010198,Ini|INIL13g07575.t1,Ugi|unitig_37.g12558.t1,Stu|PGSC0003DMG40001…	0.475919	0.454249	0.514157	0.40399	0.514157	0.514157	0.531213	0.602014	0.43043
hcluster_480	0	0	0	0	68	22	10	0	0	No	100	3	8 to 7,6 to 5,8 to 6		-7.27681	Sly|Solyc05g039910.1,Can|Capana01g004168,Sly|Solyc07g051910.1,Can|Capana01g000675,Can|Capana09g001613,Can|Capana02g001276,Can|Capana03g002383,Sly|Solyc12g042410.1,Can|Capana03g003516,Can|Capana01g002983,Can|Capana09g001682,Can|Capana06g000282,Stu|PGSC0003DMG400001253,Can|Capana05g002433,Can|Capana01g002134,Can|Capana12g001411,Stu|PGSC0003DMG400025344,Sly|Solyc02g014710.1,Sly|Solyc01g065520.1,Sly|…	0	0	0	0	0.909029	0.648894	0.477983	0	0
hcluster_481	0	0	0	0	0	0	0	100	0	No	100	1	3 to 2		-3.22236	Ini|INIL11g28286.t1,Ini|INIL04g34118.t1,Ini|INIL02g25850.t1,Ini|INIL00g04838.t1,Ini|INIL11g39603.t1,Ini|INIL12g11004.t1,Ini|INIL02g16678.t1,Ini|INIL08g23550.t1,Ini|INIL00g20350.t1,Ini|INIL15g23817.t1,Ini|INIL12g01118.t1,Ini|INIL06g23687.t1,Ini|INIL12g10326.t1,Ini|INIL14g04161.t1,Ini|INIL11g18475.t1,Ini|INIL07g33399.t1,Ini|INIL13g08351.t1,Ini|INIL10g42767.t1,Ini|INIL14g04182.t1,Ini|INIL11g42321.t1…	0	0	0	0	0	0	0	1	0
hcluster_482	12	12	13	8	12	14	9	11	9	Yes	100	9	6 to 5,3 to 2	11 to 10,9 to 3,8 to 6	-10.3579	Mgu|Migut.M00879,Ini|INIL04g19362.t1,Ugi|unitig_37.g12522.t1,Mgu|Migut.E01109,Ath|AT3G48940,Sly|Solyc06g035900.1,Can|Capana12g000461,Ugi|unitig_37.g11963.t1,Ugi|unitig_46.g18785.t1,Ugi|unitig_0.g2483.t1,Ath|AT1G53860,Stu|PGSC0003DMG400014339,Ini|INIL12g01472.t1,Stu|PGSC0003DMG400003063,Cau|C042N0102E0.1,Cca|Cc08_g14390,Cca|Cc02_g37760,Stu|PGSC0003DMG400023721,Ugi|unitig_8.g4575.t1,Sly|Solyc03g025…	0.516268	0.516268	0.533344	0.432425	0.516268	0.549287	0.456281	0.497887	0.456281
hcluster_483	1	3	0	2	0	0	0	76	17	No	99	5	14 to 13,3 to 2,11 to 10,9 to 3		-9.10234	Ini|INIL12g40102.t1,Ini|INIL03g13986.t1,Ini|INIL02g20796.t1,Ini|INIL14g06869.t1,Cau|C054N0019M0.1,Ini|INIL12g01607.t1,Ini|INIL12g02961.t1,Cau|C079N0054M0.1,Ini|INIL02g25859.t1,Ini|INIL08g38602.t1,Ini|INIL09g34150.t1,Ini|INIL13g26953.t1,Cau|C038N0019M0.1,Ini|INIL01g04919.t1,Ini|INIL09g21594.t1,Cca|Cc00_g32120,Ini|INIL08g42171.t1,Cau|C000N0284G0.1,Cau|C039N0168M0.1,Ini|INIL02g11548.t1,Ini|INIL04g06…	0.118416	0.256761	0	0.197404	0	0	0	0.937563	0.593823
hcluster_484	11	11	10	9	12	13	11	13	9	Yes	99	9	6 to 5,9 to 3	11 to 10,3 to 1	-9.35233	Mgu|Migut.C01261,Ath|AT2G47470,Stu|PGSC0003DMG400026074,Sly|Solyc04g049450.2,Can|Capana06g001372,Sly|Solyc06g065320.2,Can|Capana06g002615,Can|Capana01g000839,Ini|INIL13g09226.t1,Ini|INIL03g18357.t1,Cau|C058N0041G1.1,Cca|Cc02_g34820,Cca|Cc05_g02520,Can|Capana12g002910,Sly|Solyc11g019920.1,Sly|Solyc05g018700.2,Mgu|Migut.D02223,Can|Capana11g000086,Can|Capana04g001998,Cca|Cc01_g11140,Ath|AT5G60640,At…	0.5	0.5	0.48007	0.458337	0.518404	0.535499	0.5	0.535499	0.458337
hcluster_485	8	15	13	8	12	12	12	13	6	Yes	99	9	11 to 9	3 to 1,15 to 11	-10.7433	Stu|PGSC0003DMG400024299,Stu|PGSC0003DMG400033043,Ugi|unitig_21.g20657.t1,Mgu|Migut.K01307,Stu|PGSC0003DMG400000027,Cca|Cc04_g16640,Cca|Cc06_g17200,Ini|INIL11g18710.t1,Ugi|unitig_0.g582.t1,Cca|Cc07_g03350,Mgu|Migut.L01265,Can|Capana07g001718,Cau|C044N0072E0.1,Ini|INIL12g01471.t1,Ugi|unitig_52.g17468.t1,Sly|Solyc04g005600.1,Ini|INIL08g38606.t1,Ugi|unitig_26.g9645.t1,Ath|AT3G28910,Ini|INIL08g38605.…	0.434443	0.566425	0.535499	0.434443	0.518404	0.518404	0.518404	0.535499	0.378081
hcluster_486	8	6	7	7	14	28	10	12	7	Yes	99	9	6 to 5,3 to 2,9 to 8	8 to 6	-11.3086	Sly|Solyc09g075440.2,Can|Capana03g003663,Sly|Solyc06g051610.1,Can|Capana03g004532,Mgu|Migut.E00529,Stu|PGSC0003DMG400028694,Ini|INIL13g08170.t1,Can|Capana05g000895,Ath|AT2G40940,Cau|C029N0050E0.1,Cca|Cc01_g21110,Sly|Solyc07g047770.2,Ini|INIL07g33648.t1,Sly|Solyc06g036450.1,Sly|Solyc12g036210.1,Ath|AT1G27320,Ini|INIL12g15690.t1,Mgu|Migut.M00655,Stu|PGSC0003DMG400006145,Sly|Solyc12g027610.1,Can|Cap…	0.434443	0.378081	0.40791	0.40791	0.551459	0.705676	0.48007	0.518404	0.40791
hcluster_487	11	7	6	13	12	21	12	9	8	Yes	99	9	6 to 5	15 to 14,9 to 3	-11.0524	Can|Capana04g002844,Cau|C027N0005E0.1,Ath|AT1G11100,Can|Capana02g000188,Ini|INIL12g22002.t1,Stu|PGSC0003DMG400033659,Cau|C022N0231E0.1,Ath|AT1G05120,Stu|PGSC0003DMG400003355,Cau|C012N0253E0.1,Ini|INIL13g07602.t1,Stu|PGSC0003DMG400036150,Ugi|unitig_749.g13482.t1,Can|Capana05g001429,Ath|AT5G43530,Ath|AT1G02670,Cca|Cc05_g04300,Sly|Solyc07g052100.2,Ini|INIL09g35864.t1,Can|Capana05g001426,Can|Capana07…	0.5	0.40791	0.378081	0.535499	0.518404	0.640725	0.518404	0.458337	0.434443
hcluster_488	0	0	0	0	34	48	16	0	0	No	98	3	6 to 5,9 to 8	8 to 6	-7.3336	Sly|Solyc10g011850.1,Can|Capana06g001695,Can|Capana01g000819,Can|Capana06g000754,Sly|Solyc03g095590.1,Can|Capana06g002953,Can|Capana01g001590,Sly|Solyc10g050800.1,Sly|Solyc04g025800.1,Stu|PGSC0003DMG400041483,Sly|Solyc05g039930.1,Can|Capana01g003801,Stu|PGSC0003DMG400040395,Sly|Solyc11g022510.1,Stu|PGSC0003DMG400034618,Sly|Solyc09g025300.1,Can|Capana09g001732,Can|Capana03g001655,Sly|Solyc10g01780…	0	0	0	0	0.752429	0.832257	0.582738	0	0
hcluster_489	12	11	9	8	15	14	14	9	6	Yes	98	9	17 to 16,14 to 13,9 to 8	3 to 1	-9.80996	Cau|C025N0291E0.1,Ath|AT1G21050,Cca|Cc11_g10780,Ath|AT5G65340,Can|Capana04g000887,Ath|AT3G25640,Stu|PGSC0003DMG400024602,Ini|INIL00g36102.t1,Sly|Solyc05g051760.2,Stu|PGSC0003DMG400024262,Ugi|unitig_736.g22355.t1,Mgu|Migut.K00094,Mgu|Migut.H02427,Ini|INIL14g41453.t1,Sly|Solyc04g053140.1,Sly|Solyc06g069300.1,Can|Capana12g002688,Ugi|unitig_578.g16528.t1,Mgu|Migut.H02318,Cau|C015N0032E0.1,Cca|Cc06_g1…	0.520564	0.502137	0.460417	0.436485	0.568636	0.553655	0.553655	0.460417	0.380018
hcluster_490	10	11	13	8	11	11	11	15	8	Yes	98	9	3 to 2	11 to 10,9 to 3	-8.96827	Stu|PGSC0003DMG400029755,Cau|C009N0186E0.1,Ini|INIL06g37424.t1,Cau|C004N0281E0.1,Ath|AT2G18280,Stu|PGSC0003DMG400014215,Mgu|Migut.H00966,Ath|AT1G43640,Sly|Solyc02g062670.2,Ini|INIL14g03824.t1,Ugi|unitig_747.g21259.t1,Ugi|unitig_0.g645.t1,Can|Capana03g003552,Stu|PGSC0003DMG400003602,Ini|INIL00g40508.t1,Ini|INIL04g39390.t1,Ini|INIL11g26537.t1,Ath|AT2G47900,Ini|INIL06g38147.t1,Can|Capana10g001168,Mg…	0.482181	0.502137	0.537678	0.436485	0.502137	0.502137	0.502137	0.568636	0.436485
hcluster_491	11	11	17	7	9	11	11	14	7	Yes	98	9	14 to 12,3 to 2	8 to 7,11 to 10,9 to 3	-9.88856	Ugi|unitig_26.g10076.t1,Ath|AT1G79110,Mgu|Migut.F00550,Ath|AT5G45100,Mgu|Migut.H01690,Stu|PGSC0003DMG400020510,Cca|Cc09_g06820,Sly|Solyc08g077460.2,Ini|INIL15g28222.t1,Can|Capana02g001288,Cca|Cc05_g16100,Sly|Solyc01g111610.2,Ini|INIL06g23696.t1,Ugi|unitig_21.g20835.t1,Cca|Cc09_g09780,Cca|Cc10_g01400,Can|Capana06g001954,Sly|Solyc04g078760.2,Ini|INIL14g35348.t1,Ini|INIL14g41483.t1,Cca|Cc08_g01570,U…	0.502137	0.502137	0.596058	0.409905	0.460417	0.502137	0.502137	0.553655	0.409905
hcluster_492	10	13	10	9	11	13	11	14	6	Yes	97	9	8 to 6	6 to 4,3 to 1	-12.737	Ini|INIL13g15450.t1,Cau|C080N0019E0.1,Stu|PGSC0003DMG401001401,Ath|AT1G34120,Sly|Solyc08g007080.2,Stu|PGSC0003DMG400019319,Ini|INIL12g14719.t1,Mgu|Migut.I00576,Cca|Cc08_g02120,Can|Capana12g001841,Cca|Cc10_g15370,Cca|Cc01_g12340,Sly|Solyc09g065480.1,Can|Capana00g001907,Ath|AT5G65090,Can|Capana01g000815,Sly|Solyc06g054010.2,Stu|PGSC0003DMG400020498,Ugi|unitig_0.g134.t1,Ugi|unitig_899.g14539.t1,Ini|…	0.484316	0.539882	0.484316	0.462521	0.504299	0.539882	0.504299	0.555875	0.381978
hcluster_493	9	12	10	12	14	12	10	10	8	Yes	97	9	8 to 7	6 to 4,3 to 1	-10.985	Ugi|unitig_61.g26354.t1,Can|Capana00g002625,Cca|Cc01_g21170,Mgu|Migut.K01482,Ugi|unitig_32.g10806.t1,Mgu|Migut.N00161,Sly|Solyc03g097840.2,Ugi|unitig_62.g23531.t1,Mgu|Migut.F00018,Ath|AT2G39970,Stu|PGSC0003DMG400018680,Can|Capana01g002930,Cau|C000N1080E0.1,Ini|INIL10g13048.t1,Can|Capana04g002480,Can|Capana02g003696,Cau|C001N0350E0.1,Sly|Solyc01g098910.2,Sly|Solyc03g032030.2,Cca|Cc09_g10850,Can|Ca…	0.462521	0.522748	0.484316	0.522748	0.555875	0.522748	0.484316	0.484316	0.438551
hcluster_494	10	17	16	7	9	8	8	13	9	Yes	97	9	3 to 2,15 to 14	11 to 10,8 to 6	-9.65957	Sly|Solyc04g081060.2,Mgu|Migut.E00957,Cca|Cc04_g06910,Stu|PGSC0003DMG400024505,Ugi|unitig_748.g8666.t1,Can|Capana08g002626,Stu|PGSC0003DMG400012011,Ini|INIL11g18957.t1,Mgu|Migut.B00175,Mgu|Migut.G00906,Ini|INIL06g38423.t1,Ath|AT5G42490,Ugi|unitig_0.g2343.t1,Mgu|Migut.L01595,Ugi|unitig_37.g13005.t1,Cca|Cc07_g07690,Ugi|unitig_7.g29873.t1,Ini|INIL04g34779.t1,Cau|C047N0017E0.1,Ath|AT5G66310,Cau|C024N…	0.484316	0.598319	0.584986	0.411925	0.462521	0.438551	0.438551	0.539882	0.462521
hcluster_495	12	10	10	6	10	14	13	12	10	Yes	97	9	6 to 5,3 to 2,8 to 6	11 to 10	-8.5712	Ini|INIL11g18715.t1,Sly|Solyc09g082770.2,Stu|PGSC0003DMG400017563,Ugi|unitig_749.g14082.t1,Ini|INIL02g11647.t1,Ath|AT1G09580,Mgu|Migut.B00839,Mgu|Migut.E00072,Stu|PGSC0003DMG400017562,Ini|INIL08g23248.t1,Ugi|unitig_22.g6734.t1,Ini|INIL13g08113.t1,Cca|Cc00_g21180,Ath|AT3G07680,Cca|Cc02_g22470,Cau|C041N0250E0.1,Ath|AT2G03040,Sly|Solyc06g060430.1,Mgu|Migut.N00213,Sly|Solyc03g005270.2,Ini|INIL14g3539…	0.522748	0.484316	0.484316	0.381978	0.484316	0.555875	0.539882	0.522748	0.484316
hcluster_496	14	9	7	9	10	15	17	11	5	Yes	97	9	17 to 16,6 to 4,8 to 6	3 to 1	-11.7494	Ath|AT4G17870,Mgu|Migut.E00927,Ath|AT2G38310,Mgu|Migut.B01853,Stu|PGSC0003DMG400009108,Can|Capana10g001629,Stu|PGSC0003DMG400029952,Cca|Cc08_g15960,Ugi|unitig_578.g16572.t1,Stu|PGSC0003DMG400000215,Ini|INIL11g19019.t1,Ath|AT5G53160,Can|Capana12g001078,Sly|Solyc10g085310.1,Ini|INIL10g11156.t1,Stu|PGSC0003DMG400027118,Sly|Solyc12g055990.1,Stu|PGSC0003DMG400002100,Can|Capana08g001051,Sly|Solyc08g082…	0.555875	0.462521	0.411925	0.462521	0.484316	0.570871	0.598319	0.504299	0.347765
hcluster_497	11	5	0	1	13	21	42	0	4	Yes	97	7	17 to 16,6 to 4,14 to 13,3 to 1,9 to 8,8 to 6		-13.1207	Can|Capana11g001716,Stu|PGSC0003DMG400013249,Can|Capana11g001735,Sly|Solyc10g052530.1,Stu|PGSC0003DMG400021980,Ath|AT1G29460,Stu|PGSC0003DMG400005026,Mgu|Migut.N01343,Can|Capana00g002516,Stu|PGSC0003DMG400016570,Stu|PGSC0003DMG400013318,Stu|PGSC0003DMG400016559,Stu|PGSC0003DMG400016563,Stu|PGSC0003DMG400021978,Stu|PGSC0003DMG400013371,Mgu|Migut.C00927,Stu|PGSC0003DMG400016586,Cau|C097N0076G1.1,At…	0.504299	0.347765	0	0.120336	0.539882	0.645294	0.803604	0	0.307862
hcluster_498	0	0	0	0	45	11	40	0	0	No	96	3	6 to 4,9 to 8	8 to 6	-7.41549	Stu|PGSC0003DMG400043483,Stu|PGSC0003DMG400037258,Sly|Solyc11g012540.1,Sly|Solyc09g005770.1,Can|Capana00g004558,Can|Capana03g004320,Can|Capana01g004272,Stu|PGSC0003DMG400042553,Stu|PGSC0003DMG400042475,Can|Capana00g001097,Can|Capana12g000108,Stu|PGSC0003DMG400013290,Can|Capana12g002785,Stu|PGSC0003DMG400028421,Can|Capana02g003703,Stu|PGSC0003DMG400011379,Can|Capana03g000021,Can|Capana04g000879,Ca…	0	0	0	0	0.822036	0.506486	0.794697	0	0
hcluster_499	0	0	0	0	0	0	0	49	47	No	96	2	9 to 3		-4.15264	Cau|C014N0175M0.1,Ini|INIL02g08739.t1,Ini|INIL03g22479.t1,Ini|INIL05g31992.t1,Cau|C043N0104G0.1,Cau|C021N0099M0.1,Cau|C055N0040M0.1,Ini|INIL12g40171.t1,Ini|INIL02g22397.t1,Cau|C115N0018M0.1,Ini|INIL14g00655.t1,Ini|INIL13g40282.t1,Ini|INIL15g14394.t1,Cau|C026N0179G0.1,Ini|INIL02g16497.t1,Ini|INIL08g34632.t1,Cau|C014N0411M0.1,Ini|INIL02g16500.t1,Cau|C039N0066M0.1,Ini|INIL02g40820.t1,Ini|INIL15g2933…	0	0	0	0	0	0	0	0.841868	0.832156
hcluster_500	10	9	17	14	9	7	7	16	7	Yes	96	9	8 to 7,14 to 12,3 to 2,11 to 10		-11.2537	Can|Capana08g002224,Ugi|unitig_26.g9152.t1,Cca|Cc03_g04720,Ath|AT4G28580,Cau|C002N0419E0.1,Cca|Cc00_g17960,Sly|Solyc09g065920.2,Ini|INIL13g07618.t1,Ath|AT1G16010,Ath|AT3G19640,Can|Capana06g001106,Sly|Solyc06g068490.2,Ugi|unitig_85.g27264.t1,Ugi|unitig_0.g2730.t1,Ini|INIL12g15710.t1,Cca|Cc03_g04740,Mgu|Migut.N00235,Cau|C024N0246E0.1,Ugi|unitig_52.g17465.t1,Mgu|Migut.I00686,Mgu|Migut.L01813,Ugi|uni…	0.486477	0.46465	0.600604	0.558121	0.46465	0.413969	0.413969	0.58726	0.413969
hcluster_501	8	14	6	6	10	22	12	11	7	Yes	96	9	6 to 5,14 to 13,9 to 8,9 to 3,8 to 6	3 to 1	-13.2744	Stu|PGSC0003DMG400008949,Sly|Solyc06g008080.1,Ugi|unitig_749.g13401.t1,Sly|Solyc01g067170.1,Ini|INIL06g36962.t1,Ini|INIL13g07478.t1,Mgu|Migut.N00102,Can|Capana06g003065,Mgu|Migut.M00136,Ugi|unitig_22.g6337.t1,Mgu|Migut.G00178,Cca|Cc01_g20500,Ugi|unitig_0.g929.t1,Sly|Solyc01g067270.2,Sly|Solyc02g070460.2,Can|Capana00g001338,Mgu|Migut.N00104,Mgu|Migut.D00181,Ath|AT4G02570,Mgu|Migut.F01710,Sly|Solyc…	0.440643	0.558121	0.383963	0.383963	0.486477	0.658061	0.524958	0.506486	0.413969
hcluster_502	13	7	4	6	19	18	12	11	6	Yes	96	9	6 to 5,3 to 2,9 to 8	17 to 15,8 to 6	-13.4109	Can|Capana05g002453,Stu|PGSC0003DMG401023991,Ath|AT3G03230,Ini|INIL12g15825.t1,Sly|Solyc11g067260.1,Stu|PGSC0003DMG400011701,Ath|AT3G44510,Mgu|Migut.N02492,Mgu|Migut.D01263,Stu|PGSC0003DMG402007414,Can|Capana12g002242,Can|Capana09g002378,Cau|C001N0274E0.1,Ath|AT5G02970,Can|Capana11g000262,Mgu|Migut.L02051,Can|Capana01g001864,Can|Capana12g002236,Ath|AT3G03240,Cca|Cc01_g09310,Sly|Solyc01g009500.2,S…	0.542111	0.413969	0.309663	0.383963	0.625257	0.613247	0.524958	0.506486	0.383963
hcluster_503	10	10	1	15	10	12	21	13	4	Yes	96	9	6 to 4,11 to 10,9 to 3,8 to 6	14 to 12,3 to 1	-11.0886	Ath|AT2G37770,Cca|Cc05_g00820,Ath|AT5G62420,Stu|PGSC0003DMG400039522,Mgu|Migut.J00294,Ini|INIL07g34318.t1,Ath|AT5G01670,Can|Capana09g002076,Mgu|Migut.J00293,Cca|Cc11_g14080,Ini|INIL15g29386.t1,Sly|Solyc01g110450.2,Stu|PGSC0003DMG400037976,Stu|PGSC0003DMG400001661,Cca|Cc11_g05610,Sly|Solyc00g015740.1,Ini|INIL06g38427.t1,Sly|Solyc03g093270.2,Sly|Solyc03g098100.2,Stu|PGSC0003DMG400022641,Stu|PGSC000…	0.486477	0.486477	0.12132	0.573132	0.486477	0.524958	0.647616	0.542111	0.309663
hcluster_504	14	6	6	12	15	19	8	12	4	Yes	96	9	6 to 5,9 to 8	17 to 15,3 to 1,15 to 14,8 to 6	-11.6136	Ini|INIL15g11086.t1,Mgu|Migut.G01232,Can|Capana00g003098,Ini|INIL15g11085.t1,Sly|Solyc10g055810.1,Sly|Solyc06g053380.2,Ath|AT1G05850,Stu|PGSC0003DMG400021602,Sly|Solyc10g055820.1,Can|Capana10g001144,Sly|Solyc04g072000.2,Sly|Solyc10g055800.1,Ini|INIL15g11090.t1,Can|Capana08g002306,Sly|Solyc10g074360.1,Ath|AT2G43620,Cca|Cc03_g13720,Sly|Solyc10g068350.1,Sly|Solyc02g082920.2,Sly|Solyc10g074460.1,Ath|…	0.558121	0.383963	0.383963	0.524958	0.573132	0.625257	0.440643	0.524958	0.309663
hcluster_505	0	0	0	0	0	0	95	0	0	No	95	1	6 to 4		-3.19675	Stu|PGSC0003DMG400013912,Stu|PGSC0003DMG400043809,Stu|PGSC0003DMG400039024,Stu|PGSC0003DMG400042209,Stu|PGSC0003DMG400045385,Stu|PGSC0003DMG400034375,Stu|PGSC0003DMG400038475,Stu|PGSC0003DMG400041610,Stu|PGSC0003DMG400037128,Stu|PGSC0003DMG400039828,Stu|PGSC0003DMG400044516,Stu|PGSC0003DMG400045900,Stu|PGSC0003DMG400047337,Stu|PGSC0003DMG400044749,Stu|PGSC0003DMG400035237,Stu|PGSC0003DMG400044960…	0	0	0	0	0	0	1	0	0
hcluster_506	11	0	0	1	18	25	33	3	4	Yes	95	7	6 to 4,9 to 8,9 to 3,8 to 6	17 to 15	-12.3194	Stu|PGSC0003DMG400006279,Can|Capana01g000950,Cca|Cc05_g06370,Sly|Solyc08g015710.1,Can|Capana00g004585,Sly|Solyc04g057950.1,Stu|PGSC0003DMG400023006,Ini|INIL04g32581.t1,Sly|Solyc11g064780.1,Ath|AT1G57690,Sly|Solyc02g079090.2,Sly|Solyc08g015700.1,Can|Capana02g002043,Sly|Solyc02g079080.1,Ath|AT2G39415,Can|Capana04g001152,Sly|Solyc08g077340.2,Can|Capana02g000769,Sly|Solyc04g072590.1,Ath|AT5G02700,Stu…	0.508699	0	0	0.122321	0.615569	0.689296	0.752713	0.263315	0.311489
hcluster_507	10	12	14	10	9	11	9	12	8	Yes	95	9	6 to 5	3 to 1,9 to 8	-10.094	Mgu|Migut.O00832,Sly|Solyc02g068690.2,Stu|PGSC0003DMG400010426,Cau|C057N0031E0.1,Can|Capana04g001889,Can|Capana00g004764,Ath|AT5G44930,Ath|AT1G74680,Ugi|unitig_60.g25782.t1,Cau|C005N0010E0.1,Ath|AT2G35100,Stu|PGSC0003DMG400019532,Ath|AT1G67410,Ini|INIL09g35860.t1,Can|Capana05g001489,Mgu|Migut.C01051,Ini|INIL15g23488.t1,Can|Capana00g003921,Can|Capana03g001729,Ini|INIL04g32881.t1,Cca|Cc02_g00260,St…	0.488664	0.527193	0.560393	0.488664	0.466805	0.508699	0.466805	0.527193	0.442759
hcluster_508	6	6	3	7	10	34	15	8	6	Yes	95	9	6 to 5,3 to 2,9 to 8,8 to 6	14 to 12	-11.0674	Can|Capana01g000747,Sly|Solyc01g068300.1,Stu|PGSC0003DMG400035515,Ini|INIL14g06765.t1,Ath|AT2G21450,Sly|Solyc08g061400.1,Mgu|Migut.F00630,Cau|C000N0691E0.1,Can|Capana05g000586,Sly|Solyc03g061630.1,Sly|Solyc08g062070.1,Can|Capana01g000751,Sly|Solyc08g077650.1,Ini|INIL14g06760.t1,Mgu|Migut.B00205,Sly|Solyc08g062000.1,Stu|PGSC0003DMG400014992,Ath|AT1G05490,Ini|INIL02g17038.t1,Cau|C002N0573E0.1,Ath|A…	0.385973	0.385973	0.263315	0.416039	0.488664	0.759582	0.575419	0.442759	0.385973
hcluster_509	7	10	4	13	17	15	9	12	8	Yes	95	9	6 to 5,9 to 8,15 to 11	3 to 1,8 to 6	-14.23	Cca|Cc05_g03400,Cca|Cc05_g03410,Cau|C018N0333E0.1,Mgu|Migut.I00261,Ath|AT4G15417,Stu|PGSC0003DMG400011259,Can|Capana08g000620,Sly|Solyc11g008530.1,Mgu|Migut.M01731,Sly|Solyc06g048960.2,Can|Capana08g000465,Ini|INIL12g08542.t1,Ugi|unitig_26.g9215.t1,Stu|PGSC0003DMG400020752,Sly|Solyc08g067200.1,Ugi|unitig_46.g18389.t1,Cca|Cc06_g19980,Ini|INIL13g07510.t1,Can|Capana07g001259,Ugi|unitig_46.g18388.t1,S…	0.416039	0.488664	0.311489	0.544366	0.602916	0.575419	0.466805	0.527193	0.442759
hcluster_510	9	7	9	9	12	11	13	15	10	Yes	95	9	6 to 4,3 to 2,9 to 8	14 to 13,8 to 6	-9.71085	Cca|Cc04_g04920,Cau|C024N0228E0.1,Cca|Cc01_g17110,Ini|INIL04g23443.t1,Sly|Solyc04g080030.2,Mgu|Migut.A01156,Cau|C013N0281E0.1,Ugi|unitig_37.g12963.t1,Ugi|unitig_21.g20310.t1,Stu|PGSC0003DMG400010126,Can|Capana02g002376,Ini|INIL03g14317.t1,Ini|INIL12g03330.t1,Ini|INIL14g41393.t1,Sly|Solyc09g061310.2,Cau|C064N0102E0.1,Ini|INIL06g06422.t1,Stu|PGSC0003DMG401026234,Cca|Cc08_g00090,Ini|INIL02g16554.t1,…	0.466805	0.416039	0.466805	0.466805	0.527193	0.508699	0.544366	0.575419	0.488664
hcluster_511	9	16	0	6	23	9	10	11	11	Yes	95	8	8 to 7,6 to 4,15 to 14,9 to 3	14 to 12,11 to 10	-9.77968	Can|Capana00g001073,Cau|C011N0236E0.1,Mgu|Migut.G01070,Can|Capana00g000156,Ini|INIL02g39753.t1,Ath|AT5G37165,Ath|AT4G05540,Sly|Solyc06g010090.1,Mgu|Migut.G00994,Sly|Solyc03g031900.1,Sly|Solyc03g006480.1,Stu|PGSC0003DMG401008570,Can|Capana00g000859,Cau|C009N0008E0.1,Ini|INIL14g35528.t1,Stu|PGSC0003DMG400015308,Mgu|Migut.G00808,Can|Capana04g002511,Can|Capana00g001074,Can|Capana00g001075,Ath|AT5G371…	0.466805	0.58956	0	0.385973	0.670434	0.466805	0.488664	0.508699	0.508699
hcluster_512	10	11	13	11	9	11	11	12	7	Yes	95	9		8 to 7,3 to 1	-8.06937	Ath|AT4G37790,Sly|Solyc01g090460.2,Stu|PGSC0003DMG400006311,Stu|PGSC0003DMG400010401,Ugi|unitig_899.g14594.t1,Ini|INIL05g09671.t1,Mgu|Migut.A01145,Ath|AT5G06710,Mgu|Migut.K00228,Ath|AT5G47370,Ath|AT4G16780,Ath|AT2G01430,Mgu|Migut.H00315,Mgu|Migut.L00436,Stu|PGSC0003DMG402012500,Ugi|unitig_60.g25526.t1,Sly|Solyc02g091930.2,Cca|Cc07_g07540,Ath|AT3G60390,Cca|Cc06_g15740,Cau|C008N0317E0.1,Cau|C013N03…	0.488664	0.508699	0.544366	0.508699	0.466805	0.508699	0.508699	0.527193	0.416039
hcluster_513	12	9	8	7	11	9	8	21	10	Yes	95	9	8 to 7,3 to 2	6 to 4	-11.0234	Cca|Cc02_g09590,Mgu|Migut.D00524,Cca|Cc00_g10510,Can|Capana00g000012,Ini|INIL11g08778.t1,Ugi|unitig_26.g9281.t1,Ath|AT2G33110,Stu|PGSC0003DMG400026142,Cau|C034N0104E0.1,Can|Capana06g000169,Mgu|Migut.M01968,Stu|PGSC0003DMG400011324,Ini|INIL10g42676.t1,Sly|Solyc06g065950.2,Stu|PGSC0003DMG400029653,Cca|Cc01_g17210,Cau|C002N0267E0.1,Can|Capana09g001182,Ini|INIL12g03326.t1,Sly|Solyc11g006780.1,Ath|AT5…	0.527193	0.466805	0.442759	0.416039	0.508699	0.466805	0.442759	0.649964	0.488664
hcluster_514	8	10	9	10	11	10	10	20	7	Yes	95	9	3 to 2	9 to 3	-8.75314	Sly|Solyc03g118740.2,Ini|INIL09g30171.t1,Sly|Solyc07g006900.1,Can|Capana00g004022,Cca|Cc06_g19880,Ath|AT1G70940,Can|Capana07g000981,Cau|C008N0091G0.1,Stu|PGSC0003DMG400010532,Mgu|Migut.F02142,Ini|INIL09g30172.t1,Ini|INIL08g31113.t1,Ini|INIL02g11611.t1,Ugi|unitig_27.g25266.t1,Mgu|Migut.J01639,Ugi|unitig_0.g1065.t1,Sly|Solyc10g080880.1,Can|Capana10g002459,Can|Capana03g000765,Ini|INIL12g01083.t1,Ini…	0.442759	0.488664	0.466805	0.488664	0.508699	0.488664	0.488664	0.639037	0.416039
hcluster_515	12	13	3	7	12	12	16	14	5	Yes	94	9	6 to 4,9 to 3	14 to 12,11 to 10,3 to 1	-10.4766	Ini|INIL14g00654.t1,Can|Capana02g001439,Ath|AT4G05497,Stu|PGSC0003DMG400005868,Ath|AT4G30640,Ath|AT4G03625,Mgu|Migut.H02346,Can|Capana12g002642,Cca|Cc00_g27050,Ath|AT4G08980,Mgu|Migut.N02013,Ini|INIL01g25257.t1,Sly|Solyc08g006920.1,Mgu|Migut.F01562,Ini|INIL05g09454.t1,Sly|Solyc07g005750.2,Sly|Solyc08g013820.2,Can|Capana02g000532,Stu|PGSC0003DMG400021099,Mgu|Migut.J01369,Mgu|Migut.H01342,Sly|Solyc…	0.529455	0.546647	0.265012	0.418134	0.529455	0.529455	0.591887	0.562691	0.353561
hcluster_516	0	0	0	0	4	0	90	0	0	No	94	2	8 to 7,6 to 4		-4.80265	Stu|PGSC0003DMG400044777,Stu|PGSC0003DMG400038575,Stu|PGSC0003DMG400041225,Stu|PGSC0003DMG400041848,Stu|PGSC0003DMG400035678,Stu|PGSC0003DMG400035136,Stu|PGSC0003DMG400034330,Stu|PGSC0003DMG400043379,Stu|PGSC0003DMG400044756,Stu|PGSC0003DMG400044626,Stu|PGSC0003DMG400045910,Stu|PGSC0003DMG400046111,Stu|PGSC0003DMG400047197,Stu|PGSC0003DMG400043333,Stu|PGSC0003DMG400039216,Stu|PGSC0003DMG400038610…	0	0	0	0	0.31334	0	0.989711	0	0
hcluster_517	6	9	7	7	34	12	8	7	4	Yes	94	9	8 to 7,6 to 5,14 to 13	3 to 1	-10.5634	Sly|Solyc03g110880.2,Sly|Solyc10g078880.1,Mgu|Migut.E01463,Can|Capana10g002539,Can|Capana00g001117,Can|Capana01g001881,Can|Capana01g001883,Sly|Solyc02g078260.2,Ini|INIL01g36620.t1,Stu|PGSC0003DMG400029721,Ath|ATCG00190,Mgu|Migut.B01339,Cau|C031N0157E0.1,Can|Capana03g003126,Can|Capana10g002540,Can|Capana11g000608,Can|Capana12g002246,Mgu|Migut.H02461,Can|Capana10g002534,Stu|PGSC0003DMG402017663,Cca…	0.388009	0.468986	0.418134	0.418134	0.762019	0.529455	0.444902	0.418134	0.31334
hcluster_518	12	19	9	8	10	9	7	11	9	Yes	94	9	17 to 16,14 to 13,3 to 2	6 to 4	-10.0342	Mgu|Migut.N02457,Ugi|unitig_899.g14678.t1,Mgu|Migut.D01491,Can|Capana05g001085,Ath|AT3G44680,Sly|Solyc03g115150.2,Ini|INIL11g05111.t1,Mgu|Migut.D01741,Mgu|Migut.D01991,Ini|INIL12g21983.t2,Ini|INIL09g26301.t1,Ini|INIL08g20890.t1,Ath|AT5G35600,Sly|Solyc03g119730.2,Ugi|unitig_8.g3288.t1,Ath|AT3G44660,Ini|INIL03g14987.t1,Cca|Cc08_g10530,Cau|C023N0338E0.1,Ini|INIL01g42455.t1,Cau|C036N0237M0.1,Ugi|unit…	0.529455	0.629947	0.468986	0.444902	0.490876	0.468986	0.418134	0.510938	0.468986
hcluster_519	10	12	7	10	10	12	12	12	8	Yes	93	9		8 to 7,14 to 12,3 to 1	-10.0358	Ini|INIL14g03741.t1,Cca|Cc05_g08670,Mgu|Migut.M01337,Stu|PGSC0003DMG401005074,Sly|Solyc02g080820.2,Ini|INIL08g20888.t1,Can|Capana02g002220,Ini|INIL14g00692.t1,Cca|Cc02_g30170,Sly|Solyc12g088420.1,Ugi|unitig_749.g13719.t1,Ath|AT2G14860,Sly|Solyc10g008500.2,Ini|INIL04g04375.t1,Stu|PGSC0003DMG400010174,Ugi|unitig_62.g23129.t1,Cca|Cc02_g19630,Cau|C021N0355E0.1,Stu|PGSC0003DMG400018567,Ath|AT4G14305,S…	0.493116	0.531744	0.420256	0.493116	0.493116	0.531744	0.531744	0.531744	0.447071
hcluster_520	6	13	3	15	10	14	13	14	5	Yes	93	9		8 to 7,17 to 16,14 to 12,3 to 1	-11.3638	Sly|Solyc10g017570.2,Sly|Solyc01g094210.2,Ini|INIL13g07597.t1,Mgu|Migut.B01712,Cca|Cc02_g37530,Stu|PGSC0003DMG400038230,Cca|Cc07_g15800,Ugi|unitig_749.g14355.t1,Can|Capana11g000507,Stu|PGSC0003DMG400014447,Can|Capana08g000876,Cca|Cc02_g37500,Cca|Cc00_g16400,Can|Capana03g003042,Ini|INIL13g07595.t1,Can|Capana08g000874,Ath|AT2G24190,Ini|INIL08g20858.t1,Ini|INIL08g30991.t1,Sly|Solyc01g094270.2,Ini|IN…	0.390071	0.548955	0.266732	0.580072	0.493116	0.565017	0.548955	0.565017	0.355544
hcluster_521	6	6	8	32	10	9	9	8	5	Yes	93	9	11 to 10,15 to 11	3 to 1	-10.221	Ugi|unitig_747.g21357.t1,Stu|PGSC0003DMG400030262,Cca|Cc07_g20730,Cca|Cc07_g20700,Stu|PGSC0003DMG400014137,Ath|AT1G15750,Sly|Solyc03g117410.2,Cca|Cc02_g34530,Cau|C016N0076E0.1,Mgu|Migut.E01334,Ath|AT5G27030,Cca|Cc00_g11550,Can|Capana08g001567,Cca|Cc00_g33960,Ugi|unitig_0.g2214.t1,Ini|INIL06g23623.t1,Cca|Cc08_g05280,Can|Capana03g000455,Ath|AT2G25420,Cca|Cc00_g34920,Cca|Cc08_g04200,Mgu|Migut.A00018…	0.390071	0.390071	0.447071	0.750531	0.493116	0.471194	0.471194	0.447071	0.355544
hcluster_522	6	31	4	9	8	10	7	8	10	Yes	93	9	14 to 13,3 to 1,8 to 6,15 to 11	6 to 4	-11.7514	Cau|C005N0395E0.1,Stu|PGSC0003DMG400022424,Ugi|unitig_0.g2458.t1,Mgu|Migut.B01041,Stu|PGSC0003DMG400013647,Cau|C006N0358E0.1,Mgu|Migut.K01216,Can|Capana05g001151,Ugi|unitig_52.g17669.t1,Mgu|Migut.M00177,Cca|Cc07_g12520,Sly|Solyc02g082400.2,Sly|Solyc04g049140.2,Mgu|Migut.K01183,Can|Capana02g002421,Cau|C057N0073E0.1,Ath|AT4G21430,Mgu|Migut.K01217,Can|Capana05g001116,Stu|PGSC0003DMG400013832,Can|Cap…	0.390071	0.743239	0.315216	0.471194	0.447071	0.493116	0.420256	0.447071	0.493116
hcluster_523	13	10	9	8	12	11	13	10	7	Yes	93	9		17 to 15,6 to 5,3 to 1	-10.7222	Can|Capana12g001909,Cca|Cc02_g02750,Cau|C069N0130E0.1,Ini|INIL14g28340.t1,Ath|AT1G20270,Ath|AT3G28490,Sly|Solyc11g005200.1,Stu|PGSC0003DMG400030788,Ath|AT4G35820,Stu|PGSC0003DMG400015788,Cca|Cc07_g11300,Mgu|Migut.F01106,Ugi|unitig_88.g27768.t1,Ath|AT4G35810,Stu|PGSC0003DMG400043111,Cau|C026N0286E0.1,Ath|AT5G66060,Mgu|Migut.H00879,Ugi|unitig_899.g15503.t1,Stu|PGSC0003DMG400044056,Ugi|unitig_748.g8…	0.548955	0.493116	0.471194	0.447071	0.531744	0.513204	0.548955	0.493116	0.420256
hcluster_524	9	10	6	8	14	15	9	15	7	Yes	93	9	11 to 9	6 to 4,14 to 12,3 to 1	-11.3181	Can|Capana05g001704,Cau|C000N0913E0.1,Cau|C031N0020E0.1,Ath|AT5G37500,Ini|INIL10g28982.t2,Can|Capana03g001604,Stu|PGSC0003DMG400013243,Can|Capana09g000351,Sly|Solyc12g006850.1,Ath|AT2G26650,Stu|PGSC0003DMG400001066,Ini|INIL10g28988.t1,Ini|INIL04g39419.t1,Ugi|unitig_748.g7027.t1,Mgu|Migut.M00913,Cau|C007N0403E0.1,Sly|Solyc03g097940.2,Sly|Solyc02g070530.2,Mgu|Migut.E01482,Ini|INIL14g06708.t1,Ini|IN…	0.471194	0.493116	0.390071	0.447071	0.565017	0.580072	0.471194	0.580072	0.420256
hcluster_525	8	10	9	6	24	11	8	10	7	Yes	93	9	8 to 7,6 to 5	11 to 10,3 to 1	-11.9321	Can|Capana10g000974,Stu|PGSC0003DMG400028839,Ath|AT1G20260,Can|Capana01g001870,Cau|C111N0002E0.1,Sly|Solyc06g063330.2,Cau|C141C00020X0.1,Can|Capana11g002357,Ini|INIL03g18148.t1,Sly|Solyc02g091130.2,Cau|C094N0024G0.1,Ini|INIL01g20098.t1,Sly|Solyc01g111760.2,Stu|PGSC0003DMG400001014,Stu|PGSC0003DMG400005994,Cca|Cc07_g08400,Mgu|Migut.E01687,Sly|Solyc00g042140.1,Ath|AT5G08680,Ath|AT1G78900,Sly|Solyc1…	0.447071	0.493116	0.471194	0.390071	0.684866	0.513204	0.447071	0.493116	0.420256
hcluster_526	7	9	6	8	19	11	10	16	7	Yes	93	9	6 to 5,3 to 2,9 to 8	8 to 6	-12.4134	Can|Capana00g001017,Ini|INIL10g10612.t1,Stu|PGSC0003DMG400026228,Sly|Solyc08g078130.2,Can|Capana09g000293,Ath|AT4G16800,Sly|Solyc12g007170.1,Stu|PGSC0003DMG400001206,Stu|PGSC0003DMG400003906,Mgu|Migut.N01512,Ugi|unitig_899.g15070.t1,Sly|Solyc12g099440.1,Stu|PGSC0003DMG400011314,Ugi|unitig_32.g11172.t1,Cca|Cc03_g00730,Can|Capana01g002330,Sly|Solyc01g059830.2,Mgu|Migut.G00070,Stu|PGSC0003DMG4000054…	0.420256	0.471194	0.390071	0.447071	0.632333	0.513204	0.493116	0.59424	0.420256
hcluster_527	3	3	1	4	3	6	4	68	1	Yes	93	9	6 to 5,3 to 2,8 to 6	9 to 3	-9.46104	Ini|INIL08g04769.t1,Ini|INIL14g03692.t1,Ini|INIL07g33707.t1,Ini|INIL07g33728.t1,Cau|C028N0127E0.1,Ini|INIL15g28246.t1,Ini|INIL08g04771.t1,Cca|Cc11_g05600,Sly|Solyc03g111810.2,Ini|INIL13g08263.t1,Ath|AT1G67790,Stu|PGSC0003DMG400016971,Stu|PGSC0003DMG400015156,Ini|INIL01g36731.t1,Ini|INIL13g08261.t2,Ini|INIL14g26244.t1,Ini|INIL01g36733.t1,Ini|INIL08g13656.t1,Ini|INIL03g17778.t1,Ini|INIL11g15597.t2,…	0.266732	0.266732	0.124374	0.315216	0.266732	0.390071	0.315216	0.926095	0.124374
hcluster_528	7	15	8	20	12	7	11	8	5	Yes	93	9	8 to 7,6 to 4,14 to 13,11 to 10	3 to 1	-12.551	Sly|Solyc08g081700.1,Mgu|Migut.B01875,Ath|AT2G46150,Ath|AT1G64450,Ini|INIL05g19538.t2,Can|Capana00g000910,Mgu|Migut.M01292,Stu|PGSC0003DMG400020863,Mgu|Migut.F00268,Ath|AT1G64065,Mgu|Migut.E01214,Can|Capana00g000909,Ath|AT4G23930,Ini|INIL04g18621.t1,Mgu|Migut.E01215,Cca|Cc08_g15400,Stu|PGSC0003DMG400012142,Can|Capana01g000140,Stu|PGSC0003DMG400000069,Cca|Cc00_g20020,Cca|Cc06_g00110,Can|Capana01g0…	0.420256	0.580072	0.447071	0.643798	0.531744	0.420256	0.513204	0.447071	0.355544
hcluster_529	11	8	8	5	14	18	9	12	8	Yes	93	9	17 to 16,6 to 5,3 to 2,9 to 8	11 to 10,8 to 6	-11.7432	Stu|PGSC0003DMG400018382,Stu|PGSC0003DMG400023793,Can|Capana10g002170,Mgu|Migut.N01848,Ini|INIL09g30190.t1,Can|Capana05g000101,Cca|Cc02_g22520,Cau|C040N0054E0.1,Ath|AT1G10900,Cau|C038N0058E0.1,Mgu|Migut.B00835,Mgu|Migut.C01181,Stu|PGSC0003DMG401003899,Cca|Cc06_g19170,Ini|INIL04g32997.t1,Cau|C001N0306E0.1,Can|Capana12g001267,Stu|PGSC0003DMG400029029,Ath|AT2G26420,Sly|Solyc10g086320.1,Sly|Solyc01g1…	0.513204	0.447071	0.447071	0.355544	0.565017	0.620293	0.471194	0.531744	0.447071
hcluster_530	10	12	12	10	8	11	9	16	5	Yes	93	9	15 to 14,9 to 3,8 to 6	6 to 4,3 to 1,9 to 8	-10.6709	Stu|PGSC0003DMG400026838,Mgu|Migut.N01900,Ath|AT3G13229,Ath|AT5G28150,Ini|INIL13g40278.t1,Can|Capana08g001311,Ath|AT5G48270,Cca|Cc05_g15400,Ugi|unitig_747.g21953.t1,Cau|C025N0084E0.1,Ini|INIL13g08062.t1,Ugi|unitig_61.g26470.t1,Ath|AT2G25200,Mgu|Migut.N00178,Ugi|unitig_0.g120.t1,Sly|Solyc01g097830.2,Sly|Solyc01g097790.2,Cca|Cc05_g15370,Sly|Solyc11g066930.1,Cau|C046N0263E0.1,Stu|PGSC0003DMG40001812…	0.493116	0.531744	0.531744	0.493116	0.447071	0.513204	0.471194	0.59424	0.355544
hcluster_531	12	9	9	7	12	12	14	11	6	Yes	92	9	6 to 4	11 to 10,3 to 1,15 to 14	-8.706	Cca|Cc02_g39470,Sly|Solyc05g050560.1,Ugi|unitig_0.g2858.t1,Ugi|unitig_22.g5501.t1,Stu|PGSC0003DMG400012891,Ath|AT2G46510,Cca|Cc01_g19570,Stu|PGSC0003DMG401010822,Mgu|Migut.B01912,Stu|PGSC0003DMG400001161,Ini|INIL10g32245.t1,Ath|AT5G41315,Sly|Solyc08g076930.1,Ugi|unitig_46.g18550.t1,Ini|INIL13g38998.t1,Ini|INIL13g15489.t1,Mgu|Migut.N01539,Mgu|Migut.B01884,Cau|C002N0603E0.1,Stu|PGSC0003DMG400012237…	0.53406	0.473429	0.473429	0.422405	0.53406	0.53406	0.567369	0.515498	0.392159
hcluster_532	14	11	7	10	9	12	14	9	6	Yes	92	9	8 to 6	11 to 9,6 to 5,14 to 12,11 to 10,3 to 1	-12.2912	Cau|C050N0030E0.1,Ath|AT3G03410,Mgu|Migut.N00521,Ugi|unitig_748.g7057.t1,Cca|Cc07_g19000,Sly|Solyc04g058170.1,Sly|Solyc02g063340.1,Can|Capana00g003138,Ath|AT2G36180,Mgu|Migut.C00678,Sly|Solyc11g071760.1,Cau|C005N0030E0.1,Stu|PGSC0003DMG400020261,Cau|C065N0012E0.1,Ini|INIL01g25739.t1,Stu|PGSC0003DMG400013427,Ath|AT5G44460,Ath|AT5G17480,Mgu|Migut.L00461,Sly|Solyc02g094000.1,Sly|Solyc03g044900.2,Mgu…	0.567369	0.515498	0.422405	0.495382	0.473429	0.53406	0.567369	0.473429	0.392159
hcluster_533	9	12	12	8	7	17	13	9	5	Yes	92	9	6 to 5,15 to 14,8 to 6	3 to 1,9 to 8	-10.4568	Ugi|unitig_37.g12716.t1,Ini|INIL10g42520.t1,Ath|AT2G01760,Sly|Solyc05g054390.2,Stu|PGSC0003DMG400040318,Cca|Cc06_g00090,Ath|AT1G67710,Cca|Cc06_g07680,Mgu|Migut.F00379,Can|Capana11g001030,Sly|Solyc04g008050.2,Sly|Solyc11g066220.1,Mgu|Migut.K00349,Stu|PGSC0003DMG400035052,Sly|Solyc02g031820.1,Ini|INIL02g20996.t1,Sly|Solyc05g014260.2,Can|Capana05g000373,Cau|C004N0354E0.1,Ath|AT3G62670,Can|Capana12g0…	0.473429	0.53406	0.53406	0.449268	0.422405	0.610012	0.551291	0.473429	0.357554
hcluster_534	9	11	12	8	11	11	9	12	9	Yes	92	9		6 to 4,11 to 10,3 to 1	-9.2692	Ath|AT5G36940,Mgu|Migut.M00598,Sly|Solyc10g081460.1,Mgu|Migut.M02019,Ini|INIL10g12661.t2,Stu|PGSC0003DMG400026242,Ini|INIL04g12013.t1,Cca|Cc09_g05050,Can|Capana12g000427,Ath|AT3G10600,Sly|Solyc10g018600.1,Cau|C010N0049E0.1,Ini|INIL09g30248.t1,Ini|INIL15g27646.t1,Ugi|unitig_26.g9772.t1,Ugi|unitig_37.g12078.t1,Ath|AT1G17120,Stu|PGSC0003DMG400021172,Ath|AT1G58030,Cca|Cc05_g10360,Can|Capana02g001434,…	0.473429	0.515498	0.53406	0.449268	0.515498	0.515498	0.473429	0.53406	0.473429
hcluster_535	0	0	92	0	0	0	0	0	0	No	92	1	14 to 12		-3.18074	Ugi|unitig_37.g12978.t1,Ugi|unitig_0.g1947.t1,Ugi|unitig_82.g26971.t1,Ugi|unitig_32.g11438.t1,Ugi|unitig_8.g4173.t1,Ugi|unitig_90.g27501.t1,Ugi|unitig_578.g15781.t1,Ugi|unitig_82.g27010.t1,Ugi|unitig_46.g18093.t1,Ugi|unitig_22.g5832.t1,Ugi|unitig_0.g1818.t1,Ugi|unitig_0.g1724.t1,Ugi|unitig_37.g13029.t1,Ugi|unitig_15.g32949.t1,Ugi|unitig_0.g1895.t1,Ugi|unitig_46.g18129.t1,Ugi|unitig_94.g28373.t1,U…	0	0	1	0	0	0	0	0	0
hcluster_536	8	11	5	13	15	15	4	12	9	Yes	92	9	15 to 11	6 to 4,14 to 12,3 to 1	-12.2324	Sly|Solyc11g011310.1,Ath|AT4G38030,Sly|Solyc04g076630.2,Cau|C080N0133E0.1,Cca|Cc07_g13600,Sly|Solyc11g011300.1,Ini|INIL01g25302.t1,Cca|Cc10_g08320,Cca|Cc07_g13680,Ini|INIL11g05262.t2,Mgu|Migut.H02269,Stu|PGSC0003DMG400015675,Cau|C013N0421E0.1,Sly|Solyc11g011320.1,Mgu|Migut.O00658,Mgu|Migut.N02843,Can|Capana05g000216,Can|Capana07g001850,Ini|INIL15g28118.t1,Can|Capana00g001725,Mgu|Migut.H02274,Sly|…	0.449268	0.515498	0.357554	0.551291	0.58244	0.58244	0.317117	0.53406	0.473429
hcluster_537	8	10	7	6	14	14	14	13	6	Yes	92	9	3 to 2,9 to 8,15 to 14	17 to 15,14 to 12	-9.96244	Cau|C064N0029E0.1,Ath|AT3G53730,Ini|INIL12g22148.t1,Ini|INIL12g22182.t1,Ugi|unitig_62.g23314.t1,Mgu|Migut.L01933,Mgu|Migut.L02022,Sly|Solyc09g007590.1,Ini|INIL05g24277.t1,Ath|AT5G59690,Ugi|unitig_749.g13614.t1,Stu|PGSC0003DMG400015545,Stu|PGSC0003DMG400023523,Can|Capana06g002757,Ini|INIL11g18381.t1,Mgu|Migut.F00621,Cca|Cc01_g12050,Ini|INIL02g14115.t1,Mgu|Migut.M01621,Cca|Cc01_g12010,Mgu|Migut.J00…	0.449268	0.495382	0.422405	0.392159	0.567369	0.567369	0.567369	0.551291	0.392159
hcluster_538	11	8	8	8	14	11	11	13	7	Yes	91	9	8 to 7,11 to 9,9 to 3	17 to 15,3 to 1	-9.28835	Mgu|Migut.D02034,Ini|INIL08g38807.t1,Ath|AT2G24320,Can|Capana11g002132,Ath|AT5G14390,Sly|Solyc02g086220.2,Can|Capana07g000656,Can|Capana02g000806,Stu|PGSC0003DMG401026561,Cca|Cc07_g00140,Sly|Solyc02g067920.2,Cau|C028N0117E0.1,Can|Capana07g000240,Ugi|unitig_32.g10650.t1,Can|Capana07g000658,Ath|AT5G20520,Cau|C009N0235E0.1,Cau|C009N0443E0.1,Ini|INIL02g11726.t1,Mgu|Migut.L00501,Ini|INIL02g16752.t1,St…	0.517819	0.451492	0.451492	0.451492	0.56975	0.517819	0.517819	0.553655	0.424581
hcluster_539	79	1	1	2	4	1	1	1	1	Yes	91	9	8 to 7,17 to 16		-6.59428	Ath|AT1G19470,Ath|AT5G02995,Ath|AT3G10510,Ath|AT2G03460,Ugi|unitig_899.g14606.t1,Ath|AT5G39560,Ath|AT4G19865,Can|Capana06g000696,Ath|AT4G36840,Ath|AT2G29780,Ath|AT5G03010,Ath|AT4G39580,Ath|AT1G19930,Ath|AT5G51250,Ath|AT4G39290,Ath|AT4G02310,Ath|AT5G02990,Ath|AT4G39560,Ath|AT5G48990,Ath|AT3G08810,Ath|AT2G29860,Ath|AT5G38680,Ath|AT2G22050,Cca|Cc07_g16260,Cau|C045N0121E0.1,Ath|AT3G43710,Ath|AT4G3975…	0.966568	0.126499	0.126499	0.208959	0.319045	0.126499	0.126499	0.126499	0.126499
hcluster_540	10	10	9	11	16	11	7	10	7	Yes	91	9	8 to 7	6 to 4,3 to 1	-9.49947	Can|Capana11g000098,Sly|Solyc03g117810.2,Ini|INIL02g17195.t1,Can|Capana09g001348,Cau|C066N0033E0.1,Ath|AT1G67940,Cca|Cc02_g03450,Mgu|Migut.F01882,Mgu|Migut.F00384,Ini|INIL13g07700.t1,Ath|AT1G65410,Can|Capana03g002400,Mgu|Migut.J01023,Sly|Solyc06g068600.2,Cau|C040N0017E0.1,Sly|Solyc02g068180.2,Can|Capana12g001420,Ini|INIL09g31428.t1,Cca|Cc00_g33860,Can|Capana11g000311,Sly|Solyc12g049130.1,Mgu|Migu…	0.497677	0.497677	0.475692	0.517819	0.59903	0.517819	0.424581	0.497677	0.424581
hcluster_541	10	9	13	10	10	13	13	9	4	Yes	91	9	14 to 12,9 to 8	8 to 7,3 to 1	-9.81688	Ath|AT5G47100,Ugi|unitig_37.g11984.t1,Ugi|unitig_749.g13828.t1,Sly|Solyc07g065820.2,Ini|INIL11g10009.t1,Ini|INIL15g31251.t1,Stu|PGSC0003DMG400004554,Ath|AT5G55990,Sly|Solyc12g055920.1,Ath|AT4G26560,Ugi|unitig_92.g28253.t1,Can|Capana00g003010,Mgu|Migut.A00138,Stu|PGSC0003DMG400019601,Cca|Cc05_g15300,Ini|INIL02g14147.t1,Cca|Cc08_g10540,Cca|Cc08_g11190,Ath|AT4G01420,Stu|PGSC0003DMG400022267,Cca|Cc02…	0.497677	0.475692	0.553655	0.497677	0.497677	0.553655	0.553655	0.475692	0.319045
hcluster_542	0	0	0	0	0	0	0	67	24	No	91	2	3 to 2,9 to 3		-5.31291	Cau|C034N0086M0.1,Ini|INIL08g30601.t1,Ini|INIL13g15483.t1,Ini|INIL04g31716.t1,Ini|INIL06g35698.t1,Ini|INIL03g14352.t1,Ini|INIL13g21228.t1,Ini|INIL12g03577.t1,Ini|INIL13g40938.t1,Ini|INIL11g19057.t1,Ini|INIL07g08683.t1,Cau|C027N0116M0.1,Ini|INIL12g03576.t1,Ini|INIL03g13921.t1,Ini|INIL03g13931.t1,Ini|INIL11g19455.t1,Cau|C053N0003M0.1,Ini|INIL04g23469.t1,Ini|INIL13g09092.t1,Ini|INIL14g07090.t1,Ini|I…	0	0	0	0	0	0	0	0.927724	0.689794
hcluster_543	8	17	7	5	17	10	15	8	4	Yes	91	9	6 to 4,9 to 8,15 to 14	14 to 12,11 to 10,3 to 1,8 to 6	-13.6106	Ath|AT4G33790,Can|Capana09g001888,Ath|AT3G44540,Mgu|Migut.K00019,Can|Capana03g003125,Sly|Solyc06g074410.2,Cau|C023N0371E0.1,Mgu|Migut.G00933,Can|Capana08g001923,Can|Capana09g001895,Mgu|Migut.G00937,Ini|INIL12g21965.t1,Stu|PGSC0003DMG400023759,Cca|Cc01_g09450,Mgu|Migut.N02498,Stu|PGSC0003DMG402002698,Stu|PGSC0003DMG401007406,Mgu|Migut.G00873,Ini|INIL08g41123.t1,Mgu|Migut.G00940,Ath|AT5G22420,Sly|S…	0.451492	0.612433	0.424581	0.35959	0.612433	0.497677	0.584836	0.451492	0.319045
hcluster_544	9	11	14	7	13	14	11	7	4	Yes	90	9	9 to 8	6 to 4,3 to 1,15 to 11	-11.71	Stu|PGSC0003DMG400015005,Can|Capana05g000183,Mgu|Migut.J00656,Cca|Cc02_g26130,Can|Capana00g001203,Sly|Solyc06g073070.1,Mgu|Migut.I00553,Mgu|Migut.F00138,Stu|PGSC0003DMG400013296,Ugi|unitig_32.g11405.t1,Stu|PGSC0003DMG400003887,Ath|AT5G24580,Mgu|Migut.L01704,Ugi|unitig_748.g7132.t1,Ath|AT2G36950,Ugi|unitig_899.g14930.t1,Stu|PGSC0003DMG400026938,Cca|Cc11_g17230,Ugi|unitig_8.g2901.t1,Mgu|Migut.N0257…	0.477983	0.520169	0.57216	0.426786	0.556047	0.57216	0.520169	0.426786	0.321
hcluster_545	11	10	8	9	11	11	10	12	8	Yes	90	9	3 to 2	6 to 4,11 to 10,9 to 3	-9.40963	Ini|INIL08g31142.t1,Can|Capana09g000061,Can|Capana12g001687,Mgu|Migut.B01476,Ini|INIL08g04801.t1,Stu|PGSC0003DMG400013933,Sly|Solyc03g083610.2,Sly|Solyc01g088480.2,Cca|Cc06_g07370,Mgu|Migut.C01276,Cau|C009N0611E0.1,Cca|Cc08_g01880,Ini|INIL13g07721.t1,Cca|Cc06_g03450,Sly|Solyc09g007180.2,Cca|Cc09_g02340,Ini|INIL12g01022.t1,Sly|Solyc03g005050.2,Can|Capana01g000752,Ath|AT2G39270,Can|Capana04g002894,…	0.520169	0.5	0.453744	0.477983	0.520169	0.520169	0.5	0.538777	0.453744
hcluster_546	8	12	15	8	8	8	9	11	11	Yes	90	9	6 to 4,14 to 12,15 to 14,9 to 3		-7.59379	Ugi|unitig_8.g3938.t1,Ugi|unitig_21.g20621.t1,Cau|C191N0004G1.1,Can|Capana03g001150,Ini|INIL08g38816.t1,Cca|Cc04_g12230,Ath|AT5G25220,Ath|AT5G11060,Can|Capana04g000755,Mgu|Migut.N02807,Can|Capana01g000356,Cau|C058N0008E0.1,Ugi|unitig_749.g13408.t1,Mgu|Migut.L01470,Sly|Solyc01g100510.2,Ugi|unitig_748.g7180.t1,Mgu|Migut.E00181,Cau|C005N0401E0.1,Stu|PGSC0003DMG400013493,Ugi|unitig_0.g2705.t1,Ath|AT1…	0.453744	0.538777	0.58726	0.453744	0.453744	0.453744	0.477983	0.520169	0.520169
hcluster_547	12	11	9	8	10	12	10	11	7	Yes	90	9	8 to 6	6 to 4,11 to 10,3 to 1	-10.5614	Cca|Cc02_g02890,Cau|C043N0040E0.1,Sly|Solyc06g035980.2,Can|Capana10g001719,Cau|C006N0060E0.1,Mgu|Migut.B00094,Ugi|unitig_26.g9408.t1,Stu|PGSC0003DMG400010998,Ath|AT5G52360,Ini|INIL09g30006.t1,Ath|AT3G46000,Stu|PGSC0003DMG400029916,Can|Capana00g005096,Ath|AT2G31200,Ini|INIL02g16904.t1,Ath|AT3G46010,Sly|Solyc01g111380.2,Ini|INIL12g03254.t1,Cau|C002N0397E0.1,Cca|Cc02_g16310,Ath|AT3G45990,Cca|Cc02_g3…	0.538777	0.520169	0.477983	0.453744	0.5	0.538777	0.5	0.520169	0.426786
hcluster_548	10	11	9	9	10	11	11	9	10	Yes	90	9			-8.8039	Cau|C076N0069E0.1,Stu|PGSC0003DMG400002768,Stu|PGSC0003DMG401005300,Ugi|unitig_0.g282.t1,Cau|C056N0101E0.1,Cau|C091N0013E0.1,Ath|AT1G66670,Ugi|unitig_736.g22741.t1,Stu|PGSC0003DMG400030851,Sly|Solyc02g091280.2,Ath|AT1G02560,Stu|PGSC0003DMG400021571,Stu|PGSC0003DMG400032562,Can|Capana10g001094,Cau|C002N0568E0.1,Cca|Cc08_g11370,Sly|Solyc08g075750.2,Mgu|Migut.E00573,Ath|ATCG00670,Ath|AT1G12410,Ath|A…	0.5	0.520169	0.477983	0.477983	0.5	0.520169	0.520169	0.477983	0.5
hcluster_549	8	7	7	17	15	12	10	8	6	Yes	90	9	6 to 5,11 to 10,9 to 8	3 to 1,8 to 6	-10.8481	Ugi|unitig_27.g25169.t1,Ath|AT5G10230,Ath|AT1G68090,Cca|Cc00_g03130,Ugi|unitig_26.g8821.t1,Can|Capana12g001722,Ugi|unitig_32.g11812.t1,Mgu|Migut.B01214,Mgu|Migut.L00120,Cca|Cc00_g03140,Can|Capana04g000557,Stu|PGSC0003DMG400016665,Cca|Cc00_g06310,Can|Capana07g002415,Cca|Cc07_g15280,Ath|AT2G38750,Stu|PGSC0003DMG400001879,Sly|Solyc04g055170.2,Ugi|unitig_21.g20604.t1,Sly|Solyc10g044690.1,Can|Capana07…	0.453744	0.426786	0.426786	0.614883	0.58726	0.538777	0.5	0.453744	0.396419
hcluster_550	14	12	10	8	10	10	10	11	5	Yes	90	9	17 to 16,14 to 13	11 to 10,3 to 1	-8.65919	Cau|C007N0082E0.1,Sly|Solyc04g079340.2,Sly|Solyc01g109270.2,Mgu|Migut.F01445,Stu|PGSC0003DMG400009933,Stu|PGSC0003DMG400007992,Ath|AT5G42690,Ath|AT4G37080,Ini|INIL07g14106.t1,Sly|Solyc11g069840.1,Sly|Solyc02g090580.2,Stu|PGSC0003DMG400010894,Sly|Solyc08g078520.2,Ini|INIL14g41456.t1,Mgu|Migut.H00452,Mgu|Migut.N02691,Cau|C031N0174E0.1,Ini|INIL02g11759.t1,Cau|C019N0112E0.1,Ath|AT3G13000,Can|Capana08…	0.57216	0.538777	0.5	0.453744	0.5	0.5	0.5	0.520169	0.361654
hcluster_551	7	14	3	6	11	29	9	8	3	Yes	90	9	6 to 5,14 to 13,3 to 2,11 to 10,9 to 8	8 to 6	-14.0887	Stu|PGSC0003DMG400002387,Ath|AT4G26220,Sly|Solyc02g093230.2,Sly|Solyc05g041640.1,Sly|Solyc02g093250.2,Sly|Solyc05g041300.1,Sly|Solyc05g026000.1,Sly|Solyc10g050160.1,Sly|Solyc05g041950.1,Mgu|Migut.E01164,Mgu|Migut.K00719,Ath|AT3G61990,Ath|AT4G34050,Sly|Solyc05g041940.1,Sly|Solyc05g041260.1,Can|Capana02g003075,Mgu|Migut.K00576,Can|Capana02g003073,Stu|PGSC0003DMG400036559,Can|Capana04g002397,Sly|Sol…	0.426786	0.57216	0.272045	0.396419	0.520169	0.735464	0.477983	0.453744	0.272045
hcluster_552	0	0	90	0	0	0	0	0	0	No	90	1	14 to 12		-3.16977	Ugi|unitig_165.g34195.t1,Ugi|unitig_792.g32512.t1,Ugi|unitig_820.g34321.t1,Ugi|unitig_805.g34434.t1,Ugi|unitig_143.g32380.t1,Ugi|unitig_820.g34320.t1,Ugi|unitig_583.g34782.t1,Ugi|unitig_579.g34812.t1,Ugi|unitig_648.g33653.t1,Ugi|unitig_667.g30179.t1,Ugi|unitig_112.g30683.t1,Ugi|unitig_102.g31727.t1,Ugi|unitig_550.g34879.t1,Ugi|unitig_872.g32104.t1,Ugi|unitig_130.g30086.t1,Ugi|unitig_139.g29604.t1…	0	0	1	0	0	0	0	0	0
hcluster_553	7	12	1	7	13	10	8	20	11	Yes	89	9	6 to 5,3 to 2,9 to 8,15 to 14,9 to 3	14 to 12,8 to 6	-12.9348	Ath|AT4G29654,Can|Capana00g000551,Ugi|unitig_736.g22465.t1,Cau|C019N0060G1.1,Ath|AT3G23750,Ini|INIL02g11934.t1,Cca|Cc07_g13130,Stu|PGSC0003DMG400005896,Stu|PGSC0003DMG400004667,Ath|AT2G16620,Mgu|Migut.G00784,Ath|AT3G23650,Ini|INIL12g07326.t2,Sly|Solyc01g108850.2,Cca|Cc11_g06270,Mgu|Migut.N00428,Cca|Cc01_g16430,Sly|Solyc09g057680.2,Cau|C011N0138E0.1,Ini|INIL12g07331.t2,Can|Capana01g003640,Sly|Soly…	0.429019	0.541179	0.128699	0.429019	0.558469	0.502352	0.456026	0.653657	0.522549
hcluster_554	13	10	8	22	10	11	5	6	4	Yes	89	9	11 to 10	6 to 4,9 to 3	-11.879	Cca|Cc04_g15260,Sly|Solyc12g010220.1,Ugi|unitig_8.g3504.t1,Ath|AT1G63270,Mgu|Migut.I00142,Ugi|unitig_8.g3505.t1,Can|Capana09g000067,Can|Capana03g001107,Ini|INIL14g35213.t1,Sly|Solyc03g113060.2,Ugi|unitig_0.g2531.t1,Ugi|unitig_0.g2532.t1,Ugi|unitig_32.g11754.t1,Ini|INIL03g21102.t1,Ath|AT5G61730,Can|Capana03g001104,Ugi|unitig_750.g28501.t1,Stu|PGSC0003DMG402018143,Cca|Cc00_g26160,Can|Capana05g00008…	0.558469	0.502352	0.456026	0.675128	0.502352	0.522549	0.363746	0.398591	0.322982
hcluster_555	0	0	0	0	0	0	0	88	1	No	89	2	3 to 2		-4.15285	Cau|C030N0016M0.1,Ini|INIL08g34671.t1,Ini|INIL15g35581.t1,Ini|INIL11g40839.t1,Ini|INIL14g06912.t1,Ini|INIL01g04855.t1,Ini|INIL13g15517.t1,Ini|INIL14g41638.t1,Ini|INIL12g07375.t1,Ini|INIL15g29324.t1,Ini|INIL04g02438.t1,Ini|INIL13g07040.t1,Ini|INIL08g38741.t1,Ini|INIL03g30760.t1,Ini|INIL14g28321.t1,Ini|INIL02g10450.t1,Ini|INIL00g15248.t1,Ini|INIL12g40384.t1,Ini|INIL01g15921.t1,Ini|INIL05g31888.t1,I…	0	0	0	0	0	0	0	0.997326	0.128699
hcluster_556	11	11	3	10	13	11	11	10	9	Yes	89	9	8 to 7	14 to 12	-7.62629	Can|Capana07g001806,Cau|C017N0291E0.1,Stu|PGSC0003DMG400023995,Ini|INIL08g04710.t1,Stu|PGSC0003DMG400007089,Ini|INIL08g30950.t1,Cca|Cc06_g13830,Mgu|Migut.E00494,Ath|AT1G60140,Stu|PGSC0003DMG400010556,Cau|C054N0034E0.1,Stu|PGSC0003DMG400037227,Cau|C049N0151E0.1,Stu|PGSC0003DMG401017546,Ath|AT4G17770,Can|Capana01g003777,Sly|Solyc07g006500.2,Cau|C054N0032E0.1,Stu|PGSC0003DMG402017546,Sly|Solyc04g025…	0.522549	0.522549	0.273868	0.502352	0.558469	0.522549	0.522549	0.502352	0.480303
hcluster_557	0	0	0	0	89	0	0	0	0	No	89	1	8 to 7		-3.16419	Can|Capana01g000707,Can|Capana10g001913,Can|Capana01g001583,Can|Capana10g000716,Can|Capana07g001462,Can|Capana01g001055,Can|Capana01g001094,Can|Capana04g000409,Can|Capana02g002546,Can|Capana01g003135,Can|Capana01g002596,Can|Capana00g001821,Can|Capana11g000151,Can|Capana12g000839,Can|Capana11g000849,Can|Capana11g000548,Can|Capana09g000939,Can|Capana08g000821,Can|Capana01g002547,Can|Capana09g002226…	0	0	0	0	1	0	0	0	0
hcluster_558	9	12	10	8	11	10	10	13	6	Yes	89	9	14 to 13,9 to 3	11 to 10,3 to 1	-9.55161	Can|Capana01g002598,Mgu|Migut.E01498,Stu|PGSC0003DMG400028284,Ugi|unitig_62.g23369.t1,Ini|INIL02g16553.t1,Can|Capana02g001025,Stu|PGSC0003DMG400017455,Ini|INIL10g12153.t1,Cca|Cc08_g08350,Cau|C025N0043E0.1,Can|Capana10g001874,Mgu|Migut.E00233,Ath|AT3G21650,Can|Capana11g001158,Ini|INIL05g23950.t1,Ugi|unitig_736.g22328.t1,Ini|INIL01g36686.t1,Stu|PGSC0003DMG400000695,Ath|AT3G09880,Cca|Cc00_g28590,Ini…	0.480303	0.541179	0.502352	0.456026	0.522549	0.502352	0.502352	0.558469	0.398591
hcluster_559	7	17	9	4	10	7	10	17	8	Yes	89	9	17 to 15,6 to 4	14 to 12,11 to 10,3 to 1,9 to 8,8 to 6	-13.2524	Ini|INIL08g27141.t1,Stu|PGSC0003DMG400005950,Can|Capana01g001754,Ini|INIL04g39470.t1,Ini|INIL08g27143.t1,Sly|Solyc01g009020.2,Mgu|Migut.M01408,Stu|PGSC0003DMG400017928,Stu|PGSC0003DMG400005921,Mgu|Migut.G00820,Stu|PGSC0003DMG400008460,Mgu|Migut.M01409,Ugi|unitig_62.g23871.t1,Cau|C010N0312E0.1,Ugi|unitig_748.g7603.t1,Ini|INIL05g09378.t1,Ini|INIL05g32041.t1,Can|Capana05g000171,Mgu|Migut.O00213,Can|…	0.429019	0.617363	0.480303	0.322982	0.502352	0.429019	0.502352	0.617363	0.456026
hcluster_560	8	8	10	11	12	13	12	10	5	Yes	89	9	6 to 5	3 to 1	-10.489	Cau|C031N0143E0.1,Ini|INIL02g17152.t1,Can|Capana09g002437,Sly|Solyc09g010090.2,Ugi|unitig_26.g9254.t1,Sly|Solyc10g045590.1,Cca|Cc08_g10750,Ugi|unitig_32.g11220.t1,Can|Capana04g001520,Mgu|Migut.E01570,Ini|INIL03g18283.t1,Can|Capana10g002008,Ath|AT3G52600,Can|Capana00g001535,Ini|INIL04g19414.t1,Ath|AT5G11920,Cau|C025N0113E0.1,Mgu|Migut.J01013,Cau|C064N0117E0.1,Sly|Solyc10g085640.1,Sly|Solyc10g08536…	0.456026	0.456026	0.502352	0.522549	0.541179	0.558469	0.541179	0.502352	0.363746
hcluster_561	28	5	6	29	15	2	0	2	1	Yes	88	8	8 to 7,11 to 10	6 to 4,15 to 14,15 to 11	-13.2629	Ath|AT3G32047,Can|Capana04g000631,Cca|Cc00_g24730,Ath|AT5G06905,Cca|Cc05_g05220,Can|Capana06g000464,Cca|Cc00_g12590,Ath|AT3G20080,Can|Capana04g001298,Cca|Cc00_g35450,Cca|Cc02_g35950,Cca|Cc03_g01300,Can|Capana02g003026,Cca|Cc00_g05900,Cca|Cc03_g13900,Ath|AT3G20100,Ath|AT2G14100,Ath|AT1G50520,Ugi|unitig_0.g1536.t1,Ugi|unitig_0.g1541.t1,Ath|AT2G42250,Cca|Cc07_g16140,Cca|Cc06_g16340,Mgu|Migut.D02145,…	0.732573	0.365867	0.400792	0.740616	0.592199	0.213673	0	0.213673	0.129829
hcluster_562	0	0	0	0	0	0	88	0	0	No	88	1	6 to 4		-3.15855	Stu|PGSC0003DMG400036737,Stu|PGSC0003DMG400045129,Stu|PGSC0003DMG400046326,Stu|PGSC0003DMG400038380,Stu|PGSC0003DMG400046565,Stu|PGSC0003DMG400043617,Stu|PGSC0003DMG400041836,Stu|PGSC0003DMG400044583,Stu|PGSC0003DMG400041084,Stu|PGSC0003DMG400038585,Stu|PGSC0003DMG400046572,Stu|PGSC0003DMG400037590,Stu|PGSC0003DMG400042573,Stu|PGSC0003DMG400036970,Stu|PGSC0003DMG400042334,Stu|PGSC0003DMG400037126…	0	0	0	0	0	0	1	0	0
hcluster_563	8	8	14	7	9	11	8	14	9	Yes	88	9	6 to 5,14 to 12,9 to 3	3 to 1	-10.5798	Ugi|unitig_8.g3945.t1,Ugi|unitig_27.g25206.t1,Cca|Cc11_g13820,Ini|INIL07g06052.t1,Cau|C034N0138E0.1,Stu|PGSC0003DMG400019659,Ugi|unitig_8.g4858.t1,Sly|Solyc03g113560.2,Sly|Solyc09g057710.2,Cca|Cc10_g07710,Mgu|Migut.E00124,Stu|PGSC0003DMG401022600,Can|Capana06g000216,Ini|INIL09g26452.t1,Can|Capana11g002139,Ugi|unitig_8.g3210.t1,Sly|Solyc04g005220.1,Ugi|unitig_747.g21192.t1,Stu|PGSC0003DMG400004580…	0.458337	0.458337	0.577068	0.431282	0.482653	0.524958	0.458337	0.577068	0.482653
hcluster_564	8	15	9	13	10	8	7	10	8	Yes	88	9	8 to 7,14 to 13,11 to 10	6 to 4	-11.2839	Ath|AT4G02060,Stu|PGSC0003DMG400009040,Can|Capana09g002067,Ini|INIL05g21782.t1,Mgu|Migut.K01491,Ugi|unitig_37.g13054.t1,Sly|Solyc07g005020.2,Cau|C033N0157E0.1,Ath|AT3G09660,Ugi|unitig_22.g6565.t1,Mgu|Migut.K00660,Ini|INIL08g23134.t1,Cca|Cc09_g02220,Mgu|Migut.J00416,Cca|Cc00_g11120,Ini|INIL07g33448.t1,Cau|C004N0525E0.1,Sly|Solyc01g105520.2,Mgu|Migut.K01506,Sly|Solyc09g007330.2,Mgu|Migut.H01371,Mgu…	0.458337	0.592199	0.482653	0.560921	0.504735	0.458337	0.431282	0.504735	0.458337
hcluster_565	7	8	9	6	12	12	7	19	8	Yes	88	9	3 to 2,9 to 8	6 to 4,11 to 10	-10.3044	Ugi|unitig_749.g13508.t1,Stu|PGSC0003DMG400020951,Sly|Solyc06g051420.2,Can|Capana05g001231,Cau|C046N0216E0.1,Ugi|unitig_8.g4452.t1,Stu|PGSC0003DMG400023078,Ath|AT3G42790,Cca|Cc00_g19350,Can|Capana07g000653,Can|Capana02g000157,Ini|INIL01g15334.t1,Can|Capana00g004002,Sly|Solyc01g102750.2,Can|Capana10g001359,Mgu|Migut.J00956,Ini|INIL02g17015.t1,Ath|AT1G14510,Can|Capana03g000139,Stu|PGSC0003DMG400011…	0.431282	0.458337	0.482653	0.400792	0.543611	0.543611	0.431282	0.644687	0.458337
hcluster_566	6	17	10	7	12	10	13	11	2	Yes	88	9	8 to 7,6 to 4,14 to 13	17 to 16,11 to 10,3 to 1	-11.6975	Mgu|Migut.L01247,Can|Capana03g003298,Stu|PGSC0003DMG400010297,Ugi|unitig_8.g3459.t1,Sly|Solyc09g025210.2,Ath|AT2G28680,Sly|Solyc01g104110.2,Mgu|Migut.D00425,Stu|PGSC0003DMG400010320,Mgu|Migut.L00535,Cca|Cc02_g08920,Sly|Solyc09g090150.2,Ugi|unitig_8.g4704.t1,Stu|PGSC0003DMG400015539,Can|Capana00g001269,Ini|INIL04g36894.t1,Ath|AT1G03880,Ini|INIL08g30557.t1,Cau|C035N0197G0.1,Ini|INIL07g05949.t1,Cca|…	0.400792	0.619872	0.504735	0.431282	0.543611	0.504735	0.560921	0.524958	0.213673
hcluster_567	8	10	3	13	14	12	12	12	4	Yes	88	9	8 to 7,15 to 11	14 to 12,3 to 1	-9.97541	Ini|INIL03g20448.t1,Ath|AT2G18750,Can|Capana03g001011,Ath|AT5G57580,Mgu|Migut.I00405,Can|Capana03g000715,Ath|AT2G24300,Stu|PGSC0003DMG400024785,Cca|Cc04_g13320,Sly|Solyc03g113940.2,Mgu|Migut.B00990,Sly|Solyc03g113980.2,Stu|PGSC0003DMG400024478,Sly|Solyc03g113960.2,Cau|C005N0328M0.1,Sly|Solyc10g009210.2,Ini|INIL06g37971.t1,Mgu|Migut.N02106,Can|Capana03g004064,Mgu|Migut.K00253,Cca|Cc06_g13450,Cau|C…	0.458337	0.504735	0.275718	0.560921	0.577068	0.543611	0.543611	0.543611	0.324993
hcluster_568	11	10	15	8	11	8	8	11	6	Yes	88	9	8 to 7,14 to 12	11 to 10,3 to 1,9 to 8	-10.4374	Ini|INIL03g17956.t1,Ugi|unitig_32.g11068.t1,Ath|AT2G47850,Can|Capana06g001871,Mgu|Migut.D00164,Ugi|unitig_37.g12387.t1,Ini|INIL08g13581.t1,Cau|C002N0278E0.1,Ugi|unitig_0.g2602.t1,Can|Capana09g000782,Ath|AT3G12680,Sly|Solyc12g017410.1,Mgu|Migut.D01307,Ath|AT1G04990,Cca|Cc00_g09050,Mgu|Migut.F01877,Ugi|unitig_52.g17330.t1,Stu|PGSC0003DMG400022651,Ath|AT1G48195,Ini|INIL14g41956.t1,Ugi|unitig_42.g322…	0.524958	0.504735	0.592199	0.458337	0.524958	0.458337	0.458337	0.524958	0.400792
hcluster_569	0	26	0	7	20	7	24	1	2	No	87	7	8 to 7,6 to 4,14 to 13,15 to 11	9 to 3	-10.9282	Can|Capana11g001742,Stu|PGSC0003DMG400045521,Stu|PGSC0003DMG400025123,Mgu|Migut.C01225,Stu|PGSC0003DMG400046868,Mgu|Migut.C01218,Stu|PGSC0003DMG400036974,Can|Capana01g003262,Sly|Solyc05g010490.1,Cca|Cc11_g07980,Can|Capana11g002183,Cau|C024N0284E0.1,Can|Capana00g002727,Stu|PGSC0003DMG400033945,Stu|PGSC0003DMG400009205,Can|Capana00g002510,Mgu|Migut.C01212,Cca|Cc11_g07960,Mgu|Migut.C01213,Stu|PGSC00…	0	0.71824	0	0.433575	0.658765	0.433575	0.700002	0.130979	0.215294
hcluster_570	6	14	9	10	10	13	9	13	3	Yes	87	9	17 to 15,14 to 13,9 to 3,8 to 6	6 to 4,3 to 1	-11.8755	Cca|Cc02_g12320,Sly|Solyc01g009560.1,Sly|Solyc11g008660.1,Sly|Solyc01g009580.1,Ath|AT1G65480,Ugi|unitig_749.g14297.t1,Ugi|unitig_749.g13416.t1,Mgu|Migut.M00905,Ath|AT4G20370,Ath|AT1G18100,Ugi|unitig_32.g11447.t1,Ath|AT5G62040,Stu|PGSC0003DMG400007111,Sly|Solyc02g079290.2,Cca|Cc01_g09330,Ini|INIL03g17944.t1,Ugi|unitig_32.g11451.t1,Cca|Cc04_g06560,Mgu|Migut.F02093,Ugi|unitig_8.g4309.t1,Mgu|Migut.F0…	0.403024	0.579568	0.485034	0.507148	0.507148	0.563404	0.485034	0.563404	0.277597
hcluster_571	15	18	4	11	9	7	5	13	5	Yes	87	9	8 to 7,6 to 5,14 to 13,3 to 2,11 to 10	15 to 14,15 to 11	-14.3435	Ath|AT2G31780,Ath|AT5G08730,Mgu|Migut.F01634,Stu|PGSC0003DMG400015058,Mgu|Migut.N03110,Can|Capana06g000720,Cau|C056N0056E0.1,Sly|Solyc12g089000.1,Ini|INIL12g24647.t1,Cau|C002N0009E0.1,Cau|C011N0274E0.1,Ath|AT5G63750,Ath|AT2G31760,Stu|PGSC0003DMG400027011,Ini|INIL14g35120.t1,Stu|PGSC0003DMG400015452,Sly|Solyc11g008580.1,Ini|INIL01g25679.t1,Can|Capana08g000024,Ini|INIL12g24644.t1,Mgu|Migut.F02095,C…	0.594714	0.635151	0.327033	0.527398	0.485034	0.433575	0.368018	0.563404	0.368018
hcluster_572	5	5	3	13	17	9	12	16	7	Yes	87	9	6 to 4,9 to 8,9 to 3,15 to 11	3 to 1,8 to 6	-12.6725	Stu|PGSC0003DMG400027454,Stu|PGSC0003DMG400026738,Cca|Cc05_g03770,Can|Capana11g001845,Cca|Cc03_g12450,Ini|INIL08g13815.t1,Cca|Cc05_g03740,Cca|Cc11_g12960,Ini|INIL14g35383.t1,Sly|Solyc05g007940.2,Mgu|Migut.L01288,Mgu|Migut.L01287,Can|Capana07g000070,Ini|INIL10g12654.t1,Stu|PGSC0003DMG400026334,Cau|C034N0174M0.1,Stu|PGSC0003DMG400027455,Cau|C015N0044E0.1,Cca|Cc11_g12950,Ini|INIL12g03444.t1,Cca|Cc11…	0.368018	0.368018	0.277597	0.563404	0.622413	0.485034	0.546074	0.608962	0.433575
hcluster_573	0	1	55	0	24	5	0	0	2	No	87	5	8 to 7,6 to 5,14 to 12,3 to 1		-9.47357	Can|Capana00g001811,Ugi|unitig_682.g30170.t1,Can|Capana00g000760,Ugi|unitig_139.g29607.t1,Ugi|unitig_143.g32395.t1,Ugi|unitig_587.g34769.t1,Ugi|unitig_635.g33666.t1,Ugi|unitig_124.g30877.t1,Ugi|unitig_218.g35405.t1,Can|Capana00g001221,Ugi|unitig_130.g30079.t1,Can|Capana00g001111,Ugi|unitig_807.g34415.t1,Ugi|unitig_99.g29792.t1,Ugi|unitig_721.g34537.t1,Ugi|unitig_656.g29752.t1,Can|Capana00g002058,…	0	0.130979	0.891912	0	0.700002	0.368018	0	0	0.215294
hcluster_574	0	0	0	5	44	9	12	16	0	No	86	5	8 to 7,6 to 4,3 to 2,11 to 10,8 to 6		-10.3864	Sly|Solyc05g012750.1,Ini|INIL12g24635.t1,Stu|PGSC0003DMG402018953,Can|Capana05g002343,Ini|INIL08g23112.t1,Can|Capana10g002284,Can|Capana04g002370,Can|Capana05g002053,Can|Capana03g004247,Stu|PGSC0003DMG400008450,Can|Capana01g002451,Ini|INIL13g07606.t1,Can|Capana11g002176,Stu|PGSC0003DMG400006580,Sly|Solyc06g064710.1,Can|Capana09g001944,Cca|Cc03_g10320,Can|Capana03g003372,Sly|Solyc00g141360.1,Can|C…	0	0	0	0.370199	0.842421	0.487446	0.548569	0.611522	0
hcluster_575	10	8	8	10	10	11	10	14	5	Yes	86	9	6 to 5,9 to 3	3 to 1,15 to 14	-7.43149	Ini|INIL15g27928.t1,Ath|AT3G13810,Ugi|unitig_699.g19311.t1,Ini|INIL09g30351.t1,Ugi|unitig_52.g17298.t1,Stu|PGSC0003DMG400009382,Ugi|unitig_0.g1133.t1,Can|Capana08g000543,Stu|PGSC0003DMG400008110,Ini|INIL07g20604.t1,Stu|PGSC0003DMG400008205,Sly|Solyc01g099340.2,Sly|Solyc06g062670.2,Can|Capana06g001221,Ath|AT1G55110,Ini|INIL12g15813.t1,Ini|INIL10g13314.t1,Sly|Solyc09g007550.2,Can|Capana03g003586,Ca…	0.509592	0.463051	0.463051	0.509592	0.509592	0.529869	0.509592	0.5821	0.370199
hcluster_576	8	5	6	8	13	18	17	6	5	Yes	86	9	9 to 8,8 to 6	15 to 14	-10.9301	Sly|Solyc07g044730.2,Ath|AT4G31810,Ugi|unitig_76.g29076.t1,Sly|Solyc07g044710.1,Mgu|Migut.M00557,Ugi|unitig_46.g18395.t1,Cca|Cc06_g09360,Sly|Solyc05g018410.1,Stu|PGSC0003DMG400015921,Mgu|Migut.N01698,Cca|Cc02_g26110,Ugi|unitig_578.g16707.t1,Ugi|unitig_37.g12916.t1,Stu|PGSC0003DMG400000017,Mgu|Migut.B01570,Ath|AT5G65940,Sly|Solyc07g044740.1,Sly|Solyc01g090700.2,Sly|Solyc07g043690.1,Can|Capana01g00…	0.463051	0.370199	0.405286	0.463051	0.565918	0.637733	0.624985	0.405286	0.370199
hcluster_577	4	11	5	6	15	12	14	14	5	Yes	86	9	11 to 9,14 to 13	6 to 5,3 to 1	-11.2419	Stu|PGSC0003DMG400001094,Can|Capana07g002397,Ini|INIL05g09597.t1,Stu|PGSC0003DMG400036893,Ini|INIL09g30118.t1,Sly|Solyc12g089090.1,Sly|Solyc04g025640.1,Can|Capana10g001616,Sly|Solyc12g005190.1,Stu|PGSC0003DMG400008165,Ugi|unitig_744.g24599.t1,Can|Capana08g002007,Ini|INIL09g30119.t1,Mgu|Migut.H00848,Ini|INIL13g10977.t1,Cau|C049N0017E0.1,Ugi|unitig_899.g14499.t1,Can|Capana01g003330,Ini|INIL07g06131…	0.329102	0.529869	0.370199	0.405286	0.597261	0.548569	0.5821	0.5821	0.370199
hcluster_578	5	7	7	11	8	16	19	7	6	Yes	86	9	6 to 4,11 to 10,8 to 6		-10.0699	Ugi|unitig_746.g26545.t1,Sly|Solyc12g100250.1,Stu|PGSC0003DMG400023834,Stu|PGSC0003DMG400023843,Ath|AT3G12120,Cca|Cc02_g06400,Mgu|Migut.F01392,Stu|PGSC0003DMG400023832,Can|Capana06g002523,Mgu|Migut.D00543,Stu|PGSC0003DMG400028651,Cca|Cc06_g15960,Sly|Solyc06g007140.2,Sly|Solyc12g036520.1,Sly|Solyc03g058430.1,Can|Capana12g000033,Ini|INIL05g24179.t1,Ath|AT3G11170,Can|Capana06g002292,Cca|Cc01_g03680,…	0.370199	0.435899	0.435899	0.529869	0.463051	0.611522	0.64984	0.435899	0.405286
hcluster_579	0	0	86	0	0	0	0	0	0	No	86	1	14 to 12		-3.14708	Ugi|unitig_547.g33722.t1,Ugi|unitig_269.g35296.t1,Ugi|unitig_682.g30155.t1,Ugi|unitig_649.g29123.t1,Ugi|unitig_687.g32142.t1,Ugi|unitig_96.g33463.t1,Ugi|unitig_146.g30250.t1,Ugi|unitig_790.g34484.t1,Ugi|unitig_107.g31431.t1,Ugi|unitig_119.g30665.t1,Ugi|unitig_161.g31388.t1,Ugi|unitig_874.g29819.t1,Ugi|unitig_792.g32509.t1,Ugi|unitig_548.g34885.t1,Ugi|unitig_798.g32498.t1,Ugi|unitig_107.g31444.t1,…	0	0	1	0	0	0	0	0	0
hcluster_580	0	0	86	0	0	0	0	0	0	No	86	1	14 to 12		-3.14708	Ugi|unitig_556.g34846.t1,Ugi|unitig_129.g32960.t1,Ugi|unitig_820.g34337.t1,Ugi|unitig_822.g29462.t1,Ugi|unitig_874.g29822.t1,Ugi|unitig_127.g34208.t1,Ugi|unitig_881.g33024.t1,Ugi|unitig_783.g29414.t1,Ugi|unitig_836.g33495.t1,Ugi|unitig_680.g33586.t1,Ugi|unitig_96.g33472.t1,Ugi|unitig_873.g30916.t1,Ugi|unitig_631.g33693.t1,Ugi|unitig_813.g34368.t1,Ugi|unitig_820.g34318.t1,Ugi|unitig_127.g34202.t1,…	0	0	1	0	0	0	0	0	0
hcluster_581	0	0	0	0	0	0	0	85	0	No	85	1	3 to 2		-3.14124	Ini|INIL05g23089.t1,Ini|INIL04g28590.t1,Ini|INIL05g11374.t1,Ini|INIL15g29409.t1,Ini|INIL04g28906.t1,Ini|INIL00g22405.t1,Ini|INIL06g38872.t1,Ini|INIL04g12084.t1,Ini|INIL03g37230.t1,Ini|INIL06g14524.t1,Ini|INIL07g06337.t1,Ini|INIL04g02365.t1,Ini|INIL06g14532.t1,Ini|INIL03g29824.t1,Ini|INIL09g22612.t1,Ini|INIL06g32406.t1,Ini|INIL13g38967.t1,Ini|INIL04g12086.t1,Ini|INIL01g00985.t1,Ini|INIL07g33952.t1…	0	0	0	0	0	0	0	1	0
hcluster_582	7	9	9	11	15	10	8	10	6	Yes	85	9	8 to 7,17 to 15	6 to 4,3 to 1	-9.53132	Ugi|unitig_62.g23629.t1,Can|Capana12g002738,Ini|INIL10g12579.t1,Ini|INIL08g13780.t1,Can|Capana10g001997,Ath|AT5G48570,Can|Capana06g000214,Mgu|Migut.J00259,Stu|PGSC0003DMG400006860,Ugi|unitig_70.g32541.t1,Sly|Solyc10g078250.1,Can|Capana03g002808,Cau|C028N0014E0.1,Sly|Solyc09g092690.2,Cca|Cc03_g09080,Cau|C035N0127E0.1,Ugi|unitig_749.g14327.t1,Can|Capana00g000980,Can|Capana09g001483,Cca|Cc02_g07590,…	0.438255	0.48989	0.48989	0.532373	0.59984	0.512068	0.465455	0.512068	0.40758
hcluster_583	0	0	0	0	0	2	83	0	0	No	85	2	6 to 4,8 to 6		-4.42404	Stu|PGSC0003DMG400045460,Stu|PGSC0003DMG400043643,Stu|PGSC0003DMG400036978,Stu|PGSC0003DMG400045566,Stu|PGSC0003DMG400043014,Stu|PGSC0003DMG400038573,Stu|PGSC0003DMG400039969,Stu|PGSC0003DMG400044501,Stu|PGSC0003DMG400037323,Stu|PGSC0003DMG400009616,Stu|PGSC0003DMG400040451,Stu|PGSC0003DMG400035940,Stu|PGSC0003DMG400038177,Stu|PGSC0003DMG400036338,Stu|PGSC0003DMG400039183,Stu|PGSC0003DMG400034970…	0	0	0	0	0	0.218618	0.994365	0	0
hcluster_584	10	12	1	10	12	11	8	11	10	Yes	85	9		6 to 4,14 to 12	-9.89915	Cau|C000N0708E0.1,Cca|Cc08_g02420,Can|Capana00g002386,Cca|Cc05_g06270,Cca|Cc08_g12000,Sly|Solyc08g078280.1,Can|Capana01g000679,Ath|AT1G18900,Can|Capana08g000307,Mgu|Migut.I00316,Can|Capana00g001749,Ini|INIL07g34428.t1,Mgu|Migut.G00781,Stu|PGSC0003DMG400021677,Ini|INIL01g25068.t1,Stu|PGSC0003DMG400006820,Stu|PGSC0003DMG400013362,Sly|Solyc08g078150.1,Mgu|Migut.M01509,Cau|C097N0079M0.1,Ini|INIL15g27…	0.512068	0.551095	0.133344	0.512068	0.551095	0.532373	0.465455	0.532373	0.512068
hcluster_585	11	7	9	11	9	10	9	12	7	Yes	85	9	6 to 5,3 to 2	11 to 9,15 to 14	-9.97781	Stu|PGSC0003DMG400008579,Can|Capana02g000119,Ath|AT2G31990,Cca|Cc08_g14590,Mgu|Migut.F00413,Cau|C019N0030E0.1,Mgu|Migut.L00186,Ath|AT2G32750,Stu|PGSC0003DMG400012345,Ugi|unitig_8.g3075.t1,Cau|C012N0419E0.1,Can|Capana01g000216,Cau|C067N0055E0.1,Mgu|Migut.D00481,Ini|INIL12g29209.t1,Stu|PGSC0003DMG400006432,Sly|Solyc03g115750.1,Ini|INIL12g03293.t1,Ugi|unitig_899.g15290.t1,Cau|C020N0258E0.1,Ath|AT5G6…	0.532373	0.438255	0.48989	0.532373	0.48989	0.512068	0.48989	0.551095	0.438255
hcluster_586	7	29	4	5	10	6	5	15	4	Yes	85	9	8 to 7,6 to 5,14 to 13,3 to 2	17 to 15	-12.4188	Can|Capana08g001016,Ini|INIL00g42113.t1,Cca|Cc07_g09700,Mgu|Migut.J01498,Mgu|Migut.K00500,Can|Capana05g000470,Cau|C009N0183E0.1,Ini|INIL05g24048.t1,Ini|INIL00g30739.t1,Ini|INIL00g04830.t1,Sly|Solyc07g017900.2,Cau|C058N0076E0.1,Mgu|Migut.K01403,Cca|Cc08_g15660,Mgu|Migut.N01069,Mgu|Migut.K00235,Stu|PGSC0003DMG400000089,Mgu|Migut.N01070,Mgu|Migut.K00233,Cca|Cc06_g13080,Mgu|Migut.K00504,Cca|Cc07_g015…	0.438255	0.748579	0.331202	0.372411	0.512068	0.40758	0.372411	0.59984	0.331202
hcluster_587	11	11	11	7	9	10	9	10	7	Yes	85	9	11 to 9,8 to 6	6 to 4,3 to 1,15 to 11	-9.25023	Can|Capana08g001978,Sly|Solyc04g078840.2,Ath|AT3G19290,Ini|INIL04g02548.t1,Can|Capana01g001808,Ini|INIL01g25406.t2,Ini|INIL11g26830.t1,Ath|AT5G44080,Sly|Solyc11g044560.1,Ugi|unitig_22.g6180.t1,Ugi|unitig_899.g15203.t1,Ath|AT3G44460,Cca|Cc02_g18860,Cca|Cc10_g14440,Sly|Solyc04g071510.2,Mgu|Migut.C00999,Ugi|unitig_699.g19859.t1,Stu|PGSC0003DMG400006211,Ath|AT4G34000,Can|Capana04g001306,Ini|INIL10g12…	0.532373	0.532373	0.532373	0.438255	0.48989	0.512068	0.48989	0.512068	0.438255
hcluster_588	9	8	9	9	9	10	14	11	6	Yes	85	9	6 to 4,9 to 3,8 to 6	3 to 1	-8.35234	Cca|Cc02_g12760,Sly|Solyc05g046370.1,Cca|Cc09_g05220,Ini|INIL05g23078.t1,Ath|AT1G48370,Stu|PGSC0003DMG400014523,Stu|PGSC0003DMG400015762,Cau|C057N0064E0.1,Ugi|unitig_0.g321.t1,Cca|Cc04_g08440,Cau|C014N0458E0.1,Stu|PGSC0003DMG400020248,Ini|INIL05g09430.t1,Cca|Cc08_g16700,Cca|Cc07_g12500,Cau|C003N0183E0.1,Stu|PGSC0003DMG400011396,Sly|Solyc02g005340.2,Ini|INIL05g32085.t1,Stu|PGSC0003DMG400027216,Ugi…	0.48989	0.465455	0.48989	0.48989	0.48989	0.512068	0.584664	0.532373	0.40758
hcluster_589	4	4	0	22	21	9	11	9	4	Yes	84	8	8 to 7,11 to 9,6 to 4,11 to 10	14 to 12,3 to 1	-10.5635	Ath|AT2G41820,Ath|AT5G61240,Ini|INIL04g02709.t1,Cca|Cc00_g31790,Cca|Cc00_g34440,Cca|Cc00_g26650,Sly|Solyc11g017270.1,Cca|Cc00_g05250,Cca|Cc01_g03560,Ini|INIL12g05494.t1,Can|Capana04g001570,Stu|PGSC0003DMG400043680,Cau|C102N0026M0.1,Can|Capana12g000063,Sly|Solyc01g057560.1,Mgu|Migut.K00086,Ini|INIL03g20488.t1,Can|Capana03g003983,Can|Capana12g000064,Can|Capana04g001571,Cca|Cc00_g31320,Mgu|Migut.N03…	0.333333	0.333333	0	0.688214	0.677682	0.492366	0.534909	0.492366	0.333333
hcluster_590	9	10	9	5	12	12	7	13	7	Yes	84	9	3 to 2,9 to 8	6 to 4,11 to 10	-10.6018	Ath|AT5G48650,Stu|PGSC0003DMG400020647,Ath|AT2G03640,Ath|AT3G25150,Ini|INIL03g22500.t1,Stu|PGSC0003DMG400020152,Cau|C030N0188E0.1,Mgu|Migut.H00619,Can|Capana11g001966,Mgu|Migut.D02451,Can|Capana02g000821,Sly|Solyc10g083060.1,Sly|Solyc06g007780.2,Cau|C004N0096E0.1,Mgu|Migut.N02229,Ugi|unitig_899.g15406.t1,Ini|INIL13g08234.t1,Sly|Solyc02g032790.1,Stu|PGSC0003DMG400028369,Ath|AT1G13730,Ini|INIL12g03…	0.492366	0.514577	0.492366	0.374655	0.553655	0.553655	0.440643	0.571044	0.440643
hcluster_591	0	0	0	0	0	0	84	0	0	No	84	1	6 to 4		-3.13534	Stu|PGSC0003DMG400036475,Stu|PGSC0003DMG400035773,Stu|PGSC0003DMG400045769,Stu|PGSC0003DMG400035915,Stu|PGSC0003DMG400042883,Stu|PGSC0003DMG400039270,Stu|PGSC0003DMG400037888,Stu|PGSC0003DMG400035497,Stu|PGSC0003DMG400045271,Stu|PGSC0003DMG400038270,Stu|PGSC0003DMG400043324,Stu|PGSC0003DMG400047112,Stu|PGSC0003DMG400035750,Stu|PGSC0003DMG400041320,Stu|PGSC0003DMG400036055,Stu|PGSC0003DMG400044485…	0	0	0	0	0	0	1	0	0
hcluster_592	2	11	0	12	0	13	13	30	3	Yes	84	7	14 to 13,3 to 2,11 to 10,9 to 3,8 to 6	17 to 15	-11.8743	Stu|PGSC0003DMG400023690,Stu|PGSC0003DMG400016635,Ini|INIL03g17610.t1,Mgu|Migut.I00489,Sly|Solyc01g056510.1,Stu|PGSC0003DMG400024528,Ini|INIL05g31806.t1,Sly|Solyc10g080090.1,Mgu|Migut.H02025,Mgu|Migut.C00392,Cca|Cc04_g04520,Cca|Cc03_g09050,Mgu|Migut.I00874,Ini|INIL09g30239.t1,Sly|Solyc08g041830.1,Ini|INIL04g19433.t1,Ini|INIL09g26330.t1,Ini|INIL06g16212.t1,Ini|INIL11g40880.t1,Mgu|Migut.L01144,Sly|…	0.220321	0.534909	0	0.553655	0	0.571044	0.571044	0.759098	0.283407
hcluster_593	9	13	5	10	12	8	9	14	4	Yes	84	9	8 to 7,15 to 14,9 to 3	6 to 5,14 to 12,3 to 1	-11.857	Cca|Cc05_g06100,Ini|INIL12g08487.t1,Can|Capana08g000914,Ini|INIL06g37600.t1,Sly|Solyc01g094580.2,Stu|PGSC0003DMG400026199,Ath|AT3G23920,Ini|INIL15g27658.t1,Stu|PGSC0003DMG402020509,Mgu|Migut.B01753,Mgu|Migut.E00813,Mgu|Migut.N01443,Ath|AT5G18670,Ini|INIL06g37601.t1,Stu|PGSC0003DMG400024145,Can|Capana01g000085,Mgu|Migut.G00594,Ini|INIL14g35439.t1,Ath|AT2G45880,Can|Capana01g000086,Stu|PGSC0003DMG40…	0.492366	0.571044	0.374655	0.514577	0.553655	0.467892	0.492366	0.58726	0.333333
hcluster_594	10	8	9	11	7	11	10	11	7	Yes	84	9		8 to 7,6 to 4,3 to 1,15 to 14	-9.1936	Ath|AT4G10120,Ath|AT4G02280,Stu|PGSC0003DMG400002895,Ath|AT3G43190,Ini|INIL01g20119.t1,Can|Capana02g002280,Cca|Cc09_g06570,Cca|Cc00_g10250,Ath|AT1G73370,Ugi|unitig_899.g15460.t1,Ugi|unitig_749.g14186.t1,Can|Capana03g001539,Cau|C032N0049E0.1,Ini|INIL02g10674.t1,Cca|Cc10_g16060,Cca|Cc01_g21050,Stu|PGSC0003DMG402019060,Cca|Cc03_g08100,Ini|INIL03g18118.t1,Cca|Cc04_g08870,Stu|PGSC0003DMG400027936,Sly|…	0.514577	0.467892	0.492366	0.534909	0.440643	0.534909	0.514577	0.534909	0.440643
hcluster_595	9	8	3	8	16	9	9	13	9	Yes	84	9	8 to 7,3 to 2	14 to 12	-8.71516	Cca|Cc04_g02750,Can|Capana12g000528,Sly|Solyc05g053470.2,Cau|C001N0213G1.1,Can|Capana03g004399,Can|Capana00g002729,Stu|PGSC0003DMG400024011,Ini|INIL14g03590.t1,Stu|PGSC0003DMG400002585,Cau|C001N0215G1.1,Cca|Cc01_g00200,Ath|AT3G23990,Ini|INIL13g08330.t1,Cau|C014N0252E0.1,Can|Capana12g000778,Ini|INIL08g04683.t1,Can|Capana03g002726,Sly|Solyc02g068730.2,Can|Capana00g003836,Ini|INIL08g23157.t1,Ini|INI…	0.492366	0.467892	0.283407	0.467892	0.61674	0.492366	0.492366	0.571044	0.492366
hcluster_596	7	11	15	7	9	12	10	7	6	Yes	84	9	6 to 5,14 to 12,9 to 8,15 to 14,8 to 6		-9.70815	Cca|Cc09_g08110,Can|Capana07g000319,Ath|AT1G16300,Ath|AT1G13440,Ugi|unitig_52.g17306.t1,Stu|PGSC0003DMG400017433,Ugi|unitig_22.g6416.t1,Stu|PGSC0003DMG400011246,Ugi|unitig_8.g4817.t1,Ini|INIL08g04794.t1,Ath|AT1G79530,Ugi|unitig_26.g10376.t1,Ugi|unitig_578.g16238.t1,Cau|C008N0364G1.1,Mgu|Migut.I00488,Sly|Solyc12g094640.1,Sly|Solyc10g005510.2,Ini|INIL06g37086.t1,Mgu|Migut.E00237,Stu|PGSC0003DMG4000…	0.440643	0.534909	0.602452	0.440643	0.492366	0.553655	0.514577	0.440643	0.409905
hcluster_597	8	10	9	9	10	10	6	14	8	Yes	84	9	3 to 2	6 to 4	-10.5815	Mgu|Migut.D02324,Sly|Solyc01g104270.2,Sly|Solyc09g031940.1,Ath|AT2G40400,Ini|INIL14g03845.t1,Mgu|Migut.B00843,Sly|Solyc11g066740.1,Can|Capana06g002314,Ugi|unitig_749.g14231.t1,Cca|Cc02_g05880,Can|Capana11g000793,Sly|Solyc10g074880.1,Mgu|Migut.L01530,Sly|Solyc01g087750.2,Cau|C036N0259E0.1,Ini|INIL01g20337.t1,Ini|INIL10g12681.t1,Mgu|Migut.D00616,Ini|INIL08g00353.t1,Can|Capana08g001929,Ath|AT2G37860…	0.467892	0.514577	0.492366	0.492366	0.514577	0.514577	0.409905	0.58726	0.467892
hcluster_598	12	6	3	8	17	11	15	7	5	Yes	84	9	6 to 4,9 to 8	8 to 6	-13.6574	Mgu|Migut.N00947,Stu|PGSC0003DMG400027056,Can|Capana06g000818,Stu|PGSC0003DMG400027076,Sly|Solyc01g079230.2,Ath|AT5G23770,Ath|AT1G11420,Ini|INIL10g13438.t1,Can|Capana01g001774,Cau|C064N0046E0.1,Sly|Solyc01g058160.2,Ath|AT1G26540,Cau|C003N0395E0.1,Ath|AT2G47230,Can|Capana01g002471,Cca|Cc01_g21640,Can|Capana03g000351,Cca|Cc05_g11190,Can|Capana06g000930,Stu|PGSC0003DMG400027057,Ini|INIL09g30303.t1,C…	0.553655	0.409905	0.283407	0.467892	0.630227	0.534909	0.602452	0.440643	0.374655
hcluster_599	11	13	3	6	10	13	10	11	7	Yes	84	9	8 to 6	6 to 4,14 to 12,11 to 10,3 to 1	-11.4694	Cca|Cc10_g07880,Stu|PGSC0003DMG402011539,Mgu|Migut.O00565,Stu|PGSC0003DMG400008420,Cca|Cc02_g16350,Cau|C034N0173G0.1,Sly|Solyc11g043160.1,Can|Capana10g000907,Sly|Solyc10g055340.1,Cca|Cc02_g19890,Ini|INIL14g41569.t1,Cau|C005N0707E0.1,Ugi|unitig_747.g21255.t1,Sly|Solyc04g077190.2,Ath|AT4G38650,Mgu|Migut.N01135,Cca|Cc10_g07870,Ath|AT4G33840,Ath|AT1G10050,Can|Capana04g000756,Stu|PGSC0003DMG400009574,…	0.534909	0.571044	0.283407	0.409905	0.514577	0.571044	0.514577	0.534909	0.440643
hcluster_600	0	0	84	0	0	0	0	0	0	No	84	1	14 to 12		-3.13534	Ugi|unitig_178.g31691.t1,Ugi|unitig_178.g31695.t1,Ugi|unitig_178.g31697.t1,Ugi|unitig_577.g28880.t1,Ugi|unitig_576.g28709.t1,Ugi|unitig_576.g28675.t1,Ugi|unitig_577.g28869.t1,Ugi|unitig_576.g28697.t1,Ugi|unitig_576.g28689.t1,Ugi|unitig_577.g28863.t1,Ugi|unitig_178.g31685.t1,Ugi|unitig_577.g28884.t1,Ugi|unitig_577.g28878.t1,Ugi|unitig_576.g28662.t1,Ugi|unitig_576.g28677.t1,Ugi|unitig_577.g28855.t1…	0	0	1	0	0	0	0	0	0
hcluster_601	7	8	8	8	15	13	10	10	4	Yes	83	9	8 to 7,11 to 9,6 to 5	3 to 1	-8.82988	Ath|AT4G03190,Ini|INIL02g16988.t1,Can|Capana06g003087,Can|Capana05g002018,Mgu|Migut.F00020,Can|Capana03g003439,Ini|INIL08g13585.t1,Stu|PGSC0003DMG400011353,Ini|INIL14g41647.t1,Cca|Cc05_g03230,Ath|AT4G24390,Can|Capana04g000917,Sly|Solyc02g079190.2,Stu|PGSC0003DMG400042787,Ugi|unitig_22.g5247.t1,Mgu|Migut.K01481,Mgu|Migut.F00706,Ugi|unitig_26.g10166.t1,Sly|Solyc06g008810.2,Cca|Cc02_g12380,Cau|C041N…	0.443064	0.470363	0.470363	0.470363	0.605098	0.573657	0.51712	0.51712	0.335496
hcluster_602	0	16	0	1	0	11	0	23	32	No	83	5	6 to 5,14 to 13,3 to 1,9 to 3		-9.95302	Cau|C001N0252G0.1,Ini|INIL06g16192.t1,Cau|C030N0069M0.1,Ini|INIL12g05483.t1,Cau|C043N0153G1.1,Cau|C033N0056G1.1,Sly|Solyc02g050130.1,Cau|C038N0021M0.1,Cau|C036N0193M0.1,Cau|C000N0189G0.1,Ini|INIL13g15457.t1,Ini|INIL09g22587.t1,Cau|C043N0172G0.1,Cau|C037N0007M0.1,Sly|Solyc12g038040.1,Cau|C020N0108M0.1,Cau|C000N0069G0.1,Cau|C005N0372M0.1,Cau|C018N0270G1.1,Mgu|Migut.E01660,Ini|INIL03g14367.t1,Mgu|Mi…	0	0.619399	0	0.135798	0	0.537479	0	0.701027	0.776741
hcluster_603	19	4	1	6	24	12	7	8	2	Yes	83	9	6 to 5,9 to 8	3 to 1,15 to 14,8 to 6,15 to 11	-15.5833	Can|Capana01g004072,Sly|Solyc08g006240.1,Sly|Solyc08g006200.1,Can|Capana01g003977,Cca|Cc08_g08270,Stu|PGSC0003DMG400009538,Sly|Solyc08g006190.1,Can|Capana00g000515,Ugi|unitig_0.g13.t1,Ath|AT2G24650,Ath|AT4G31610,Ini|INIL11g42335.t1,Can|Capana01g004069,Sly|Solyc08g006210.1,Sly|Solyc04g064830.2,Can|Capana01g004073,Cca|Cc05_g09340,Ini|INIL02g16630.t1,Sly|Solyc08g006270.1,Ath|AT4G31690,Mgu|Migut.D016…	0.657815	0.335496	0.135798	0.412264	0.710717	0.556248	0.443064	0.470363	0.222053
hcluster_604	12	9	11	9	10	9	8	10	5	Yes	83	9	17 to 16	6 to 4,3 to 1	-9.17389	Cca|Cc02_g03600,Stu|PGSC0003DMG400020361,Ugi|unitig_0.g481.t1,Ath|AT3G59480,Mgu|Migut.G00999,Can|Capana07g002052,Cca|Cc05_g10570,Sly|Solyc05g012100.2,Mgu|Migut.L01175,Mgu|Migut.C00845,Mgu|Migut.D00394,Ini|INIL14g35529.t1,Ath|AT2G31390,Stu|PGSC0003DMG400028311,Can|Capana03g003379,Ini|INIL03g17539.t1,Sly|Solyc06g073190.2,Sly|Solyc07g062070.2,Stu|PGSC0003DMG400030653,Ath|AT1G06730,Sly|Solyc03g006860…	0.556248	0.494876	0.537479	0.494876	0.51712	0.494876	0.470363	0.51712	0.376931
hcluster_605	11	8	6	7	12	15	15	4	5	Yes	83	9	9 to 8,8 to 6	9 to 3,15 to 11	-11.5043	Ath|AT5G22880,Can|Capana06g000563,Ini|INIL08g00135.t1,Ugi|unitig_37.g12325.t1,Stu|PGSC0003DMG400007131,Sly|Solyc10g044980.1,Stu|PGSC0003DMG400007159,Cau|C021N0082E0.1,Sly|Solyc11g066430.1,Ath|AT3G53650,Sly|Solyc06g074780.1,Stu|PGSC0003DMG400007158,Ugi|unitig_736.g22322.t1,Ini|INIL08g30582.t1,Ath|AT3G46030,Cau|C012N0382E0.1,Sly|Solyc11g007930.1,Stu|PGSC0003DMG400045967,Stu|PGSC0003DMG403030312,Ugi…	0.537479	0.470363	0.412264	0.443064	0.556248	0.605098	0.605098	0.335496	0.376931
hcluster_606	15	10	10	7	10	9	8	10	4	Yes	83	9	17 to 16	6 to 4,11 to 10,3 to 1,8 to 6	-8.41353	Stu|PGSC0003DMG400027856,Mgu|Migut.M01751,Can|Capana00g002450,Ugi|unitig_748.g8756.t1,Can|Capana07g002042,Cau|C009N0211E0.1,Sly|Solyc11g011240.1,Stu|PGSC0003DMG400022214,Cau|C003N0230E0.1,Ini|INIL02g40558.t1,Ath|AT4G36810,Mgu|Migut.K00895,Ugi|unitig_52.g17591.t1,Sly|Solyc04g079960.1,Can|Capana00g004199,Ini|INIL15g27934.t1,Ugi|unitig_37.g12550.t1,Cca|Cc09_g03060,Mgu|Migut.M00682,Ugi|unitig_85.g272…	0.605098	0.51712	0.51712	0.443064	0.51712	0.494876	0.470363	0.51712	0.335496
hcluster_607	12	9	7	13	7	9	8	10	7	Yes	82	9	3 to 2,11 to 10,8 to 6	17 to 15	-11.7085	Ath|AT4G29880,Ugi|unitig_8.g3066.t1,Mgu|Migut.J01299,Stu|PGSC0003DMG400013644,Stu|PGSC0003DMG400020546,Cau|C009N0040E0.1,Ugi|unitig_26.g9535.t1,Ugi|unitig_0.g2633.t1,Stu|PGSC0003DMG400018117,Ini|INIL03g11391.t1,Ath|AT5G07910,Cca|Cc11_g15780,Cau|C022N0295E0.1,Cca|Cc06_g17230,Can|Capana06g002811,Stu|PGSC0003DMG401024548,Ath|AT4G35470,Stu|PGSC0003DMG400020520,Can|Capana03g001216,Mgu|Migut.H02214,Cca…	0.558876	0.49742	0.445519	0.576305	0.445519	0.49742	0.472867	0.519697	0.445519
hcluster_608	11	8	7	6	12	11	11	10	6	Yes	82	9	11 to 9,3 to 2	9 to 3,15 to 11	-11.66	Mgu|Migut.D00448,Ath|AT5G41940,Can|Capana03g003390,Can|Capana03g003103,Cau|C010N0132E0.1,Mgu|Migut.J01218,Can|Capana00g004154,Sly|Solyc10g006440.2,Ugi|unitig_749.g13731.t1,Ath|AT4G28550,Stu|PGSC0003DMG400018512,Ini|INIL12g03267.t1,Stu|PGSC0003DMG401030895,Can|Capana06g001971,Sly|Solyc12g009610.1,Sly|Solyc07g064230.2,Ini|INIL05g22795.t2,Ini|INIL06g23626.t1,Ini|INIL14g35555.t1,Ugi|unitig_60.g25513.…	0.540083	0.472867	0.445519	0.414656	0.558876	0.540083	0.540083	0.519697	0.414656
hcluster_609	6	11	11	7	9	10	7	14	7	Yes	82	9	8 to 7,6 to 5,3 to 2,15 to 14		-9.16814	Ini|INIL15g27849.t1,Cau|C040N0026E0.1,Sly|Solyc06g065460.2,Ath|AT5G08660,Can|Capana10g001683,Mgu|Migut.L01747,Can|Capana04g000185,Ini|INIL13g08172.t1,Can|Capana09g002332,Cau|C002N0411E0.1,Ini|INIL13g07603.t1,Sly|Solyc04g081510.2,Stu|PGSC0003DMG400011073,Cca|Cc00_g07180,Ini|INIL02g16779.t1,Cau|C001N0236E0.1,Sly|Solyc09g008930.2,Ugi|unitig_749.g13895.t1,Ini|INIL11g26661.t1,Stu|PGSC0003DMG400027319,…	0.414656	0.540083	0.540083	0.445519	0.49742	0.519697	0.445519	0.592556	0.445519
hcluster_610	7	11	8	11	8	10	10	11	6	Yes	82	9	8 to 6	17 to 16,14 to 12,3 to 1,9 to 8	-8.96612	Cau|C016N0122E0.1,Sly|Solyc02g079100.2,Ugi|unitig_746.g26883.t1,Ini|INIL09g31412.t1,Cca|Cc08_g01800,Ini|INIL05g09455.t1,Ini|INIL07g06182.t1,Sly|Solyc01g100650.2,Cca|Cc00_g28630,Ini|INIL04g07127.t1,Cca|Cc02_g34710,Mgu|Migut.M01210,Can|Capana02g002045,Cau|C008N0543E0.1,Ugi|unitig_0.g1407.t1,Sly|Solyc03g111610.2,Can|Capana03g001308,Ini|INIL10g13419.t2,Cca|Cc02_g25730,Cca|Cc04_g10650,Sly|Solyc07g0532…	0.445519	0.540083	0.472867	0.540083	0.472867	0.519697	0.519697	0.540083	0.414656
hcluster_611	10	31	7	3	7	9	5	5	5	Yes	82	9	8 to 7,17 to 16,6 to 5,14 to 13	11 to 9,11 to 10	-11.2193	Ath|AT5G35900,Stu|PGSC0003DMG400004880,Ath|AT3G47870,Mgu|Migut.D01107,Cca|Cc06_g20540,Mgu|Migut.J00633,Ath|AT5G15060,Stu|PGSC0003DMG400043103,Can|Capana02g003420,Ath|AT1G36000,Ugi|unitig_37.g12740.t1,Ugi|unitig_736.g22656.t1,Ini|INIL02g11603.t1,Can|Capana06g001218,Cau|C009N0530E0.1,Mgu|Migut.J00626,Sly|Solyc02g087570.1,Sly|Solyc09g014700.1,Can|Capana09g000630,Mgu|Migut.J00623,Mgu|Migut.J00624,Stu…	0.519697	0.77221	0.445519	0.287433	0.445519	0.49742	0.379241	0.379241	0.379241
hcluster_612	16	11	5	8	8	7	8	11	8	Yes	82	9	3 to 2,15 to 14	17 to 15,6 to 5,14 to 12	-9.30824	Ini|INIL03g11459.t1,Stu|PGSC0003DMG400002504,Cca|Cc01_g14870,Sly|Solyc03g121460.1,Ath|AT3G13710,Sly|Solyc09g066000.1,Cau|C019N0380E0.1,Ath|AT4G29658,Stu|PGSC0003DMG400015078,Ini|INIL10g12756.t1,Sly|Solyc01g097230.2,Stu|PGSC0003DMG400013196,Cau|C072N0084M0.1,Stu|PGSC0003DMG400023954,Mgu|Migut.I01014,Cca|Cc04_g02070,Sly|Solyc07g066190.1,Cca|Cc02_g30800,Sly|Solyc10g076360.1,Ath|AT1G55640,Ugi|unitig_…	0.622093	0.540083	0.379241	0.472867	0.472867	0.445519	0.472867	0.540083	0.472867
hcluster_613	11	18	7	5	5	8	10	9	9	Yes	82	9	6 to 4,14 to 13,9 to 3,8 to 6	17 to 15	-11.437	Mgu|Migut.D01109,Mgu|Migut.L01814,Can|Capana06g000644,Cca|Cc06_g06320,Mgu|Migut.N02465,Cca|Cc06_g15210,Stu|PGSC0003DMG400022860,Cau|C050N0003E0.1,Ath|AT5G22250,Can|Capana11g000347,Ini|INIL15g36084.t1,Ugi|unitig_899.g14956.t1,Sly|Solyc11g068770.1,Mgu|Migut.E01824,Ini|INIL12g24784.t1,Ini|INIL03g14331.t1,Cau|C024N0230E0.1,Stu|PGSC0003DMG400044432,Can|Capana01g003675,Mgu|Migut.D02401,Can|Capana01g003…	0.540083	0.648396	0.445519	0.379241	0.379241	0.472867	0.519697	0.49742	0.49742
hcluster_614	0	0	82	0	0	0	0	0	0	No	82	1	14 to 12		-3.12331	Ugi|unitig_576.g28704.t1,Ugi|unitig_577.g28868.t1,Ugi|unitig_577.g28891.t1,Ugi|unitig_178.g31684.t1,Ugi|unitig_576.g28684.t1,Ugi|unitig_577.g28889.t1,Ugi|unitig_577.g28870.t1,Ugi|unitig_576.g28716.t1,Ugi|unitig_576.g28680.t1,Ugi|unitig_577.g28866.t1,Ugi|unitig_576.g28708.t1,Ugi|unitig_178.g31702.t1,Ugi|unitig_576.g28714.t1,Ugi|unitig_577.g28905.t1,Ugi|unitig_577.g28848.t1,Ugi|unitig_577.g28881.t1…	0	0	1	0	0	0	0	0	0
hcluster_615	10	8	8	9	11	9	8	13	5	Yes	81	9	8 to 7,6 to 5,9 to 3	3 to 1	-10.0137	Stu|PGSC0003DMG400024989,Stu|PGSC0003DMG402024882,Can|Capana08g001805,Mgu|Migut.E00015,Ugi|unitig_27.g25092.t1,Sly|Solyc02g093090.1,Can|Capana10g001922,Cca|Cc10_g09220,Can|Capana02g000691,Sly|Solyc11g031950.1,Cau|C006N0303E0.1,Ini|INIL15g27404.t1,Can|Capana02g003056,Sly|Solyc06g064800.1,Ini|INIL05g09718.t1,Cca|Cc05_g00650,Ath|AT1G33800,Stu|PGSC0003DMG400025875,Ugi|unitig_578.g16123.t1,Can|Capana0…	0.522309	0.475407	0.475407	0.5	0.542723	0.5	0.475407	0.578989	0.381584
hcluster_616	8	9	8	8	9	13	8	11	7	Yes	81	9	8 to 7,6 to 5,9 to 3	3 to 1	-8.6165	Stu|PGSC0003DMG400029726,Ini|INIL14g21149.t1,Ini|INIL11g10849.t1,Ini|INIL07g06009.t1,Sly|Solyc04g079770.2,Mgu|Migut.N02677,Ath|AT4G38500,Cca|Cc09_g10300,Cca|Cc05_g12030,Mgu|Migut.H01939,Cau|C035N0149E0.1,Ugi|unitig_62.g23481.t1,Can|Capana01g003748,Sly|Solyc10g009050.2,Can|Capana04g000443,Can|Capana11g001691,Cau|C006N0181E0.1,Mgu|Migut.C00430,Sly|Solyc08g016620.2,Ini|INIL06g37935.t1,Can|Capana10g0…	0.475407	0.5	0.475407	0.475407	0.5	0.578989	0.475407	0.542723	0.448009
hcluster_617	9	13	8	10	8	9	5	10	9	Yes	81	9	14 to 13	6 to 4	-9.94625	Ugi|unitig_8.g3048.t1,Ini|INIL11g18730.t1,Mgu|Migut.I00650,Ini|INIL09g36294.t1,Can|Capana06g002303,Cau|C036N0187E0.1,Cau|C015N0206E0.1,Stu|PGSC0003DMG400001442,Ugi|unitig_32.g10894.t1,Can|Capana03g000643,Cau|C024N0313E0.1,Ath|AT1G74310,Ugi|unitig_32.g10893.t1,Mgu|Migut.H01851,Ini|INIL09g35915.t1,Sly|Solyc03g115230.2,Ugi|unitig_52.g17037.t1,Cca|Cc02_g25320,Ini|INIL03g13941.t1,Mgu|Migut.A00002,Ugi|…	0.5	0.578989	0.475407	0.522309	0.475407	0.5	0.381584	0.522309	0.5
hcluster_618	1	0	0	3	26	6	12	32	0	Yes	80	6	6 to 4,3 to 2,11 to 10,9 to 8	8 to 6	-11.229	Stu|PGSC0003DMG402015682,Sly|Solyc02g082050.2,Can|Capana05g000848,Can|Capana12g002192,Can|Capana07g001590,Ini|INIL12g24818.t1,Ini|INIL04g24980.t1,Sly|Solyc06g065120.1,Ini|INIL00g11330.t1,Can|Capana00g004851,Ini|INIL06g15125.t1,Ini|INIL00g11331.t1,Stu|PGSC0003DMG400034634,Stu|PGSC0003DMG401029995,Ini|INIL12g24843.t1,Stu|PGSC0003DMG400017283,Sly|Solyc11g062180.1,Can|Capana12g000363,Stu|PGSC0003DMG4…	0.139657	0	0	0.291589	0.737431	0.419546	0.564239	0.785249	0
hcluster_619	10	8	6	10	9	11	10	10	6	Yes	80	9	6 to 5,14 to 13	8 to 7,3 to 1,15 to 14	-8.09968	Sly|Solyc03g034010.2,Mgu|Migut.K01399,Cca|Cc00_g27100,Ini|INIL06g28723.t1,Cca|Cc07_g01610,Stu|PGSC0003DMG400010209,Can|Capana07g001133,Ath|AT2G25130,Ugi|unitig_699.g19951.t1,Ath|AT4G12710,Sly|Solyc08g042100.2,Stu|PGSC0003DMG400017783,Ini|INIL02g40634.t1,Ath|AT1G24330,Mgu|Migut.C01132,Sly|Solyc02g085140.2,Mgu|Migut.L00465,Stu|PGSC0003DMG401022579,Sly|Solyc02g076930.1,Sly|Solyc02g091430.2,Cca|Cc05_…	0.524958	0.477983	0.419546	0.524958	0.502616	0.545399	0.524958	0.524958	0.419546
hcluster_620	16	6	2	6	0	6	3	37	4	Yes	80	8	17 to 16,3 to 2	8 to 7,6 to 4,14 to 12	-9.9622	Ini|INIL03g25902.t1,Cau|C024N0354E0.1,Ath|AT5G38160,Ini|INIL03g37267.t1,Ini|INIL03g37255.t1,Ath|AT5G38180,Ini|INIL03g37264.t1,Ini|INIL12g24677.t1,Ini|INIL00g32227.t1,Ath|AT5G38197,Ini|INIL07g34503.t1,Sly|Solyc03g034380.1,Ath|AT1G66850,Sly|Solyc02g086310.1,Ini|INIL03g37273.t1,Ini|INIL01g15859.t1,Cau|C024N0356E0.1,Ini|INIL03g25900.t1,Ath|AT1G43665,Ath|AT3G18280,Ini|INIL00g23258.t1,Ath|AT1G73780,Stu…	0.627589	0.419546	0.227429	0.419546	0	0.419546	0.291589	0.818915	0.342185
hcluster_621	7	8	2	9	19	8	11	11	5	Yes	80	9	8 to 7,6 to 4	14 to 12,3 to 1	-12.8174	Sly|Solyc07g047790.2,Mgu|Migut.B01540,Mgu|Migut.C00851,Sly|Solyc07g065840.2,Cca|Cc02_g32080,Stu|PGSC0003DMG401006147,Cca|Cc05_g15320,Sly|Solyc05g010670.2,Cau|C014N0063E0.1,Ini|INIL14g41298.t1,Stu|PGSC0003DMG401028907,Can|Capana03g003175,Can|Capana00g003610,Can|Capana03g002907,Can|Capana06g002498,Sly|Solyc03g007890.2,Can|Capana00g005014,Cca|Cc11_g11420,Mgu|Migut.H01289,Sly|Solyc04g081630.1,Ugi|uni…	0.450535	0.477983	0.227429	0.502616	0.666102	0.477983	0.545399	0.545399	0.383963
hcluster_622	8	11	12	8	10	10	9	8	4	Yes	80	9	9 to 8,15 to 14	6 to 4,3 to 1	-8.01677	Can|Capana00g000057,Mgu|Migut.L00137,Can|Capana11g000178,Sly|Solyc11g017140.1,Cau|C040N0032E0.1,Mgu|Migut.O00541,Cca|Cc07_g15040,Ugi|unitig_699.g19895.t1,Stu|PGSC0003DMG400013609,Mgu|Migut.O00837,Stu|PGSC0003DMG400007112,Can|Capana04g001021,Cca|Cc11_g10530,Stu|PGSC0003DMG400000419,Can|Capana01g002587,Sly|Solyc05g009770.1,Ugi|unitig_699.g19447.t1,Sly|Solyc06g065440.1,Ugi|unitig_748.g8489.t1,Can|Ca…	0.477983	0.545399	0.564239	0.477983	0.524958	0.524958	0.502616	0.477983	0.342185
hcluster_623	6	12	4	17	9	10	9	9	4	Yes	80	9	11 to 9,6 to 5,14 to 13,11 to 10	3 to 1	-11.2079	Can|Capana03g001877,Cca|Cc10_g09360,Sly|Solyc11g032130.1,Ini|INIL08g04819.t1,Cca|Cc00_g31410,Mgu|Migut.B00748,Stu|PGSC0003DMG401018777,Cau|C007N0159E0.1,Ath|AT1G76680,Mgu|Migut.B00743,Ath|AT1G18020,Cca|Cc06_g02480,Ini|INIL02g10662.t1,Ath|AT1G17990,Stu|PGSC0003DMG400018784,Ini|INIL08g04818.t1,Cca|Cc09_g03820,Sly|Solyc10g086220.1,Ini|INIL07g33664.t1,Ath|AT2G06050,Can|Capana08g001808,Ugi|unitig_62.g…	0.419546	0.564239	0.342185	0.641124	0.502616	0.524958	0.502616	0.502616	0.342185
hcluster_624	0	11	3	9	12	7	12	20	6	No	80	8	11 to 9,3 to 2,15 to 14,15 to 11	6 to 5,9 to 3	-12.197	Ini|INIL09g30254.t1,Stu|PGSC0003DMG400018916,Sly|Solyc08g074620.1,Cau|C005N0303G0.1,Cau|C005N0300G1.1,Mgu|Migut.H02075,Sly|Solyc08g074630.1,Ini|INIL13g07689.t1,Stu|PGSC0003DMG400029575,Stu|PGSC0003DMG400029576,Stu|PGSC0003DMG400018925,Cau|C005N0301E0.1,Cau|C004N0152E0.1,Ini|INIL09g30251.t1,Ini|INIL04g32487.t1,Sly|Solyc08g074690.2,Ugi|unitig_27.g25338.t1,Ini|INIL13g07684.t1,Sly|Solyc08g074640.1,St…	0	0.545399	0.291589	0.502616	0.564239	0.450535	0.564239	0.677682	0.419546
hcluster_625	0	0	80	0	0	0	0	0	0	No	80	1	14 to 12		-3.11099	Ugi|unitig_55.g30932.t1,Ugi|unitig_52.g17863.t1,Ugi|unitig_53.g33249.t1,Ugi|unitig_52.g17854.t1,Ugi|unitig_88.g27909.t1,Ugi|unitig_52.g17810.t1,Ugi|unitig_56.g34829.t1,Ugi|unitig_52.g17846.t1,Ugi|unitig_56.g34827.t1,Ugi|unitig_58.g32188.t1,Ugi|unitig_52.g17878.t1,Ugi|unitig_55.g30962.t1,Ugi|unitig_52.g17822.t1,Ugi|unitig_58.g32212.t1,Ugi|unitig_55.g30958.t1,Ugi|unitig_55.g30954.t1,Ugi|unitig_54.g…	0	0	1	0	0	0	0	0	0
hcluster_626	0	0	0	1	0	0	1	61	16	No	79	4	6 to 4,3 to 2,9 to 3		-7.13456	Cca|Cc00_g29920,Ini|INIL05g24111.t1,Ini|INIL01g25724.t2,Cau|C021N0063G0.1,Cau|C006N0632M0.1,Ini|INIL03g17463.t1,Ini|INIL09g29678.t1,Ini|INIL09g36135.t1,Ini|INIL09g26448.t1,Ini|INIL08g00392.t1,Cau|C046N0228M0.1,Ini|INIL13g09290.t1,Ini|INIL14g28367.t1,Ini|INIL04g19356.t1,Ini|INIL00g11337.t1,Ini|INIL06g29848.t1,Ini|INIL02g10672.t1,Ini|INIL08g13824.t1,Cau|C030N0127M0.1,Ini|INIL09g31397.t1,Ini|INIL09g…	0	0	0	0.140994	0	0	0.140994	0.938932	0.630393
hcluster_627	0	0	0	0	0	0	0	76	3	No	79	2	3 to 2,9 to 3		-4.56123	Ini|INIL12g22111.t1,Ini|INIL03g01853.t1,Ini|INIL08g00396.t1,Ini|INIL09g35869.t1,Ini|INIL05g02148.t1,Ini|INIL03g01873.t1,Ini|INIL07g32376.t1,Ini|INIL06g28780.t1,Ini|INIL05g21775.t1,Ini|INIL01g36580.t1,Ini|INIL13g35753.t1,Ini|INIL02g22389.t1,Ini|INIL04g34060.t1,Ini|INIL06g32422.t1,Ini|INIL05g11359.t1,Ini|INIL01g05058.t1,Ini|INIL02g05615.t1,Ini|INIL04g18617.t1,Ini|INIL13g28670.t1,Ini|INIL15g04345.t1…	0	0	0	0	0	0	0	0.990839	0.293718
hcluster_628	8	9	10	7	7	12	11	9	6	Yes	79	9	8 to 6		-11.5743	Ini|INIL09g30294.t1,Ath|AT5G61960,Sly|Solyc01g110210.1,Ini|INIL06g05875.t1,Ugi|unitig_8.g3116.t1,Cau|C040N0058E0.1,Mgu|Migut.K00632,Ath|AT5G07290,Can|Capana07g001960,Ath|AT1G29400,Sly|Solyc02g071270.1,Stu|PGSC0003DMG400017300,Stu|PGSC0003DMG400034905,Mgu|Migut.C01182,Sly|Solyc01g110220.1,Mgu|Migut.N03316,Ugi|unitig_747.g21606.t1,Sly|Solyc05g013930.1,Ini|INIL08g04778.t1,Ini|INIL15g04336.t2,Cca|Cc0…	0.480595	0.505268	0.527644	0.453098	0.453098	0.566975	0.548113	0.505268	0.422045
hcluster_629	0	0	0	0	1	0	78	0	0	No	79	2	8 to 7,6 to 4		-4.09836	Stu|PGSC0003DMG400034943,Stu|PGSC0003DMG400045581,Stu|PGSC0003DMG400037524,Stu|PGSC0003DMG400046523,Stu|PGSC0003DMG400043653,Stu|PGSC0003DMG400046233,Stu|PGSC0003DMG400035362,Stu|PGSC0003DMG400012035,Stu|PGSC0003DMG400034426,Stu|PGSC0003DMG400034812,Stu|PGSC0003DMG400043340,Stu|PGSC0003DMG400047290,Stu|PGSC0003DMG400038650,Stu|PGSC0003DMG400034462,Stu|PGSC0003DMG400038353,Stu|PGSC0003DMG400039078…	0	0	0	0	0.140994	0	0.996985	0	0
hcluster_630	0	0	0	0	0	0	79	0	0	No	79	1	6 to 4		-3.10472	Stu|PGSC0003DMG400044852,Stu|PGSC0003DMG400044812,Stu|PGSC0003DMG400038583,Stu|PGSC0003DMG400019921,Stu|PGSC0003DMG400040463,Stu|PGSC0003DMG400044896,Stu|PGSC0003DMG400041244,Stu|PGSC0003DMG400036929,Stu|PGSC0003DMG400036419,Stu|PGSC0003DMG400045307,Stu|PGSC0003DMG400046039,Stu|PGSC0003DMG400044466,Stu|PGSC0003DMG400046700,Stu|PGSC0003DMG400043690,Stu|PGSC0003DMG400037975,Stu|PGSC0003DMG400035201…	0	0	0	0	0	0	1	0	0
hcluster_631	13	8	9	7	9	7	9	9	8	Yes	79	9	17 to 16	6 to 5,11 to 10	-7.91188	Mgu|Migut.D00107,Ugi|unitig_0.g691.t1,Ini|INIL07g20638.t1,Stu|PGSC0003DMG401020126,Cca|Cc03_g01190,Ini|INIL10g13432.t1,Can|Capana09g001447,Stu|PGSC0003DMG400002759,Ath|AT1G32880,Can|Capana00g003274,Ath|AT1G02690,Cca|Cc06_g03650,Ini|INIL10g13378.t1,Mgu|Migut.N02105,Can|Capana01g002272,Cau|C032N0027E0.1,Ath|AT4G02150,Ugi|unitig_85.g27174.t1,Stu|PGSC0003DMG400029854,Ugi|unitig_90.g27434.t1,Ugi|uniti…	0.584465	0.480595	0.505268	0.453098	0.505268	0.453098	0.505268	0.505268	0.480595
hcluster_632	0	0	0	0	0	0	0	79	0	No	79	1	3 to 2		-3.10472	Ini|INIL06g06376.t1,Ini|INIL03g14989.t1,Ini|INIL12g40357.t1,Ini|INIL03g22512.t1,Ini|INIL14g28308.t1,Ini|INIL05g02896.t1,Ini|INIL08g23179.t1,Ini|INIL06g38861.t1,Ini|INIL01g19730.t1,Ini|INIL04g31684.t1,Ini|INIL09g26471.t1,Ini|INIL02g40536.t2,Ini|INIL11g10776.t1,Ini|INIL03g01839.t1,Ini|INIL12g00238.t1,Ini|INIL12g02992.t1,Ini|INIL13g40297.t1,Ini|INIL00g31525.t1,Ini|INIL07g06097.t1,Ini|INIL15g31558.t1…	0	0	0	0	0	0	0	1	0
hcluster_633	7	3	2	10	8	22	8	15	4	Yes	79	9	6 to 5,3 to 2	15 to 14,9 to 3	-12.2996	Ath|AT5G66980,Mgu|Migut.B01169,Sly|Solyc03g044110.1,Cau|C011N0132E0.1,Stu|PGSC0003DMG400010079,Stu|PGSC0003DMG400017022,Stu|PGSC0003DMG400027236,Ini|INIL04g28555.t1,Cau|C063N0036E0.1,Ini|INIL04g34842.t1,Can|Capana04g000474,Cau|C013N0299E0.1,Sly|Solyc01g015210.1,Stu|PGSC0003DMG400002784,Sly|Solyc00g011550.1,Sly|Solyc11g045450.1,Mgu|Migut.C00649,Cca|Cc00_g02950,Ini|INIL04g28541.t1,Cca|Cc07_g20140,S…	0.453098	0.293718	0.229283	0.527644	0.480595	0.702151	0.480595	0.616037	0.344484
hcluster_634	9	10	8	8	11	9	8	10	6	Yes	79	9	8 to 7,6 to 5	3 to 1	-10.6591	Ath|AT3G52400,Can|Capana00g004783,Mgu|Migut.M01203,Cca|Cc05_g06440,Ugi|unitig_699.g19879.t1,Stu|PGSC0003DMG400028128,Sly|Solyc10g081580.1,Ath|AT3G11820,Ath|AT1G11250,Stu|PGSC0003DMG400013748,Ini|INIL03g17740.t1,Cau|C025N0164E0.1,Stu|PGSC0003DMG401021662,Mgu|Migut.N01246,Ugi|unitig_22.g6862.t1,Sly|Solyc02g085090.1,Cca|Cc07_g09710,Cca|Cc02_g17400,Cau|C011N0558E0.1,Mgu|Migut.L01824,Ini|INIL13g07611.…	0.505268	0.527644	0.480595	0.480595	0.548113	0.505268	0.480595	0.527644	0.422045
hcluster_635	0	0	79	0	0	0	0	0	0	No	79	1	14 to 12		-3.10472	Ugi|unitig_180.g31356.t1,Ugi|unitig_736.g22104.t1,Ugi|unitig_71.g34567.t1,Ugi|unitig_71.g34582.t1,Ugi|unitig_745.g29219.t1,Ugi|unitig_745.g29225.t1,Ugi|unitig_745.g29173.t1,Ugi|unitig_736.g22148.t1,Ugi|unitig_745.g29215.t1,Ugi|unitig_180.g31299.t1,Ugi|unitig_180.g31324.t1,Ugi|unitig_736.g22199.t1,Ugi|unitig_745.g29171.t1,Ugi|unitig_736.g22129.t1,Ugi|unitig_180.g31272.t1,Ugi|unitig_180.g31336.t1,U…	0	0	1	0	0	0	0	0	0
hcluster_636	9	13	1	8	11	8	13	11	4	Yes	78	9	17 to 15,11 to 9,6 to 4	14 to 12,3 to 1,8 to 6,15 to 11	-12.1087	Can|Capana05g001066,Stu|PGSC0003DMG400000046,Cau|C056N0125G0.1,Ath|AT5G06090,Ini|INIL05g32208.t1,Ini|INIL02g16937.t1,Sly|Solyc07g056320.2,Mgu|Migut.M00497,Cca|Cc02_g35230,Stu|PGSC0003DMG400002838,Ini|INIL03g17593.t1,Cca|Cc05_g09500,Stu|PGSC0003DMG400011079,Mgu|Migut.N01447,Stu|PGSC0003DMG400011080,Ini|INIL05g31819.t1,Cau|C117N0001E0.1,Ath|AT4G01950,Mgu|Migut.J00189,Can|Capana10g001667,Cau|C005N01…	0.507959	0.58726	0.142358	0.483246	0.550864	0.483246	0.58726	0.550864	0.34682
hcluster_637	9	9	7	7	9	10	9	13	5	Yes	78	9	6 to 5,9 to 3	11 to 10,3 to 1	-8.52891	Ini|INIL13g08346.t1,Cau|C009N0092E0.1,Ath|AT1G34220,Mgu|Migut.O00075,Cau|C020N0123E0.1,Sly|Solyc07g022860.2,Cca|Cc06_g11020,Stu|PGSC0003DMG400005688,Mgu|Migut.L01060,Can|Capana06g001320,Can|Capana11g002270,Mgu|Migut.I00875,Can|Capana02g002772,Ath|AT1G25420,Ath|AT4G29440,Stu|PGSC0003DMG400042397,Can|Capana05g000953,Ugi|unitig_46.g18004.t1,Mgu|Migut.J00440,Stu|PGSC0003DMG400001544,Sly|Solyc04g00723…	0.507959	0.507959	0.455698	0.455698	0.507959	0.530367	0.507959	0.58726	0.388831
hcluster_638	13	11	3	7	7	12	7	13	5	Yes	78	9	6 to 5,9 to 3	14 to 12,3 to 1,15 to 11	-11.3671	Can|Capana03g003881,Cau|C018N0263E0.1,Cca|Cc07_g03610,Sly|Solyc04g080050.2,Ugi|unitig_32.g11700.t1,Sly|Solyc02g088240.2,Sly|Solyc09g090360.2,Mgu|Migut.L01114,Stu|PGSC0003DMG400031494,Sly|Solyc07g022830.2,Stu|PGSC0003DMG402027860,Cca|Cc00_g16640,Stu|PGSC0003DMG400017163,Cca|Cc11_g10900,Sly|Solyc10g062230.1,Ath|AT2G03250,Mgu|Migut.E00283,Ath|AT1G35350,Ini|INIL13g07563.t1,Ini|INIL14g41390.t1,Ath|AT3…	0.58726	0.550864	0.295882	0.455698	0.455698	0.56975	0.455698	0.58726	0.388831
hcluster_639	9	11	11	8	6	8	8	13	4	Yes	78	9	15 to 14,9 to 3	8 to 7,3 to 1	-8.82363	Ugi|unitig_749.g13690.t1,Mgu|Migut.B00412,Cca|Cc06_g23290,Mgu|Migut.F01571,Sly|Solyc03g051920.2,Ath|AT1G75160,Ini|INIL04g34912.t1,Ugi|unitig_0.g882.t1,Stu|PGSC0003DMG400021537,Cca|Cc02_g07110,Cau|C007N0276E0.1,Ugi|unitig_61.g26032.t1,Cau|C013N0370E0.1,Mgu|Migut.H01005,Ugi|unitig_27.g24811.t1,Can|Capana02g002673,Cca|Cc10_g05470,Ini|INIL11g28293.t1,Ini|INIL14g41380.t1,Sly|Solyc03g078650.2,Ugi|uniti…	0.507959	0.550864	0.550864	0.483246	0.424581	0.483246	0.483246	0.58726	0.34682
hcluster_640	0	2	7	3	26	6	19	2	12	No	77	8	6 to 4,14 to 12,3 to 1,9 to 8	8 to 6	-12.5435	Can|Capana02g001530,Can|Capana04g001368,Stu|PGSC0003DMG400035548,Can|Capana02g001529,Stu|PGSC0003DMG400040613,Stu|PGSC0003DMG400038734,Sly|Solyc02g072420.1,Stu|PGSC0003DMG400027870,Sly|Solyc02g070600.1,Stu|PGSC0003DMG400041758,Cau|C083N0012E0.1,Ini|INIL06g14593.t1,Can|Capana03g004011,Ugi|unitig_37.g12952.t1,Can|Capana09g000504,Cau|C025N0401E0.1,Cau|C025N0405E0.1,Ugi|unitig_8.g4668.t1,Stu|PGSC0003…	0	0.233092	0.458337	0.298083	0.746201	0.427156	0.674727	0.233092	0.572564
hcluster_641	10	8	9	7	11	9	9	10	4	Yes	77	9	8 to 7	11 to 10,3 to 1	-9.79101	Mgu|Migut.M01632,Ini|INIL07g39203.t1,Ini|INIL05g23948.t1,Stu|PGSC0003DMG400004258,Mgu|Migut.E01499,Ini|INIL04g32937.t1,Ini|INIL03g17250.t1,Ugi|unitig_578.g16601.t1,Ini|INIL15g27540.t1,Stu|PGSC0003DMG400028200,Ath|AT4G26580,Cau|C001N0043E0.1,Ugi|unitig_748.g8207.t1,Ath|AT1G68070,Cau|C008N0430E0.1,Ath|AT1G63170,Ugi|unitig_21.g20671.t1,Can|Capana12g001164,Can|Capana01g001439,Stu|PGSC0003DMG401029469…	0.53313	0.485935	0.510688	0.458337	0.553655	0.510688	0.510688	0.53313	0.349193
hcluster_642	10	8	5	8	11	10	11	11	3	Yes	77	9	11 to 9	17 to 15,6 to 5,14 to 12,3 to 1	-8.33163	Can|Capana08g000393,Ini|INIL04g02613.t1,Sly|Solyc12g009050.1,Cca|Cc08_g01380,Ath|AT3G05690,Can|Capana10g002360,Sly|Solyc08g062210.2,Ini|INIL02g16753.t1,Ugi|unitig_90.g27473.t1,Can|Capana01g002625,Stu|PGSC0003DMG400000272,Ath|AT5G06510,Stu|PGSC0003DMG401021124,Stu|PGSC0003DMG400021747,Ath|AT1G72830,Cca|Cc02_g28060,Ath|AT1G17590,Sly|Solyc11g065700.1,Cca|Cc04_g01480,Ini|INIL06g37735.t1,Cca|Cc06_g067…	0.53313	0.485935	0.391321	0.485935	0.553655	0.53313	0.553655	0.553655	0.298083
hcluster_643	8	5	5	5	18	12	12	7	5	Yes	77	9	8 to 7,17 to 16,3 to 2,9 to 8		-8.27556	Cca|Cc03_g03790,Sly|Solyc04g072200.1,Can|Capana08g001358,Can|Capana06g000233,Stu|PGSC0003DMG400034493,Can|Capana03g000591,Ini|INIL07g06081.t1,Mgu|Migut.N00184,Mgu|Migut.M01680,Cau|C034N0167E0.1,Mgu|Migut.I00648,Ath|AT4G00650,Sly|Solyc03g117930.2,Ugi|unitig_62.g23294.t1,Can|Capana05g000654,Ugi|unitig_60.g25694.t1,Ini|INIL08g13808.t1,Cca|Cc04_g05540,Can|Capana03g003695,Ini|INIL13g08069.t1,Can|Capan…	0.485935	0.391321	0.391321	0.391321	0.662533	0.572564	0.572564	0.458337	0.391321
hcluster_644	7	7	6	5	6	21	10	10	5	Yes	77	9	11 to 9,6 to 5,8 to 6	3 to 1,9 to 8	-12.2557	Ath|AT4G27745,Mgu|Migut.F01375,Sly|Solyc03g096110.1,Cau|C057N0068E0.1,Sly|Solyc03g082740.2,Ugi|unitig_0.g2168.t1,Cau|C005N0113E0.1,Sly|Solyc03g082720.2,Ugi|unitig_60.g25677.t1,Sly|Solyc03g096120.1,Sly|Solyc07g062910.2,Ini|INIL05g22803.t1,Mgu|Migut.F00181,Sly|Solyc03g096100.1,Can|Capana03g001961,Ugi|unitig_0.g2454.t1,Ini|INIL01g21725.t2,Stu|PGSC0003DMG400018518,Stu|PGSC0003DMG400015367,Mgu|Migut.F…	0.458337	0.458337	0.427156	0.391321	0.427156	0.697404	0.53313	0.53313	0.391321
hcluster_645	14	10	14	6	5	7	7	10	4	Yes	77	9		8 to 7,17 to 15,11 to 10,3 to 1,9 to 8	-10.5748	Ath|AT3G50260,Ath|AT1G77640,Ath|AT1G44830,Cca|Cc06_g12520,Cca|Cc08_g07780,Can|Capana06g001845,Ini|INIL02g10184.t1,Ath|AT5G21960,Cau|C009N0356E0.1,Mgu|Migut.N02735,Ugi|unitig_748.g8398.t1,Cca|Cc10_g04710,Sly|Solyc01g057080.1,Ugi|unitig_46.g17989.t1,Ath|AT2G23340,Can|Capana04g000577,Ugi|unitig_46.g18630.t1,Cca|Cc10_g09120,Ath|AT4G06746,Ini|INIL11g18871.t1,Sly|Solyc12g009240.1,Mgu|Migut.C01360,Sly|S…	0.606433	0.53313	0.606433	0.427156	0.391321	0.458337	0.458337	0.53313	0.349193
hcluster_646	6	10	6	6	9	11	11	14	4	Yes	77	9	14 to 13,9 to 8,9 to 3	8 to 7,3 to 1	-9.84723	Ini|INIL06g38275.t1,Ini|INIL03g20442.t1,Sly|Solyc08g007940.2,Ini|INIL15g28035.t1,Cau|C007N0034E0.1,Can|Capana08g000905,Ini|INIL14g41538.t1,Mgu|Migut.N02785,Ugi|unitig_748.g7108.t1,Mgu|Migut.N01428,Stu|PGSC0003DMG400024481,Ugi|unitig_8.g4876.t1,Mgu|Migut.C00483,Stu|PGSC0003DMG400010269,Can|Capana05g001984,Stu|PGSC0003DMG400022943,Stu|PGSC0003DMG400005775,Can|Capana00g000294,Stu|PGSC0003DMG40001060…	0.427156	0.53313	0.427156	0.427156	0.510688	0.553655	0.553655	0.606433	0.349193
hcluster_647	3	17	4	7	8	7	11	11	9	Yes	77	9	6 to 4,14 to 13		-13.4468	Can|Capana08g002375,Stu|PGSC0003DMG400040864,Stu|PGSC0003DMG400025791,Sly|Solyc02g090710.2,Ini|INIL07g06102.t2,Mgu|Migut.N01192,Cau|C010N0034E0.1,Ugi|unitig_899.g14657.t1,Ugi|unitig_61.g25999.t1,Sly|Solyc01g108140.2,Cca|Cc02_g18670,Cau|C039N0107E0.1,Mgu|Migut.N01194,Mgu|Migut.H00442,Ath|AT5G42700,Ugi|unitig_60.g25452.t1,Mgu|Migut.C00592,Ini|INIL05g09759.t1,Ini|INIL14g06828.t1,Can|Capana08g002373,…	0.298083	0.649687	0.349193	0.458337	0.485935	0.458337	0.553655	0.553655	0.510688
hcluster_648	9	9	10	7	9	8	9	11	5	Yes	77	9	9 to 3	6 to 5,11 to 10,3 to 1	-7.90329	Ugi|unitig_699.g19230.t1,Ath|AT2G33775,Mgu|Migut.M00797,Mgu|Migut.N00422,Ath|AT3G16570,Mgu|Migut.H00425,Ini|INIL11g18862.t1,Ath|AT3G23805,Mgu|Migut.N02720,Sly|Solyc02g090960.1,Can|Capana00g003196,Can|Capana02g003088,Sly|Solyc02g014290.1,Cau|C021N0307E0.1,Sly|Solyc07g063030.1,Ugi|unitig_92.g28200.t1,Sly|Solyc09g074890.1,Ini|INIL12g10341.t1,Stu|PGSC0003DMG400001194,Cau|C002N0233E0.1,Ini|INIL14g4197…	0.510688	0.510688	0.53313	0.458337	0.510688	0.485935	0.510688	0.553655	0.391321
hcluster_649	8	6	4	27	5	8	10	6	3	Yes	77	9	6 to 4,11 to 10	8 to 7,3 to 1	-11.7358	Ath|AT4G34540,Ugi|unitig_21.g21064.t1,Ath|AT1G75290,Cca|Cc00_g26770,Cca|Cc01_g04010,Sly|Solyc04g080550.2,Mgu|Migut.C00750,Stu|PGSC0003DMG400033906,Stu|PGSC0003DMG400033907,Cca|Cc00_g27430,Cca|Cc08_g04340,Mgu|Migut.B00225,Ath|AT1G75280,Ini|INIL13g09088.t1,Stu|PGSC0003DMG400020471,Ath|AT4G13660,Stu|PGSC0003DMG400000825,Cca|Cc02_g17390,Ath|AT1G19540,Cca|Cc10_g11240,Ugi|unitig_92.g28128.t1,Ugi|unitig…	0.485935	0.427156	0.349193	0.754876	0.391321	0.485935	0.53313	0.427156	0.298083
hcluster_650	3	22	6	16	9	7	8	4	2	Yes	77	9	14 to 13,11 to 10,9 to 8		-13.3756	Ugi|unitig_748.g8182.t1,Mgu|Migut.A00369,Can|Capana01g001728,Mgu|Migut.E01684,Cca|Cc07_g18570,Ini|INIL12g03184.t1,Cca|Cc08_g07420,Sly|Solyc07g066670.2,Cca|Cc00_g17280,Ini|INIL04g32480.t1,Sly|Solyc06g084240.1,Cca|Cc00_g32150,Stu|PGSC0003DMG400020053,Mgu|Migut.N02050,Stu|PGSC0003DMG400012879,Ini|INIL12g03185.t1,Sly|Solyc03g006550.2,Can|Capana01g001730,Cca|Cc02_g12790,Ath|AT4G02780,Can|Capana01g0042…	0.298083	0.707988	0.427156	0.636115	0.510688	0.458337	0.485935	0.349193	0.233092
hcluster_651	9	8	6	10	7	14	4	16	3	Yes	77	9	6 to 5,9 to 3	3 to 1,8 to 6	-13.1804	Ini|INIL09g35774.t1,Ath|AT2G22475,Sly|Solyc04g014250.2,Stu|PGSC0003DMG400010173,Ath|AT5G13200,Cca|Cc04_g08430,Sly|Solyc03g098660.2,Can|Capana10g001381,Ini|INIL09g29605.t1,Ini|INIL03g42079.t1,Sly|Solyc01g009760.2,Ini|INIL09g35766.t1,Mgu|Migut.N02864,Mgu|Migut.K01037,Stu|PGSC0003DMG400004766,Sly|Solyc11g010440.1,Cau|C091N0039E0.1,Ath|AT5G23370,Sly|Solyc11g011600.1,Ugi|unitig_744.g24108.t1,Ini|INIL0…	0.510688	0.485935	0.427156	0.53313	0.458337	0.606433	0.349193	0.636115	0.298083
hcluster_652	7	6	5	8	21	10	6	10	4	Yes	77	9	8 to 7,11 to 9	6 to 4,3 to 1	-11.5715	Ath|AT5G52790,Ath|AT1G47330,Can|Capana09g001072,Can|Capana11g001509,Sly|Solyc03g007580.1,Mgu|Migut.G00262,Can|Capana01g003022,Sly|Solyc03g007570.2,Can|Capana01g003021,Mgu|Migut.B00495,Cau|C004N0245E0.1,Ugi|unitig_52.g17727.t1,Can|Capana09g001484,Sly|Solyc12g035710.1,Can|Capana02g002934,Can|Capana00g002507,Stu|PGSC0003DMG400009496,Sly|Solyc10g048010.1,Can|Capana08g002187,Stu|PGSC0003DMG400030794,S…	0.458337	0.427156	0.391321	0.485935	0.697404	0.53313	0.427156	0.53313	0.349193
hcluster_653	6	11	10	11	9	9	8	10	3	Yes	77	9		17 to 16,6 to 4,3 to 1	-8.68684	Stu|PGSC0003DMG400023149,Cca|Cc07_g11400,Ini|INIL07g05911.t1,Ath|AT3G24300,Mgu|Migut.L02036,Stu|PGSC0003DMG401015894,Stu|PGSC0003DMG400022523,Cca|Cc09_g03020,Sly|Solyc04g050440.2,Sly|Solyc09g090730.1,Cca|Cc01_g14140,Ugi|unitig_37.g12357.t1,Can|Capana10g001341,Stu|PGSC0003DMG400046020,Stu|PGSC0003DMG400019338,Sly|Solyc01g097370.1,Sly|Solyc07g025490.1,Mgu|Migut.F01815,Cca|Cc03_g06810,Ugi|unitig_32.…	0.427156	0.553655	0.53313	0.553655	0.510688	0.510688	0.485935	0.53313	0.298083
hcluster_654	7	8	12	5	10	12	8	9	5	Yes	76	9	14 to 12,3 to 2,9 to 8	8 to 7,6 to 4,15 to 11	-12.0324	Can|Capana06g000363,Stu|PGSC0003DMG400015200,Ini|INIL02g16570.t1,Can|Capana12g000440,Ini|INIL02g16571.t1,Cau|C016N0294E0.1,Can|Capana03g003259,Sly|Solyc09g065600.2,Can|Capana06g000892,Ini|INIL10g42686.t1,Sly|Solyc06g071950.1,Ugi|unitig_747.g21383.t1,Sly|Solyc01g009830.2,Sly|Solyc06g076830.1,Cau|C105N0025E0.1,Sly|Solyc11g065030.1,Can|Capana00g002406,Stu|PGSC0003DMG400004430,Ugi|unitig_899.g15630.t…	0.461015	0.488664	0.575419	0.39385	0.535933	0.575419	0.488664	0.513458	0.39385
hcluster_655	0	0	0	0	41	3	32	0	0	No	76	3	8 to 7,6 to 4,8 to 6		-6.87914	Stu|PGSC0003DMG400040917,Can|Capana03g003622,Can|Capana02g000376,Can|Capana11g002173,Stu|PGSC0003DMG400027466,Stu|PGSC0003DMG400046162,Stu|PGSC0003DMG400034954,Can|Capana01g002755,Can|Capana10g001018,Can|Capana08g000546,Can|Capana12g001655,Stu|PGSC0003DMG400011637,Can|Capana11g000519,Stu|PGSC0003DMG400013730,Can|Capana01g001064,Stu|PGSC0003DMG400016786,Can|Capana09g000801,Can|Capana01g003699,Stu|…	0	0	0	0	0.85479	0.30032	0.797123	0	0
hcluster_656	0	0	0	0	0	0	76	0	0	No	76	1	6 to 4		-3.0854	Stu|PGSC0003DMG400040442,Stu|PGSC0003DMG400042684,Stu|PGSC0003DMG400035625,Stu|PGSC0003DMG400044102,Stu|PGSC0003DMG400042468,Stu|PGSC0003DMG400046738,Stu|PGSC0003DMG400045336,Stu|PGSC0003DMG400043251,Stu|PGSC0003DMG400043053,Stu|PGSC0003DMG400035980,Stu|PGSC0003DMG400042240,Stu|PGSC0003DMG400044724,Stu|PGSC0003DMG400038789,Stu|PGSC0003DMG400040923,Stu|PGSC0003DMG400043143,Stu|PGSC0003DMG400045335…	0	0	0	0	0	0	1	0	0
hcluster_657	3	5	7	17	14	10	10	8	2	Yes	76	9	8 to 7,11 to 10,15 to 11	3 to 1	-11.9829	Cau|C006N0566E0.1,Cca|Cc00_g05620,Ini|INIL05g28860.t1,Can|Capana08g002689,Sly|Solyc01g106360.2,Stu|PGSC0003DMG401003118,Ugi|unitig_899.g14643.t1,Cca|Cc00_g05640,Ugi|unitig_21.g20702.t1,Sly|Solyc01g106350.2,Cca|Cc00_g26370,Mgu|Migut.B00114,Ini|INIL14g03765.t1,Ath|AT4G34880,Can|Capana10g000260,Cca|Cc02_g16440,Stu|PGSC0003DMG400003120,Sly|Solyc11g071550.1,Cca|Cc00_g34260,Can|Capana11g000465,Sly|Soly…	0.30032	0.39385	0.461015	0.65262	0.609326	0.535933	0.535933	0.488664	0.235047
hcluster_658	8	6	14	9	11	7	4	9	8	Yes	76	9	14 to 12	6 to 4,8 to 6	-10.99	Ini|INIL01g19748.t1,Sly|Solyc08g062910.2,Ath|AT2G45030,Mgu|Migut.A00863,Ugi|unitig_578.g16320.t1,Ugi|unitig_578.g16050.t1,Ugi|unitig_699.g19761.t1,Cca|Cc05_g02310,Ath|AT1G62750,Ini|INIL12g01348.t1,Ath|AT1G45332,Cca|Cc05_g16160,Ugi|unitig_747.g21981.t1,Cau|C138N0007E0.1,Ugi|unitig_8.g4765.t1,Ugi|unitig_28.g29436.t1,Can|Capana00g001966,Mgu|Migut.J00851,Cau|C033N0059G1.1,Cca|Cc08_g13050,Cca|Cc02_g24…	0.488664	0.42977	0.609326	0.513458	0.556485	0.461015	0.351604	0.513458	0.488664
hcluster_659	7	9	7	8	10	9	12	9	5	Yes	76	9	17 to 15,6 to 4	3 to 1	-9.17904	Mgu|Migut.E00654,Cca|Cc06_g23530,Ugi|unitig_8.g3869.t1,Sly|Solyc05g053860.2,Sly|Solyc07g042690.2,Stu|PGSC0003DMG400010563,Can|Capana03g000002,Ugi|unitig_747.g21561.t1,Mgu|Migut.M01826,Cau|C021N0047E0.1,Ath|AT1G73220,Stu|PGSC0003DMG400036598,Ath|AT3G20660,Can|Capana05g002336,Cca|Cc06_g23550,Can|Capana00g001363,Stu|PGSC0003DMG400013562,Ugi|unitig_8.g3868.t1,Stu|PGSC0003DMG400037206,Mgu|Migut.J00861…	0.461015	0.513458	0.461015	0.488664	0.535933	0.513458	0.575419	0.513458	0.39385
hcluster_660	8	8	9	7	14	9	3	11	7	Yes	76	9	8 to 7,3 to 2	6 to 4	-11.0655	Mgu|Migut.F01825,Sly|Solyc02g067010.2,Sly|Solyc01g112350.2,Cca|Cc07_g03650,Cau|C008N0426E0.1,Cca|Cc09_g04400,Ini|INIL08g38594.t1,Cca|Cc11_g12610,Can|Capana08g002843,Cau|C002N0340E0.1,Mgu|Migut.B01644,Can|Capana02g003344,Cau|C009N0487E0.1,Ugi|unitig_22.g5380.t1,Can|Capana10g001869,Ath|AT5G39500,Ath|AT3G60860,Cau|C021N0055E0.1,Mgu|Migut.H00675,Stu|PGSC0003DMG400001432,Ini|INIL00g16151.t1,Can|Capana…	0.488664	0.488664	0.513458	0.461015	0.609326	0.513458	0.30032	0.556485	0.461015
hcluster_661	6	9	10	7	12	11	9	8	4	Yes	76	9	8 to 7,6 to 5	3 to 1	-10.5517	Ini|INIL14g29741.t1,Mgu|Migut.A00121,Can|Capana01g002137,Ugi|unitig_749.g14230.t1,Cca|Cc06_g23230,Stu|PGSC0003DMG400032792,Cca|Cc08_g10840,Stu|PGSC0003DMG400008202,Can|Capana00g001425,Can|Capana10g001999,Can|Capana01g003357,Ugi|unitig_26.g9175.t1,Stu|PGSC0003DMG401008350,Mgu|Migut.N00565,Ini|INIL08g27308.t1,Ath|AT5G57010,Stu|PGSC0003DMG400008882,Ath|AT3G13600,Mgu|Migut.F00901,Ugi|unitig_699.g1929…	0.42977	0.513458	0.535933	0.461015	0.575419	0.556485	0.513458	0.488664	0.351604
hcluster_662	11	9	12	6	8	7	7	10	6	Yes	76	9	14 to 12,3 to 2,15 to 14	17 to 15	-10.1937	Ath|AT4G38900,Ath|AT1G06850,Ath|AT1G06070,Sly|Solyc06g049040.2,Mgu|Migut.N01296,Cca|Cc10_g01970,Sly|Solyc06g048630.2,Ath|AT2G13150,Ugi|unitig_744.g24272.t1,Ath|AT2G40620,Ini|INIL01g25542.t1,Ini|INIL05g23037.t1,Cca|Cc00_g21780,Ini|INIL14g41818.t1,Cca|Cc02_g16830,Ini|INIL11g29591.t1,Mgu|Migut.E00835,Ini|INIL01g25169.t1,Sly|Solyc01g110480.2,Cau|C011N0230E0.1,Ath|AT5G07160,Ugi|unitig_37.g13010.t1,Ugi…	0.556485	0.513458	0.575419	0.42977	0.488664	0.461015	0.461015	0.535933	0.42977
hcluster_663	0	0	0	0	0	0	76	0	0	No	76	1	6 to 4		-3.0854	Stu|PGSC0003DMG400040838,Stu|PGSC0003DMG400006434,Stu|PGSC0003DMG400034523,Stu|PGSC0003DMG400044816,Stu|PGSC0003DMG400039228,Stu|PGSC0003DMG400037109,Stu|PGSC0003DMG400040986,Stu|PGSC0003DMG400037464,Stu|PGSC0003DMG400042407,Stu|PGSC0003DMG400041350,Stu|PGSC0003DMG400037999,Stu|PGSC0003DMG400038491,Stu|PGSC0003DMG400034984,Stu|PGSC0003DMG400037540,Stu|PGSC0003DMG400027452,Stu|PGSC0003DMG400041638…	0	0	0	0	0	0	1	0	0
hcluster_664	8	7	10	6	9	11	9	10	6	Yes	76	9	11 to 9,6 to 5	14 to 13,3 to 1,15 to 11	-11.2511	Cau|C097N0057G1.1,Ini|INIL07g20647.t1,Cca|Cc07_g08330,Ini|INIL12g03068.t1,Ath|AT5G38070,Cca|Cc11_g13000,Stu|PGSC0003DMG400030557,Ugi|unitig_8.g3196.t1,Ini|INIL05g09632.t1,Stu|PGSC0003DMG400018414,Sly|Solyc12g062710.1,Can|Capana00g002211,Ath|AT5G62460,Cca|Cc03_g14080,Ini|INIL01g25094.t1,Mgu|Migut.D00087,Stu|PGSC0003DMG402006561,Sly|Solyc01g079530.2,Mgu|Migut.N03068,Ugi|unitig_26.g10302.t1,Cca|Cc11…	0.488664	0.461015	0.535933	0.42977	0.513458	0.556485	0.513458	0.535933	0.42977
hcluster_665	8	11	5	7	14	9	7	9	6	Yes	76	9	8 to 7,15 to 14	6 to 4,14 to 12,3 to 1	-11.5096	Can|Capana01g002061,Ath|AT5G65890,Mgu|Migut.A00851,Ini|INIL08g23214.t1,Cau|C011N0054E0.1,Can|Capana12g002382,Stu|PGSC0003DMG400028303,Stu|PGSC0003DMG400021409,Mgu|Migut.A00027,Can|Capana02g003666,Can|Capana01g001975,Stu|PGSC0003DMG400020246,Can|Capana01g000413,Cau|C031N0117E0.1,Can|Capana03g000980,Cca|Cc11_g11600,Ugi|unitig_899.g14588.t1,Can|Capana12g002381,Ini|INIL10g42675.t1,Ini|INIL13g08265.t1…	0.488664	0.556485	0.39385	0.461015	0.609326	0.513458	0.461015	0.513458	0.42977
hcluster_666	11	7	7	5	9	11	11	8	7	Yes	76	9	9 to 8	8 to 7,17 to 15,11 to 10	-8.52111	Stu|PGSC0003DMG400031798,Can|Capana06g000838,Mgu|Migut.L01031,Stu|PGSC0003DMG400018356,Cau|C032N0034E0.1,Cau|C002N0172E0.1,Ath|AT1G03610,Ini|INIL12g05516.t1,Cau|C002N0055E0.1,Can|Capana03g001502,Ath|AT1G17830,Cau|C002N0209E0.1,Stu|PGSC0003DMG400021665,Ini|INIL03g17727.t1,Ath|AT1G15030,Can|Capana00g004570,Ugi|unitig_699.g19985.t1,Can|Capana01g002346,Ath|AT5G08360,Ath|AT4G28150,Cca|Cc03_g01260,Ath|…	0.556485	0.461015	0.461015	0.39385	0.513458	0.556485	0.556485	0.488664	0.461015
hcluster_667	10	7	5	10	13	8	8	10	5	Yes	76	9	8 to 7,14 to 13	3 to 1,9 to 8,15 to 14	-9.12716	Ini|INIL15g35578.t1,Stu|PGSC0003DMG400030082,Ini|INIL15g27585.t1,Sly|Solyc09g075940.2,Ini|INIL09g08884.t1,Cca|Cc11_g15630,Mgu|Migut.O00615,Stu|PGSC0003DMG400017203,Sly|Solyc09g090490.1,Mgu|Migut.G00330,Can|Capana07g000234,Stu|PGSC0003DMG400031836,Ini|INIL08g04738.t1,Cau|C004N0242E0.1,Cau|C028N0149E0.1,Mgu|Migut.L00923,Sly|Solyc03g005160.2,Ini|INIL13g16390.t1,Ath|AT4G12270,Ath|AT4G12280,Sly|Solyc0…	0.535933	0.461015	0.39385	0.535933	0.592969	0.488664	0.488664	0.535933	0.39385
hcluster_668	1	3	0	9	32	12	14	3	1	Yes	75	8	6 to 4,11 to 10,9 to 8	8 to 6	-10.7977	Cca|Cc05_g05550,Sly|Solyc11g042730.1,Can|Capana03g003967,Mgu|Migut.L00782,Can|Capana03g004459,Can|Capana00g002401,Can|Capana07g001563,Can|Capana03g004460,Can|Capana03g003915,Sly|Solyc11g043100.1,Cca|Cc05_g05540,Sly|Solyc02g084890.1,Sly|Solyc07g053010.1,Stu|PGSC0003DMG402027371,Can|Capana05g000121,Can|Capana00g002617,Mgu|Migut.D02266,Can|Capana05g000122,Sly|Solyc11g069920.1,Stu|PGSC0003DMG40000302…	0.146618	0.302596	0	0.516268	0.800193	0.578314	0.612259	0.302596	0.146618
hcluster_669	0	0	0	0	46	6	23	0	0	No	75	3	8 to 7,6 to 4,8 to 6		-7.00421	Stu|PGSC0003DMG400045208,Stu|PGSC0003DMG400021934,Can|Capana01g001810,Stu|PGSC0003DMG400036183,Stu|PGSC0003DMG400019828,Can|Capana09g001495,Stu|PGSC0003DMG400035061,Can|Capana05g001200,Can|Capana09g001802,Stu|PGSC0003DMG400013120,Sly|Solyc09g005450.1,Stu|PGSC0003DMG400020925,Stu|PGSC0003DMG400004492,Stu|PGSC0003DMG400014412,Can|Capana05g002146,Can|Capana12g001698,Can|Capana01g003042,Can|Capana12g…	0	0	0	0	0.884814	0.432425	0.724138	0	0
hcluster_670	8	17	11	5	6	7	7	6	8	Yes	75	9	14 to 13,8 to 6	11 to 10	-10.0342	Ugi|unitig_37.g12166.t1,Can|Capana05g000139,Cau|C000N0738E0.1,Mgu|Migut.F01900,Cca|Cc10_g08180,Mgu|Migut.F01898,Ugi|unitig_744.g24112.t1,Cau|C063N0045E0.1,Stu|PGSC0003DMG400006392,Ath|AT4G37890,Mgu|Migut.F01906,Cca|Cc07_g07770,Mgu|Migut.M01477,Ugi|unitig_899.g15004.t1,Mgu|Migut.H01638,Cca|Cc02_g11250,Cca|Cc09_g00110,Can|Capana02g001323,Sly|Solyc11g069600.1,Mgu|Migut.F01903,Ugi|unitig_37.g12309.t1…	0.491433	0.655595	0.559357	0.396419	0.432425	0.463735	0.463735	0.432425	0.491433
hcluster_671	5	10	7	11	15	8	5	8	6	Yes	75	9	8 to 7,11 to 10,15 to 14	6 to 4	-12.4638	Can|Capana01g001015,Ugi|unitig_27.g25248.t1,Cca|Cc06_g19420,Cca|Cc08_g05420,Sly|Solyc04g009630.2,Mgu|Migut.E00333,Sly|Solyc02g069670.2,Mgu|Migut.H00818,Cca|Cc11_g10230,Can|Capana05g000520,Can|Capana03g002765,Ath|AT3G23640,Ugi|unitig_0.g2201.t1,Can|Capana05g000527,Can|Capana05g000528,Cau|C004N0303E0.1,Sly|Solyc05g009470.2,Mgu|Migut.E01361,Mgu|Migut.L01070,Ini|INIL11g08795.t1,Can|Capana05g000526,Sl…	0.396419	0.538777	0.463735	0.559357	0.627589	0.491433	0.396419	0.491433	0.432425
hcluster_672	7	10	10	8	9	8	7	10	6	Yes	75	9	17 to 15	6 to 4,11 to 10,3 to 1,9 to 8	-9.11215	Ugi|unitig_62.g23757.t1,Cca|Cc04_g02480,Stu|PGSC0003DMG400016520,Mgu|Migut.F01136,Cau|C020N0162E0.1,Ini|INIL13g23394.t1,Ath|AT4G29150,Stu|PGSC0003DMG400003036,Mgu|Migut.D00986,Cca|Cc03_g04190,Stu|PGSC0003DMG400000357,Ini|INIL05g02087.t1,Ugi|unitig_46.g18565.t1,Cca|Cc00_g32250,Mgu|Migut.B01077,Cau|C004N0193E0.1,Ugi|unitig_21.g20359.t1,Mgu|Migut.I00958,Mgu|Migut.E01286,Ath|AT1G51960,Sly|Solyc12g008…	0.463735	0.538777	0.538777	0.491433	0.516268	0.491433	0.463735	0.538777	0.432425
hcluster_673	8	9	6	9	10	10	4	14	5	Yes	75	9	3 to 2	6 to 4,14 to 12,9 to 3	-10.0787	Mgu|Migut.A00072,Ini|INIL14g03803.t1,Ugi|unitig_748.g8551.t1,Can|Capana01g000223,Stu|PGSC0003DMG400024953,Ini|INIL02g05550.t2,Ath|AT4G30110,Cca|Cc08_g14510,Ini|INIL12g07397.t1,Mgu|Migut.A00777,Ath|AT4G37270,Can|Capana08g000331,Can|Capana01g000222,Ini|INIL15g29271.t1,Ath|AT5G21930,Mgu|Migut.J00817,Can|Capana00g000435,Ath|AT1G63440,Mgu|Migut.A00779,Ini|INIL13g27085.t1,Cca|Cc08_g01100,Ath|AT2G19110,…	0.491433	0.516268	0.432425	0.516268	0.538777	0.538777	0.354055	0.612259	0.396419
hcluster_674	9	8	6	7	12	10	8	9	6	Yes	75	9	8 to 7,6 to 5	3 to 1	-11.4992	Sly|Solyc06g054120.1,Can|Capana00g000922,Stu|PGSC0003DMG400026303,Ini|INIL13g08074.t2,Ini|INIL14g35438.t1,Ini|INIL11g09934.t1,Sly|Solyc09g090760.2,Cau|C002N0341E0.1,Can|Capana11g000542,Cau|C073N0024E0.1,Ini|INIL02g10441.t1,Stu|PGSC0003DMG402016307,Stu|PGSC0003DMG401016307,Stu|PGSC0003DMG400001096,Mgu|Migut.G00588,Cca|Cc03_g06770,Ugi|unitig_750.g28445.t1,Stu|PGSC0003DMG400026476,Cau|C063N0037E0.1,…	0.516268	0.491433	0.432425	0.463735	0.578314	0.538777	0.491433	0.516268	0.432425
hcluster_675	6	8	8	11	8	10	10	9	5	Yes	75	9	11 to 10,8 to 6	3 to 1	-8.28469	Cca|Cc02_g27950,Cau|C009N0086E0.1,Mgu|Migut.J00100,Ath|AT4G39030,Sly|Solyc01g112090.2,Cca|Cc07_g11600,Stu|PGSC0003DMG400003411,Cau|C072N0092E0.1,Ini|INIL12g01149.t1,Ugi|unitig_27.g24872.t1,Cca|Cc09_g10640,Stu|PGSC0003DMG400008676,Ugi|unitig_32.g11061.t1,Sly|Solyc10g054110.1,Mgu|Migut.D00600,Ath|AT4G38380,Cca|Cc06_g00790,Sly|Solyc10g054100.1,Stu|PGSC0003DMG400007358,Cca|Cc10_g13490,Ini|INIL04g3470…	0.432425	0.491433	0.491433	0.559357	0.491433	0.538777	0.538777	0.516268	0.396419
hcluster_676	10	11	9	6	8	9	4	11	7	Yes	75	9		6 to 4,11 to 10,3 to 1	-11.8504	Sly|Solyc08g006590.1,Mgu|Migut.A00395,Ugi|unitig_748.g7407.t1,Ath|AT4G19040,Ath|AT5G25010,Ath|AT3G54800,Ath|AT5G35180,Ugi|unitig_736.g22334.t1,Ini|INIL13g00776.t1,Ini|INIL15g27724.t1,Cau|C071N0055E0.1,Cca|Cc01_g10990,Ugi|unitig_747.g21896.t1,Can|Capana06g000529,Stu|PGSC0003DMG400014765,Ini|INIL14g35538.t1,Cau|C013N0123E0.1,Can|Capana01g001290,Cau|C063N0025E0.1,Cca|Cc00_g24120,Cca|Cc06_g07340,Mgu|…	0.538777	0.559357	0.516268	0.432425	0.491433	0.516268	0.354055	0.559357	0.463735
hcluster_677	9	9	6	7	7	11	8	11	7	Yes	75	9	9 to 3,8 to 6	6 to 4,14 to 12,3 to 1,15 to 11	-10.5249	Stu|PGSC0003DMG400026107,Sly|Solyc04g081440.2,Sly|Solyc01g111100.2,Stu|PGSC0003DMG400001596,Ini|INIL12g21982.t2,Sly|Solyc06g065210.2,Mgu|Migut.B01891,Ini|INIL12g29258.t1,Sly|Solyc11g007270.1,Mgu|Migut.N03361,Cau|C004N0572M0.1,Stu|PGSC0003DMG400009936,Sly|Solyc01g058020.2,Can|Capana08g002679,Ath|AT3G06500,Cca|Cc02_g39590,Ini|INIL14g41307.t1,Cau|C036N0045E0.1,Can|Capana04g000213,Ath|AT4G09510,Ini|I…	0.516268	0.516268	0.432425	0.463735	0.463735	0.559357	0.491433	0.559357	0.463735
hcluster_678	9	11	0	8	10	8	8	15	5	Yes	74	8	8 to 7,15 to 14,9 to 3	14 to 12,3 to 1	-9.21598	Ini|INIL01g25278.t1,Ath|AT2G39180,Cau|C008N0129E0.1,Sly|Solyc06g051540.2,Mgu|Migut.M00765,Ath|AT5G46080,Ini|INIL05g24187.t1,Sly|Solyc11g044940.1,Cau|C026N0131E0.1,Ini|INIL04g39432.t1,Ini|INIL04g02331.t1,Ath|AT5G47850,Cca|Cc02_g22950,Ini|INIL07g06166.t1,Mgu|Migut.N01807,Mgu|Migut.J00552,Stu|PGSC0003DMG400024900,Ini|INIL12g29232.t1,Ath|AT1G28390,Can|Capana05g002038,Cca|Cc10_g11300,Ini|INIL12g29218.…	0.519121	0.562272	0	0.494245	0.541663	0.494245	0.494245	0.630581	0.399029
hcluster_679	0	0	0	0	0	0	74	0	0	No	74	1	6 to 4		-3.0721	Stu|PGSC0003DMG400045036,Stu|PGSC0003DMG400046038,Stu|PGSC0003DMG400037157,Stu|PGSC0003DMG400045878,Stu|PGSC0003DMG400020005,Stu|PGSC0003DMG400047320,Stu|PGSC0003DMG400035641,Stu|PGSC0003DMG400037084,Stu|PGSC0003DMG400034952,Stu|PGSC0003DMG400035937,Stu|PGSC0003DMG400046636,Stu|PGSC0003DMG400044049,Stu|PGSC0003DMG400035661,Stu|PGSC0003DMG400036697,Stu|PGSC0003DMG400045102,Stu|PGSC0003DMG400036855…	0	0	0	0	0	0	1	0	0
hcluster_680	9	7	3	6	20	7	7	7	8	Yes	74	9	8 to 7	14 to 12	-8.56838	Cca|Cc08_g04380,Stu|PGSC0003DMG400005257,Can|Capana03g001159,Sly|Solyc03g096870.2,Mgu|Migut.F01455,Ath|AT5G27080,Sly|Solyc12g056490.1,Ini|INIL10g16250.t1,Mgu|Migut.F00953,Sly|Solyc08g005420.2,Ini|INIL11g10800.t1,Can|Capana03g001765,Can|Capana06g000769,Can|Capana01g004307,Stu|PGSC0003DMG400029675,Ath|AT5G26900,Mgu|Migut.E01179,Cau|C001N0348E0.1,Stu|PGSC0003DMG400022734,Cau|C007N0483G1.1,Mgu|Migut.…	0.519121	0.466496	0.304911	0.435121	0.695348	0.466496	0.466496	0.466496	0.494245
hcluster_681	3	4	0	0	0	64	2	0	1	No	74	5	17 to 16,6 to 5,14 to 13,8 to 6		-8.4195	Sly|Solyc01g065880.1,Sly|Solyc01g057400.1,Sly|Solyc01g057710.1,Sly|Solyc05g016010.1,Stu|PGSC0003DMG400017067,Ath|AT3G51690,Sly|Solyc00g014970.1,Sly|Solyc07g032820.1,Sly|Solyc10g054150.1,Sly|Solyc03g083220.1,Sly|Solyc06g011410.1,Sly|Solyc01g028840.1,Sly|Solyc11g031990.1,Sly|Solyc00g042640.1,Mgu|Migut.H01213,Sly|Solyc12g035200.1,Sly|Solyc12g027510.1,Sly|Solyc07g026970.1,Sly|Solyc12g038210.1,Sly|Sol…	0.304911	0.356546	0	0	0	0.965677	0.239067	0	0.148096
hcluster_682	68	2	1	0	0	0	0	0	3	No	74	4	3 to 1	17 to 15	-6.52584	Ath|AT3G49480,Ath|AT4G10410,Ath|AT3G26922,Ath|AT5G56390,Ath|AT3G49030,Ath|AT3G52680,Ath|AT4G00315,Ath|AT3G49045,Ath|AT5G56370,Ath|AT1G26890,Ath|AT5G56820,Ath|AT1G22000,Ath|AT2G26860,Ugi|unitig_21.g20434.t1,Mgu|Migut.L00792,Ath|AT1G19410,Ath|AT5G56410,Ath|AT3G51530,Ath|AT4G26340,Ath|AT1G50980,Ath|AT5G11370,Ath|AT5G60610,Ath|AT5G38570,Ath|AT5G62970,Ath|AT3G26920,Ath|AT5G56380,Ath|AT5G56800,Cau|C019…	0.98	0.239067	0.148096	0	0	0	0	0	0.304911
hcluster_683	8	8	7	8	12	10	7	9	5	Yes	74	9	8 to 7,6 to 5,9 to 3	3 to 1	-9.72796	Can|Capana08g000304,Stu|PGSC0003DMG402003646,Ath|AT4G32320,Mgu|Migut.O00733,Sly|Solyc06g005150.2,Stu|PGSC0003DMG401001731,Ath|AT4G35970,Mgu|Migut.C01118,Ini|INIL10g42712.t1,Stu|PGSC0003DMG400003645,Mgu|Migut.C00083,Cca|Cc01_g11800,Mgu|Migut.B00088,Mgu|Migut.J00409,Ini|INIL14g41683.t1,Ugi|unitig_748.g8183.t1,Ath|AT1G77490,Can|Capana06g001732,Sly|Solyc01g111510.2,Cca|Cc08_g00640,Sly|Solyc11g018550.…	0.494245	0.494245	0.466496	0.494245	0.581252	0.541663	0.466496	0.519121	0.399029
hcluster_684	6	6	7	6	10	12	13	9	5	Yes	74	9	6 to 4,9 to 8,9 to 3,8 to 6	3 to 1	-9.61072	Cau|C000N1039E0.1,Ini|INIL03g17712.t1,Ath|AT1G19310,Can|Capana00g003042,Ugi|unitig_578.g16720.t1,Cca|Cc05_g07090,Ath|AT4G28270,Cau|C036N0100E0.1,Stu|PGSC0003DMG400021683,Ini|INIL14g03621.t1,Stu|PGSC0003DMG400018307,Cca|Cc10_g03400,Cau|C020N0175E0.1,Ath|AT1G74990,Mgu|Migut.H01931,Sly|Solyc02g078320.1,Sly|Solyc12g013800.1,Mgu|Migut.B00269,Cca|Cc05_g12150,Mgu|Migut.M01146,Can|Capana02g001492,Ath|AT4…	0.435121	0.435121	0.466496	0.435121	0.541663	0.581252	0.598844	0.519121	0.399029
hcluster_685	0	0	0	0	74	0	0	0	0	No	74	1	8 to 7		-3.0721	Can|Capana06g001925,Can|Capana06g001940,Can|Capana02g000276,Can|Capana00g004453,Can|Capana01g003004,Can|Capana01g002798,Can|Capana00g003459,Can|Capana04g001465,Can|Capana00g000613,Can|Capana05g000735,Can|Capana12g000781,Can|Capana07g001207,Can|Capana07g001052,Can|Capana05g000968,Can|Capana04g001579,Can|Capana01g004011,Can|Capana10g001671,Can|Capana04g001386,Can|Capana03g003775,Can|Capana12g002569…	0	0	0	0	1	0	0	0	0
hcluster_686	8	16	6	4	7	7	8	13	5	Yes	74	9	14 to 13,3 to 2	11 to 10	-11.6817	Mgu|Migut.F01688,Ini|INIL04g32901.t1,Cca|Cc00_g30840,Stu|PGSC0003DMG401023373,Cau|C021N0086E0.1,Sly|Solyc11g008010.1,Stu|PGSC0003DMG402023373,Ugi|unitig_8.g3040.t1,Cca|Cc02_g10640,Mgu|Migut.D01296,Can|Capana07g000058,Mgu|Migut.N01011,Ini|INIL08g38625.t1,Ini|INIL03g18079.t1,Ini|INIL06g38159.t1,Sly|Solyc01g104900.2,Mgu|Migut.I00471,Mgu|Migut.F01687,Ath|AT3G10480,Sly|Solyc05g055470.2,Ath|AT3G10500,M…	0.494245	0.645005	0.435121	0.356546	0.466496	0.466496	0.494245	0.598844	0.399029
hcluster_687	4	9	5	7	12	14	13	8	2	Yes	74	9	9 to 8,15 to 14	3 to 1	-12.015	Can|Capana01g000283,Stu|PGSC0003DMG400004264,Ini|INIL13g08627.t1,Mgu|Migut.E00851,Can|Capana00g000441,Ugi|unitig_82.g27105.t1,Stu|PGSC0003DMG400004259,Mgu|Migut.E01128,Mgu|Migut.A00799,Cca|Cc08_g14230,Ugi|unitig_46.g18030.t1,Stu|PGSC0003DMG400004261,Ini|INIL13g39054.t1,Can|Capana01g000288,Cca|Cc08_g14250,Can|Capana01g000280,Mgu|Migut.K00892,Stu|PGSC0003DMG400004262,Stu|PGSC0003DMG400003044,Ath|AT…	0.356546	0.519121	0.399029	0.466496	0.581252	0.615236	0.598844	0.494245	0.239067
hcluster_688	7	6	5	13	8	14	7	10	4	Yes	74	9	6 to 5,11 to 10,9 to 3	3 to 1	-11.3557	Sly|Solyc02g032570.1,Stu|PGSC0003DMG400018413,Sly|Solyc05g007670.2,Ini|INIL02g17033.t1,Sly|Solyc12g096560.1,Cau|C000N0388E0.1,Cca|Cc00_g33800,Can|Capana02g002365,Sly|Solyc12g098540.1,Ini|INIL12g07318.t1,Sly|Solyc08g016010.2,Can|Capana12g000266,Cca|Cc00_g35220,Ini|INIL04g19318.t1,Ini|INIL14g41924.t1,Sly|Solyc12g098550.1,Mgu|Migut.G01309,Ini|INIL12g07315.t1,Can|Capana11g001788,Ugi|unitig_749.g13476…	0.466496	0.435121	0.399029	0.598844	0.494245	0.615236	0.466496	0.541663	0.356546
hcluster_689	5	13	16	10	8	6	9	5	2	Yes	74	9	6 to 4,11 to 10,9 to 8,15 to 14	3 to 1,8 to 6	-12.1664	Ugi|unitig_578.g16631.t1,Mgu|Migut.H01635,Can|Capana03g002657,Mgu|Migut.O00186,Cca|Cc00_g10830,Sly|Solyc07g065980.2,Cca|Cc01_g21600,Stu|PGSC0003DMG400015154,Mgu|Migut.K00425,Can|Capana03g001263,Ugi|unitig_0.g22.t1,Ugi|unitig_0.g1604.t1,Ini|INIL04g02706.t1,Ath|AT4G01970,Ugi|unitig_0.g23.t1,Ugi|unitig_0.g2719.t1,Stu|PGSC0003DMG400037864,Ugi|unitig_22.g5446.t1,Cca|Cc04_g11090,Ini|INIL09g11133.t1,Can…	0.399029	0.598844	0.645005	0.541663	0.494245	0.435121	0.519121	0.399029	0.239067
hcluster_690	13	8	1	12	11	7	7	9	5	Yes	73	9	8 to 7	14 to 12,3 to 1,15 to 14	-11.1737	Cau|C008N0268E0.1,Can|Capana00g000598,Cca|Cc01_g04220,Ath|AT5G41260,Ini|INIL12g29156.t1,Ini|INIL10g12881.t1,Stu|PGSC0003DMG400009972,Can|Capana01g003356,Stu|PGSC0003DMG400020364,Mgu|Migut.C00950,Stu|PGSC0003DMG400011015,Can|Capana12g000082,Ath|AT4G00710,Can|Capana00g000608,Ini|INIL12g03533.t1,Cca|Cc10_g00770,Stu|PGSC0003DMG400004718,Ath|AT2G17170,Ini|INIL08g27167.t1,Sly|Solyc06g076600.1,Cca|Cc00_…	0.601846	0.4971	0.149606	0.584234	0.565229	0.4693	0.4693	0.522017	0.401681
hcluster_691	8	7	6	10	10	8	7	7	10	Yes	73	9		8 to 6	-11.9588	Ini|INIL09g26465.t3,Ugi|unitig_21.g20283.t1,Ath|AT4G02430,Cau|C008N0467E0.1,Ini|INIL08g13534.t1,Can|Capana06g003060,Cca|Cc02_g37250,Stu|PGSC0003DMG400003218,Cca|Cc02_g37260,Ath|AT5G52040,Cca|Cc01_g20790,Cau|C005N0014E0.1,Cau|C008N0504E0.1,Ath|AT1G09140,Mgu|Migut.B01901,Ini|INIL13g08087.t1,Cca|Cc02_g03400,Stu|PGSC0003DMG400000239,Mgu|Migut.D00212,Cca|Cc02_g31210,Ugi|unitig_0.g1287.t1,Mgu|Migut.H02…	0.4971	0.4693	0.43786	0.544593	0.544593	0.4971	0.4693	0.4693	0.544593
hcluster_692	8	9	11	6	8	8	8	10	5	Yes	73	9	9 to 3	11 to 10,3 to 1	-8.15129	Ath|AT4G10240,Mgu|Migut.N03131,Ugi|unitig_85.g27428.t1,Stu|PGSC0003DMG400029426,Cca|Cc10_g02140,Ugi|unitig_37.g12555.t1,Sly|Solyc07g062160.2,Stu|PGSC0003DMG400003109,Stu|PGSC0003DMG400003711,Cau|C010N0012E0.1,Mgu|Migut.H02023,Can|Capana09g000394,Ini|INIL01g25532.t1,Ath|AT2G21320,Mgu|Migut.C00787,Ugi|unitig_578.g16086.t1,Sly|Solyc12g005420.1,Ath|AT4G38960,Sly|Solyc04g081020.2,Cca|Cc02_g16940,Can|C…	0.4971	0.522017	0.565229	0.43786	0.4971	0.4971	0.4971	0.544593	0.401681
hcluster_693	7	7	6	7	5	15	13	10	3	Yes	73	9	6 to 5,9 to 3,8 to 6	3 to 1,9 to 8	-10.072	Stu|PGSC0003DMG400033030,Ini|INIL13g40957.t1,Ini|INIL03g18330.t1,Sly|Solyc07g026680.2,Mgu|Migut.K00589,Sly|Solyc10g019150.1,Ugi|unitig_8.g2943.t1,Sly|Solyc06g034030.2,Cca|Cc04_g02580,Ugi|unitig_744.g24632.t1,Cca|Cc04_g16110,Sly|Solyc06g071230.2,Cca|Cc08_g10500,Cca|Cc06_g11200,Can|Capana12g001228,Ini|INIL10g11153.t1,Ath|AT1G19000,Stu|PGSC0003DMG400042485,Sly|Solyc05g013430.1,Sly|Solyc08g078340.2,C…	0.4693	0.4693	0.43786	0.4693	0.401681	0.633616	0.601846	0.544593	0.307266
hcluster_694	9	15	6	7	12	8	3	8	5	Yes	73	9	8 to 7,14 to 13	6 to 4,3 to 1	-11.3956	Can|Capana06g001064,Ini|INIL01g25025.t1,Cca|Cc11_g16030,Stu|PGSC0003DMG400012613,Cca|Cc04_g05870,Mgu|Migut.M01497,Cau|C009N0587E0.1,Can|Capana03g000630,Stu|PGSC0003DMG400015742,Ini|INIL09g36236.t1,Can|Capana03g003346,Ath|AT5G63970,Ugi|unitig_0.g347.t1,Can|Capana03g001269,Mgu|Migut.M01465,Ini|INIL06g37388.t1,Ini|INIL05g22685.t1,Ath|AT3G01650,Mgu|Migut.H00025,Mgu|Migut.H00028,Ini|INIL02g11521.t1,Ca…	0.522017	0.633616	0.43786	0.4693	0.584234	0.4971	0.307266	0.4971	0.401681
hcluster_695	1	0	0	1	0	2	0	46	23	No	73	5	6 to 5,9 to 3		-8.28747	Ini|INIL11g40884.t1,Cau|C009N0612M0.1,Ini|INIL02g14167.t1,Ini|INIL06g29944.t1,Ini|INIL13g01714.t1,Ini|INIL12g02969.t1,Ini|INIL06g35660.t1,Cau|C057N0004M0.1,Ini|INIL13g40243.t1,Cca|Cc09_g09240,Ini|INIL11g40887.t1,Ini|INIL08g23096.t1,Ini|INIL00g15980.t1,Cau|C016N0089G1.1,Ini|INIL03g14993.t1,Sly|Solyc07g020850.1,Cau|C007N0309G1.1,Cau|C029N0044G1.1,Cau|C004N0441M0.1,Cau|C045N0014G0.1,Cau|C045N0139G1.…	0.149606	0	0	0.149606	0	0.241133	0	0.891151	0.730321
hcluster_696	7	7	6	6	7	8	4	20	8	Yes	73	9	3 to 2,8 to 6	6 to 4	-9.21862	Ini|INIL04g23468.t1,Can|Capana01g000682,Mgu|Migut.C01139,Sly|Solyc09g076010.2,Ini|INIL01g01632.t1,Cau|C002N0160E0.1,Ini|INIL08g13630.t1,Ini|INIL04g23472.t1,Ugi|unitig_748.g8336.t1,Can|Capana09g001193,Ath|AT5G36740,Ini|INIL14g19279.t1,Cau|C000N0042E0.1,Stu|PGSC0003DMG400022079,Ath|AT1G05380,Cau|C000N1001E0.1,Mgu|Migut.G00336,Ini|INIL07g06161.t2,Ini|INIL12g03491.t2,Cca|Cc03_g03740,Ini|INIL08g13881.…	0.4693	0.4693	0.43786	0.43786	0.4693	0.4971	0.359079	0.698439	0.4971
hcluster_697	4	8	9	4	13	14	9	7	5	Yes	73	9	8 to 7,11 to 9,6 to 5,15 to 14	3 to 1,9 to 3	-11.7561	Sly|Solyc07g006300.2,Can|Capana00g003693,Sly|Solyc00g278110.2,Cau|C071N0024E0.1,Cau|C008N0277E0.1,Sly|Solyc12g010580.1,Ini|INIL13g28689.t1,Ini|INIL12g01262.t1,Stu|PGSC0003DMG400001676,Ini|INIL03g27475.t1,Cca|Cc02_g25800,Sly|Solyc12g100270.1,Can|Capana11g001150,Ugi|unitig_52.g17223.t1,Ugi|unitig_60.g25503.t1,Cau|C008N0347G0.1,Cca|Cc02_g25790,Stu|PGSC0003DMG402023841,Can|Capana04g002459,Can|Capana1…	0.359079	0.4971	0.522017	0.359079	0.601846	0.618255	0.522017	0.4693	0.401681
hcluster_698	6	10	6	11	10	10	9	8	3	Yes	73	9	17 to 15	6 to 4,14 to 12,3 to 1	-9.25732	Ath|AT5G53360,Can|Capana01g001724,Ini|INIL12g24655.t1,Cca|Cc01_g00890,Cca|Cc01_g01850,Ugi|unitig_899.g15580.t1,Ini|INIL02g14153.t1,Can|Capana07g002150,Cca|Cc02_g01560,Ath|AT4G27880,Sly|Solyc00g300730.1,Stu|PGSC0003DMG402023705,Mgu|Migut.B01219,Ini|INIL11g19029.t1,Ugi|unitig_52.g17719.t1,Sly|Solyc01g096020.2,Ini|INIL04g02666.t1,Stu|PGSC0003DMG401023705,Cca|Cc01_g02750,Can|Capana01g001735,Cca|Cc10_…	0.43786	0.544593	0.43786	0.565229	0.544593	0.544593	0.522017	0.4971	0.307266
hcluster_699	12	8	8	6	10	9	8	6	6	Yes	73	9	8 to 7,17 to 16,6 to 5,9 to 8	15 to 11	-8.38213	Ini|INIL15g27634.t1,Ini|INIL11g09849.t1,Cau|C028N0153E0.1,Can|Capana06g002401,Ath|AT4G25140,Cau|C019N0289E0.1,Ath|AT5G51210,Can|Capana03g000668,Cca|Cc00_g09240,Mgu|Migut.J00358,Sly|Solyc03g119820.1,Stu|PGSC0003DMG400021587,Sly|Solyc08g078160.2,Mgu|Migut.K01392,Ini|INIL03g14972.t1,Sly|Solyc12g010920.1,Can|Capana03g001201,Ugi|unitig_61.g26182.t1,Can|Capana09g000649,Mgu|Migut.H00082,Ath|AT3G01570,St…	0.584234	0.4971	0.4971	0.43786	0.544593	0.522017	0.4971	0.43786	0.43786
hcluster_700	8	8	10	6	8	10	7	11	5	Yes	73	9	9 to 3,8 to 6	6 to 4,11 to 10,3 to 1	-10.0099	Cau|C041N0035M0.1,Ugi|unitig_8.g4561.t1,Ini|INIL15g31547.t1,Ath|AT2G46420,Sly|Solyc05g005230.2,Mgu|Migut.K00130,Can|Capana05g000001,Ugi|unitig_22.g6064.t1,Ini|INIL14g35279.t1,Ini|INIL07g34304.t1,Mgu|Migut.E00178,Cau|C018N0237E0.1,Ugi|unitig_578.g16049.t1,Mgu|Migut.B01856,Ugi|unitig_8.g4559.t1,Ini|INIL02g16886.t1,Sly|Solyc05g054750.2,Ugi|unitig_8.g4951.t1,Stu|PGSC0003DMG400023905,Sly|Solyc01g01052…	0.4971	0.4971	0.544593	0.43786	0.4971	0.544593	0.4693	0.565229	0.401681
hcluster_701	24	4	6	2	9	14	6	4	3	Yes	72	9	8 to 7,17 to 16,6 to 5		-11.9764	Ath|AT5G15040,Ath|AT1G70060,Ath|AT1G27220,Can|Capana02g003438,Ath|AT1G70030,Sly|Solyc10g047970.1,Sly|Solyc05g006540.2,Sly|Solyc10g047980.1,Mgu|Migut.K01349,Ugi|unitig_8.g2942.t1,Ath|AT1G23810,Cau|C000N0435E0.1,Ath|AT1G27250,Ath|AT5G15025,Ath|AT5G35610,Ugi|unitig_22.g6485.t1,Sly|Solyc00g318130.1,Ugi|unitig_21.g20509.t1,Stu|PGSC0003DMG400001399,Ini|INIL05g32201.t1,Sly|Solyc02g067570.2,Ath|AT5G15020…	0.743239	0.361654	0.440643	0.243239	0.524958	0.62132	0.440643	0.361654	0.309663
hcluster_702	9	7	6	5	9	11	10	9	6	Yes	72	9	6 to 5,8 to 6	11 to 10,3 to 1,15 to 14	-8.96879	Ath|AT5G54200,Can|Capana09g002007,Can|Capana01g004481,Ath|AT5G53500,Ini|INIL02g22394.t1,Ini|INIL05g23061.t1,Cau|C037N0118E0.1,Can|Capana00g001876,Ath|AT5G02430,Stu|PGSC0003DMG400019595,Ini|INIL06g37608.t1,Ugi|unitig_748.g7289.t1,Stu|PGSC0003DMG400019207,Mgu|Migut.F00190,Ath|AT1G48870,Can|Capana12g002025,Sly|Solyc09g010720.2,Mgu|Migut.E00730,Sly|Solyc10g006890.2,Can|Capana01g000069,Stu|PGSC0003DMG…	0.524958	0.472148	0.440643	0.404377	0.524958	0.568232	0.547567	0.524958	0.440643
hcluster_703	8	9	8	9	7	7	8	11	5	Yes	72	9		3 to 1	-10.7803	Cca|Cc03_g02010,Ugi|unitig_26.g8980.t1,Sly|Solyc05g008300.1,Ath|AT1G56210,Sly|Solyc05g055310.2,Ini|INIL10g13323.t1,Mgu|Migut.F00616,Cca|Cc02_g33120,Ath|AT5G05365,Mgu|Migut.I00104,Cau|C018N0423E0.1,Ath|AT1G23000,Stu|PGSC0003DMG400000385,Cca|Cc00_g29460,Ugi|unitig_62.g23731.t1,Cau|C060N0019E0.1,Ugi|unitig_736.g22528.t1,Cca|Cc02_g21770,Ath|AT5G27690,Ini|INIL03g23336.t1,Ath|AT3G24450,Sly|Solyc01g0668…	0.5	0.524958	0.5	0.524958	0.472148	0.472148	0.5	0.568232	0.404377
[truncated: 13,277 more rows]

## Sheet: Supplementary Data 1b
Supplementary Data 1b. Number of orthogroup genes in each species
[truncated: 21,493 more rows]

## Sheet: Supplementary Data 1c
Supplementary Data 1c. Gene loss identified using Arabidopsis genes as reference
[truncated: 27,667 more rows]

## Sheet: Supplementary Data 1d
Supplementary Data 1d. Tissue-specific expression levels of the orthogroup genes in Solanum lycopersicum, Ipomoea nil, and Cuscuta pentagona
[truncated: 18,721 more rows]
