# Supplementary material for: Large-scale gene losses underlie the genome evolution of parasitic plant Cuscuta australis
Source: Nat Commun. 2018 Jul 11;9:2683. doi: 10.1038/s41467-018-04721-8 (PMC6041341; doi:10.1038/s41467-018-04721-8)
Supplement: Supplementary file 5 — Supplementary Data 2 [file 41467_2018_4721_MOESM5_ESM.xlsx]

## Sheet: Supplementary Data 2a
Supplementary Data 2a. GO enrichment of the orthogroups whose orthologous members are conserved in 7Ref-Species but lost in both Cuscuta australis and Utricularia gibba
Only significantly enriched GO terms are shown (p < 0.05).
Rank	GO ID	Term
1	GO:0009626	plant-type hypersensitive response
2	GO:0034050	host programmed cell death induced by symbiont
3	GO:1902170	cellular response to reactive nitrogen species
4	GO:0042743	hydrogen peroxide metabolic process
5	GO:0009751	response to salicylic acid
6	GO:0009627	systemic acquired resistance
7	GO:0072593	reactive oxygen species metabolic process
8	GO:0050896	response to stimulus
9	GO:1901700	response to oxygen-containing compound
10	GO:0071249	cellular response to nitrate
11	GO:0009407	toxin catabolic process
12	GO:0090487	secondary metabolite catabolic process
13	GO:0006952	defense response
14	GO:0008219	cell death
15	GO:0042744	hydrogen peroxide catabolic process
16	GO:0006749	glutathione metabolic process
17	GO:0006979	response to oxidative stress
18	GO:0012501	programmed cell death
19	GO:0045087	innate immune response
20	GO:0072348	sulfur compound transport
21	GO:0009814	defense response, incompatible interaction
22	GO:0080027	response to herbivore
23	GO:0006955	immune response
24	GO:0071241	cellular response to inorganic substance
25	GO:0009404	toxin metabolic process
26	GO:0042221	response to chemical
27	GO:0009607	response to biotic stimulus
28	GO:0016131	brassinosteroid metabolic process
29	GO:0051707	response to other organism
30	GO:0009862	systemic acquired resistance, salicylic acid mediated signaling pathway
31	GO:0015706	nitrate transport
32	GO:0043207	response to external biotic stimulus
33	GO:0002376	immune system process
34	GO:0000302	response to reactive oxygen species
35	GO:0098542	defense response to other organism
36	GO:0010167	response to nitrate
37	GO:2000377	regulation of reactive oxygen species metabolic process
38	GO:0048766	root hair initiation
39	GO:0010268	brassinosteroid homeostasis
40	GO:0002239	response to oomycetes
41	GO:0009620	response to fungus
42	GO:0042128	nitrate assimilation
43	GO:0002229	defense response to oomycetes
44	GO:0016128	phytosteroid metabolic process
45	GO:0042126	nitrate metabolic process
46	GO:0034635	glutathione transport
47	GO:0001101	response to acid chemical
48	GO:0016042	lipid catabolic process
49	GO:0006355	regulation of transcription, DNA-templated
50	GO:0010942	positive regulation of cell death
51	GO:1903506	regulation of nucleic acid-templated transcription
52	GO:2001141	regulation of RNA biosynthetic process
53	GO:0048544	recognition of pollen
54	GO:0009753	response to jasmonic acid
55	GO:0048364	root development
56	GO:0022622	root system development
57	GO:0071446	cellular response to salicylic acid stimulus
58	GO:2001057	reactive nitrogen species metabolic process
59	GO:0014070	response to organic cyclic compound
60	GO:0010015	root morphogenesis
61	GO:0009644	response to high light intensity
62	GO:0048528	post-embryonic root development
63	GO:0009873	ethylene-activated signaling pathway
64	GO:0008037	cell recognition
65	GO:0016132	brassinosteroid biosynthetic process
66	GO:0016102	diterpenoid biosynthetic process
67	GO:0051252	regulation of RNA metabolic process
68	GO:0006351	transcription, DNA-templated
69	GO:0097659	nucleic acid-templated transcription
70	GO:0048527	lateral root development
71	GO:0002682	regulation of immune system process
72	GO:0032774	RNA biosynthetic process
73	GO:0019748	secondary metabolic process
74	GO:1901332	negative regulation of lateral root development
75	GO:0060771	phyllotactic patterning
76	GO:0072337	modified amino acid transport
77	GO:0006468	protein phosphorylation
78	GO:0009875	pollen-pistil interaction
79	GO:0009611	response to wounding
80	GO:0007169	transmembrane receptor protein tyrosine kinase signaling pathway
81	GO:0009664	plant-type cell wall organization
82	GO:0007167	enzyme linked receptor protein signaling pathway
83	GO:0055088	lipid homeostasis
84	GO:0042542	response to hydrogen peroxide
85	GO:0071456	cellular response to hypoxia
86	GO:0071732	cellular response to nitric oxide
87	GO:0090333	regulation of stomatal closure
88	GO:0006857	oligopeptide transport
89	GO:1901698	response to nitrogen compound
90	GO:0009693	ethylene biosynthetic process
91	GO:0009692	ethylene metabolic process
92	GO:0016101	diterpenoid metabolic process
93	GO:0043449	cellular alkene metabolic process
94	GO:0043450	alkene biosynthetic process
95	GO:1900673	olefin metabolic process
96	GO:1900674	olefin biosynthetic process
97	GO:0007165	signal transduction
98	GO:0006950	response to stress
99	GO:0048765	root hair cell differentiation
100	GO:0048764	trichoblast maturation
101	GO:0015698	inorganic anion transport
102	GO:0002230	positive regulation of defense response to virus by host
103	GO:0046168	glycerol-3-phosphate catabolic process
104	GO:0051365	cellular response to potassium ion starvation
105	GO:0033273	response to vitamin
106	GO:1905392	plant organ morphogenesis
107	GO:0006825	copper ion transport
108	GO:0016129	phytosteroid biosynthetic process
109	GO:0071369	cellular response to ethylene stimulus
110	GO:0044700	single organism signaling
111	GO:0048469	cell maturation
112	GO:0008272	sulfate transport
113	GO:0000096	sulfur amino acid metabolic process
114	GO:0071731	response to nitric oxide
115	GO:0010114	response to red light
116	GO:0023052	signaling
117	GO:0015833	peptide transport
118	GO:0071941	nitrogen cycle metabolic process
119	GO:0050832	defense response to fungus
120	GO:0019219	regulation of nucleobase-containing compound metabolic process
121	GO:0046856	phosphatidylinositol dephosphorylation
122	GO:1900426	positive regulation of defense response to bacterium
123	GO:0036294	cellular response to decreased oxygen levels
124	GO:0046839	phospholipid dephosphorylation
125	GO:0071453	cellular response to oxygen levels
126	GO:2000112	regulation of cellular macromolecule biosynthetic process
127	GO:0010054	trichoblast differentiation
128	GO:0007154	cell communication
129	GO:0010035	response to inorganic substance
130	GO:0090696	post-embryonic plant organ development
131	GO:0010556	regulation of macromolecule biosynthetic process
132	GO:0070887	cellular response to chemical stimulus
133	GO:0009617	response to bacterium
134	GO:0071219	cellular response to molecule of bacterial origin
135	GO:1902358	sulfate transmembrane transport
136	GO:0042939	tripeptide transport
137	GO:0050691	regulation of defense response to virus by host
138	GO:2000379	positive regulation of reactive oxygen species metabolic process
139	GO:0000160	phosphorelay signal transduction system
140	GO:0006820	anion transport
141	GO:0010468	regulation of gene expression
142	GO:0007166	cell surface receptor signaling pathway
143	GO:0009889	regulation of biosynthetic process
144	GO:0050794	regulation of cellular process
145	GO:0045088	regulation of innate immune response
146	GO:0071472	cellular response to salt stress
147	GO:0031326	regulation of cellular biosynthetic process
148	GO:0009642	response to light intensity
149	GO:0009605	response to external stimulus
150	GO:0009723	response to ethylene
151	GO:0051171	regulation of nitrogen compound metabolic process
152	GO:0030258	lipid modification
153	GO:0009808	lignin metabolic process
154	GO:0009733	response to auxin
155	GO:0009416	response to light stimulus
156	GO:0051704	multi-organism process
157	GO:0010371	regulation of gibberellin biosynthetic process
158	GO:2000023	regulation of lateral root development
159	GO:0042886	amide transport
160	GO:0031349	positive regulation of defense response
161	GO:0031323	regulation of cellular metabolic process
162	GO:0009686	gibberellin biosynthetic process
163	GO:0002833	positive regulation of response to biotic stimulus
164	GO:0015718	monocarboxylic acid transport
165	GO:0050776	regulation of immune response
166	GO:0099402	plant organ development
167	GO:0010033	response to organic substance
168	GO:0048767	root hair elongation
169	GO:0001561	fatty acid alpha-oxidation
170	GO:0009252	peptidoglycan biosynthetic process
171	GO:0009992	cellular water homeostasis
172	GO:0018874	benzoate metabolic process
173	GO:0034775	glutathione transmembrane transport
174	GO:0045792	negative regulation of cell size
175	GO:0060773	flower phyllotactic patterning
176	GO:0080058	protein deglutathionylation
177	GO:1902075	cellular response to salt
178	GO:1902609	(R)-2-hydroxy-alpha-linolenic acid biosynthetic process
179	GO:1903553	positive regulation of extracellular exosome assembly
180	GO:2000369	regulation of clathrin-dependent endocytosis
181	GO:0000270	peptidoglycan metabolic process
182	GO:0009273	peptidoglycan-based cell wall biogenesis
183	GO:0035443	tripeptide transmembrane transport
184	GO:0035672	oligopeptide transmembrane transport
185	GO:0048259	regulation of receptor-mediated endocytosis
186	GO:0071971	extracellular exosome assembly
187	GO:1903551	regulation of extracellular exosome assembly
188	GO:0009685	gibberellin metabolic process
189	GO:0098661	inorganic anion transmembrane transport
190	GO:0010053	root epidermal cell differentiation
191	GO:0002238	response to molecule of fungal origin
192	GO:0010161	red light signaling pathway
193	GO:0007584	response to nutrient

## Sheet: Supplementary Data 2b
Supplementary Data 2b. GO enrichment of the orthogroups whose orthologous members are conserved in 7Ref-Species and Utricularia gibba, but lost in Cuscuta australis
Only significantly enriched GO terms are shown (p < 0.05).
Rank	GO ID	Term
1	GO:0009658	chloroplast organization
2	GO:0009657	plastid organization
3	GO:0071482	cellular response to light stimulus
4	GO:0031425	chloroplast RNA processing
5	GO:0071478	cellular response to radiation
6	GO:0010959	regulation of metal ion transport
7	GO:0009416	response to light stimulus
8	GO:0015979	photosynthesis
9	GO:1900865	chloroplast RNA modification
10	GO:0043269	regulation of ion transport
11	GO:0009314	response to radiation
12	GO:0071214	cellular response to abiotic stimulus
13	GO:0006355	regulation of transcription, DNA-templated
14	GO:0009628	response to abiotic stimulus
15	GO:1903506	regulation of nucleic acid-templated transcription
16	GO:2001141	regulation of RNA biosynthetic process
17	GO:0009637	response to blue light
18	GO:0009773	photosynthetic electron transport in photosystem I
19	GO:0009684	indoleacetic acid biosynthetic process
20	GO:0006351	transcription, DNA-templated
21	GO:0097659	nucleic acid-templated transcription
22	GO:0032774	RNA biosynthetic process
23	GO:0051252	regulation of RNA metabolic process
24	GO:0009736	cytokinin-activated signaling pathway
25	GO:0042793	transcription from plastid promoter
26	GO:0009889	regulation of biosynthetic process
27	GO:0071368	cellular response to cytokinin stimulus
28	GO:0031426	polycistronic mRNA processing
29	GO:0035970	peptidyl-threonine dephosphorylation
30	GO:1901183	positive regulation of camalexin biosynthetic process
31	GO:0070206	protein trimerization
32	GO:0052318	regulation of phytoalexin metabolic process
33	GO:0052319	regulation of phytoalexin biosynthetic process
34	GO:0052320	positive regulation of phytoalexin metabolic process
35	GO:0052322	positive regulation of phytoalexin biosynthetic process
36	GO:1901182	regulation of camalexin biosynthetic process
37	GO:0031326	regulation of cellular biosynthetic process
38	GO:0010468	regulation of gene expression
39	GO:0009451	RNA modification
40	GO:0030007	cellular potassium ion homeostasis
41	GO:0043266	regulation of potassium ion transport
42	GO:0051049	regulation of transport
43	GO:0019219	regulation of nucleobase-containing compound metabolic process
44	GO:0009767	photosynthetic electron transport chain
45	GO:0009902	chloroplast relocation
46	GO:0019685	photosynthesis, dark reaction
47	GO:0051667	establishment of plastid localization
48	GO:0019684	photosynthesis, light reaction
49	GO:2000112	regulation of cellular macromolecule biosynthetic process
50	GO:0010556	regulation of macromolecule biosynthetic process
51	GO:0019750	chloroplast localization
52	GO:0051644	plastid localization
53	GO:0051171	regulation of nitrogen compound metabolic process
54	GO:0016556	mRNA modification
55	GO:0007043	cell-cell junction assembly
56	GO:1901348	positive regulation of secondary cell wall biogenesis
57	GO:0010432	bract development
58	GO:0015712	hexose phosphate transport
59	GO:0034756	regulation of iron ion transport
60	GO:0010422	regulation of brassinosteroid biosynthetic process
61	GO:0019218	regulation of steroid metabolic process
62	GO:0034329	cell junction assembly
63	GO:0050810	regulation of steroid biosynthetic process
64	GO:0090030	regulation of steroid hormone biosynthetic process
65	GO:1903340	positive regulation of cell wall organization or biogenesis
66	GO:0055075	potassium ion homeostasis
67	GO:0009891	positive regulation of biosynthetic process
68	GO:0031328	positive regulation of cellular biosynthetic process
69	GO:0006091	generation of precursor metabolites and energy
70	GO:0050801	ion homeostasis
71	GO:0009697	salicylic acid biosynthetic process
72	GO:0032879	regulation of localization
73	GO:0006002	fructose 6-phosphate metabolic process
74	GO:0015977	carbon fixation
75	GO:0034654	nucleobase-containing compound biosynthetic process
76	GO:0030001	metal ion transport
77	GO:0031323	regulation of cellular metabolic process
78	GO:0009904	chloroplast accumulation movement
79	GO:0010321	regulation of vegetative phase change
80	GO:0019464	glycine decarboxylation via glycine cleavage system
81	GO:0035436	triose phosphate transmembrane transport
82	GO:0048830	adventitious root development
83	GO:0080037	negative regulation of cytokinin-activated signaling pathway
84	GO:0080142	regulation of salicylic acid biosynthetic process
85	GO:0090391	granum assembly
86	GO:0032107	regulation of response to nutrient levels
87	GO:0015717	triose phosphate transport
88	GO:0032104	regulation of response to extracellular stimulus
89	GO:0043271	negative regulation of ion transport
90	GO:1900378	positive regulation of secondary metabolite biosynthetic process
91	GO:0071324	cellular response to disaccharide stimulus
92	GO:0019222	regulation of metabolic process
93	GO:0080090	regulation of primary metabolic process
94	GO:0034599	cellular response to oxidative stress
95	GO:0048878	chemical homeostasis
96	GO:0042592	homeostatic process
97	GO:0019725	cellular homeostasis
98	GO:0072593	reactive oxygen species metabolic process
99	GO:0035266	meristem growth
100	GO:0009725	response to hormone
101	GO:0010582	floral meristem determinacy
102	GO:0010048	vernalization response
103	GO:0019253	reductive pentose-phosphate cycle
104	GO:0080036	regulation of cytokinin-activated signaling pathway
105	GO:2000652	regulation of secondary cell wall biogenesis
106	GO:0010022	meristem determinacy
107	GO:0046283	anthocyanin-containing compound metabolic process
108	GO:0071483	cellular response to blue light
109	GO:0010114	response to red light
110	GO:0071322	cellular response to carbohydrate stimulus
111	GO:0010449	root meristem growth
112	GO:0042743	hydrogen peroxide metabolic process
113	GO:0010410	hemicellulose metabolic process
114	GO:0035435	phosphate ion transmembrane transport
115	GO:0051051	negative regulation of transport
116	GO:0009409	response to cold
117	GO:0019748	secondary metabolic process
118	GO:0060255	regulation of macromolecule metabolic process
119	GO:0065008	regulation of biological quality
120	GO:0009991	response to extracellular stimulus
121	GO:0009719	response to endogenous stimulus
122	GO:0045893	positive regulation of transcription, DNA-templated
123	GO:0010029	regulation of seed germination
124	GO:0022900	electron transport chain
125	GO:0051173	positive regulation of nitrogen compound metabolic process
126	GO:1902680	positive regulation of RNA biosynthetic process
127	GO:1903508	positive regulation of nucleic acid-templated transcription

## Sheet: Supplementary Data 2c
Supplementary Data 2c. GO enrichment of the orthogroups whose orthologous members are conserved in 7Ref-Species and in Cuscuta australis, but lost in Utricularia gibba
Only significantly enriched GO terms are shown (p < 0.05).
Rank	GO ID	Term
1	GO:0006468	protein phosphorylation
2	GO:0006793	phosphorus metabolic process
3	GO:0006796	phosphate-containing compound metabolic process
4	GO:0016310	phosphorylation
5	GO:0007154	cell communication
6	GO:0007166	cell surface receptor signaling pathway
7	GO:0044700	single organism signaling
8	GO:0023052	signaling
9	GO:0007165	signal transduction
10	GO:0009937	regulation of gibberellic acid mediated signaling pathway
11	GO:0050896	response to stimulus
12	GO:0002239	response to oomycetes
13	GO:0009740	gibberellic acid mediated signaling pathway
14	GO:0006464	cellular protein modification process
15	GO:0036211	protein modification process
16	GO:0010476	gibberellin mediated signaling pathway
17	GO:0071370	cellular response to gibberellin stimulus
18	GO:0051716	cellular response to stimulus
19	GO:0009957	epidermal cell fate specification
20	GO:0019748	secondary metabolic process
21	GO:0009828	plant-type cell wall loosening
22	GO:0009698	phenylpropanoid metabolic process
23	GO:0015808	L-alanine transport
24	GO:0090059	protoxylem development
25	GO:1901537	positive regulation of DNA demethylation
26	GO:0015810	aspartate transport
27	GO:0032328	alanine transport
28	GO:0071493	cellular response to UV-B
29	GO:2000652	regulation of secondary cell wall biogenesis
30	GO:1900376	regulation of secondary metabolite biosynthetic process
31	GO:0070887	cellular response to chemical stimulus
32	GO:0080111	DNA demethylation
33	GO:0035510	DNA dealkylation
34	GO:0032870	cellular response to hormone stimulus
35	GO:0007169	transmembrane receptor protein tyrosine kinase signaling pathway
36	GO:0007167	enzyme linked receptor protein signaling pathway
37	GO:0071495	cellular response to endogenous stimulus
38	GO:0031640	killing of cells of other organism
39	GO:0051511	negative regulation of unidimensional cell growth
40	GO:0071457	cellular response to ozone
41	GO:0098712	L-glutamate import across plasma membrane
42	GO:0001906	cell killing
43	GO:0010057	trichoblast fate specification
44	GO:0010061	regulation of trichoblast fate specification
45	GO:0044364	disruption of cells of other organism
46	GO:0089711	L-glutamate transmembrane transport
47	GO:1901535	regulation of DNA demethylation
48	GO:1903888	regulation of plant epidermal cell differentiation
49	GO:1990123	L-glutamate import into cell
50	GO:0045490	pectin catabolic process
51	GO:0044550	secondary metabolite biosynthetic process
52	GO:1903338	regulation of cell wall organization or biogenesis
53	GO:0019953	sexual reproduction
54	GO:0009739	response to gibberellin
55	GO:0043455	regulation of secondary metabolic process
56	GO:0009755	hormone-mediated signaling pathway
57	GO:2000762	regulation of phenylpropanoid metabolic process
58	GO:0036294	cellular response to decreased oxygen levels
59	GO:0071453	cellular response to oxygen levels
60	GO:0015991	ATP hydrolysis coupled proton transport
61	GO:0015988	energy coupled proton transmembrane transport, against electrochemical gradient
62	GO:0090662	ATP hydrolysis coupled transmembrane transport
63	GO:0070988	demethylation
64	GO:0042744	hydrogen peroxide catabolic process
65	GO:0006970	response to osmotic stress
66	GO:0010087	phloem or xylem histogenesis
67	GO:1900150	regulation of defense response to fungus
68	GO:1900425	negative regulation of defense response to bacterium
69	GO:0009414	response to water deprivation
70	GO:0065007	biological regulation
71	GO:0006972	hyperosmotic response
72	GO:0009938	negative regulation of gibberellic acid mediated signaling pathway
73	GO:0048759	xylem vessel member cell differentiation
74	GO:0061158	3'-UTR-mediated mRNA destabilization
75	GO:2000033	regulation of seed dormancy process
76	GO:0015807	L-amino acid transport
77	GO:0015813	L-glutamate transport
78	GO:0042659	regulation of cell fate specification
79	GO:0050779	RNA destabilization
80	GO:0061157	mRNA destabilization
81	GO:0090628	plant epidermal cell fate specification
82	GO:0042787	protein ubiquitination involved in ubiquitin-dependent protein catabolic process
83	GO:0071310	cellular response to organic substance
84	GO:0009415	response to water
85	GO:0046274	lignin catabolic process
86	GO:0046688	response to copper ion
87	GO:0046271	phenylpropanoid catabolic process
88	GO:0000272	polysaccharide catabolic process
89	GO:0050832	defense response to fungus
90	GO:0050789	regulation of biological process
91	GO:0006470	protein dephosphorylation
92	GO:0006950	response to stress
93	GO:0045926	negative regulation of growth
94	GO:0019761	glucosinolate biosynthetic process
95	GO:0019758	glycosinolate biosynthetic process
96	GO:0042743	hydrogen peroxide metabolic process
97	GO:1900424	regulation of defense response to bacterium

## Sheet: Supplementary Data 2d
Supplementary Data 2d. GO enrichment of the principally expressed genes in Cuscuta australis haustoria
Only significantly enriched GO terms are shown (p < 0.05).
Rank	GO ID	Term
1	GO:0006355	regulation of transcription, DNA-templated
2	GO:1903506	regulation of nucleic acid-templated transcription
3	GO:2001141	regulation of RNA biosynthetic process
4	GO:0051252	regulation of RNA metabolic process
5	GO:0010556	regulation of macromolecule biosynthetic process
6	GO:2000112	regulation of cellular macromolecule biosynthetic process
7	GO:0009889	regulation of biosynthetic process
8	GO:0031326	regulation of cellular biosynthetic process
9	GO:0019219	regulation of nucleobase-containing compound metabolic process
10	GO:0010468	regulation of gene expression
11	GO:0051171	regulation of nitrogen compound metabolic process
12	GO:0080090	regulation of primary metabolic process
13	GO:0005975	carbohydrate metabolic process
14	GO:0031323	regulation of cellular metabolic process
15	GO:0060255	regulation of macromolecule metabolic process
16	GO:0019222	regulation of metabolic process
17	GO:0006351	transcription, DNA-templated
18	GO:0097659	nucleic acid-templated transcription
19	GO:0032774	RNA biosynthetic process
20	GO:0042744	hydrogen peroxide catabolic process
21	GO:0042743	hydrogen peroxide metabolic process
22	GO:0044262	cellular carbohydrate metabolic process
23	GO:0046274	lignin catabolic process
24	GO:0009698	phenylpropanoid metabolic process
25	GO:0009808	lignin metabolic process
26	GO:0046271	phenylpropanoid catabolic process
27	GO:0072593	reactive oxygen species metabolic process
28	GO:0019748	secondary metabolic process
29	GO:0032501	multicellular organismal process
30	GO:0006073	cellular glucan metabolic process
31	GO:0044042	glucan metabolic process
32	GO:0006558	L-phenylalanine metabolic process
33	GO:0071554	cell wall organization or biogenesis
34	GO:0010411	xyloglucan metabolic process
35	GO:0044703	multi-organism reproductive process
36	GO:0044264	cellular polysaccharide metabolic process
37	GO:0000003	reproduction
38	GO:0022414	reproductive process
39	GO:0005976	polysaccharide metabolic process
40	GO:0005984	disaccharide metabolic process
41	GO:0065007	biological regulation
42	GO:0034637	cellular carbohydrate biosynthetic process
43	GO:0015770	sucrose transport
44	GO:0015766	disaccharide transport
45	GO:0015772	oligosaccharide transport
46	GO:0048544	recognition of pollen
47	GO:0008037	cell recognition
48	GO:0009856	pollination
49	GO:0009875	pollen-pistil interaction
50	GO:0044706	multi-multicellular organism process
51	GO:0008272	sulfate transport
52	GO:0072348	sulfur compound transport
53	GO:0006559	L-phenylalanine catabolic process
54	GO:0006979	response to oxidative stress
55	GO:0044723	single-organism carbohydrate metabolic process
56	GO:0044036	cell wall macromolecule metabolic process
57	GO:0050794	regulation of cellular process
58	GO:0050789	regulation of biological process
59	GO:0006857	oligopeptide transport
60	GO:0015833	peptide transport
61	GO:0042886	amide transport
62	GO:0016051	carbohydrate biosynthetic process
63	GO:0006869	lipid transport
64	GO:0010383	cell wall polysaccharide metabolic process
65	GO:0010410	hemicellulose metabolic process
66	GO:0046373	L-arabinose metabolic process
67	GO:0019566	arabinose metabolic process
68	GO:0048580	regulation of post-embryonic development
69	GO:0051239	regulation of multicellular organismal process
70	GO:2000026	regulation of multicellular organismal development
71	GO:0009250	glucan biosynthetic process
72	GO:0043086	negative regulation of catalytic activity
73	GO:0010876	lipid localization
74	GO:0044092	negative regulation of molecular function
75	GO:0005991	trehalose metabolic process
76	GO:0044702	single organism reproductive process
77	GO:0009073	aromatic amino acid family biosynthetic process
78	GO:0051704	multi-organism process
79	GO:0055114	oxidation-reduction process
80	GO:0055085	transmembrane transport
81	GO:0006508	proteolysis
82	GO:0006855	drug transmembrane transport
83	GO:0015893	drug transport
84	GO:0042493	response to drug
85	GO:0009311	oligosaccharide metabolic process
86	GO:0003333	amino acid transmembrane transport
87	GO:0007275	multicellular organism development
88	GO:0006865	amino acid transport
89	GO:0015849	organic acid transport
90	GO:0044707	single-multicellular organism process
91	GO:1903825	organic acid transmembrane transport
92	GO:1905039	carboxylic acid transmembrane transport
93	GO:0045229	external encapsulating structure organization
94	GO:0071555	cell wall organization
95	GO:0051273	beta-glucan metabolic process
96	GO:0051274	beta-glucan biosynthetic process
97	GO:0016567	protein ubiquitination
98	GO:0000041	transition metal ion transport
99	GO:0009086	methionine biosynthetic process
100	GO:0009416	response to light stimulus
101	GO:0005992	trehalose biosynthetic process
102	GO:0048856	anatomical structure development
103	GO:0000271	polysaccharide biosynthetic process
104	GO:0033692	cellular polysaccharide biosynthetic process
105	GO:0006542	glutamine biosynthetic process
106	GO:0050793	regulation of developmental process
107	GO:0042545	cell wall modification
108	GO:0019344	cysteine biosynthetic process
109	GO:0006555	methionine metabolic process

## Sheet: Supplementary Data 2e
Supplementary Data 2e. GO enrichment of positively selected genes in Cuscuta australis
Only significantly enriched GO terms are shown (p < 0.05).
Rank	GO ID	Term
1	GO:0016070	RNA metabolic process
2	GO:0006139	nucleobase-containing compound metabolic process
3	GO:0090304	nucleic acid metabolic process
4	GO:0046483	heterocycle metabolic process
5	GO:0006725	cellular aromatic compound metabolic process
6	GO:0009725	response to hormone
7	GO:0009719	response to endogenous stimulus
8	GO:0010033	response to organic substance
9	GO:1901360	organic cyclic compound metabolic process
10	GO:0006807	nitrogen compound metabolic process
11	GO:0034641	cellular nitrogen compound metabolic process
12	GO:0044237	cellular metabolic process
13	GO:0044249	cellular biosynthetic process
14	GO:0042221	response to chemical
15	GO:0010467	gene expression
16	GO:1901576	organic substance biosynthetic process
17	GO:0044260	cellular macromolecule metabolic process
18	GO:0009081	branched-chain amino acid metabolic process
19	GO:0009733	response to auxin
20	GO:0034654	nucleobase-containing compound biosynthetic process
21	GO:0009058	biosynthetic process
22	GO:0006351	transcription, DNA-templated
23	GO:0097659	nucleic acid-templated transcription
24	GO:0032774	RNA biosynthetic process
25	GO:0019438	aromatic compound biosynthetic process
26	GO:0009059	macromolecule biosynthetic process
27	GO:0018130	heterocycle biosynthetic process
28	GO:0034645	cellular macromolecule biosynthetic process
29	GO:0043414	macromolecule methylation
30	GO:0016998	cell wall macromolecule catabolic process
31	GO:0006306	DNA methylation
32	GO:0006304	DNA modification
33	GO:0006305	DNA alkylation
34	GO:0044728	DNA methylation or demethylation
35	GO:1901362	organic cyclic compound biosynthetic process
36	GO:0008535	respiratory chain complex IV assembly
37	GO:0006396	RNA processing
38	GO:0043170	macromolecule metabolic process
39	GO:0006355	regulation of transcription, DNA-templated
40	GO:1903506	regulation of nucleic acid-templated transcription
41	GO:2001141	regulation of RNA biosynthetic process
42	GO:0019219	regulation of nucleobase-containing compound metabolic process
43	GO:0032259	methylation
44	GO:0051252	regulation of RNA metabolic process
45	GO:0009987	cellular process
46	GO:0010556	regulation of macromolecule biosynthetic process
47	GO:2000112	regulation of cellular macromolecule biosynthetic process
48	GO:0044271	cellular nitrogen compound biosynthetic process
49	GO:0009889	regulation of biosynthetic process
50	GO:0031326	regulation of cellular biosynthetic process
51	GO:0071705	nitrogen compound transport
52	GO:0006558	L-phenylalanine metabolic process
53	GO:0015886	heme transport
54	GO:0051181	cofactor transport
55	GO:1901678	iron coordination entity transport
56	GO:0010468	regulation of gene expression
57	GO:0051171	regulation of nitrogen compound metabolic process
58	GO:0060255	regulation of macromolecule metabolic process
59	GO:0080090	regulation of primary metabolic process
60	GO:0006260	DNA replication
61	GO:0006821	chloride transport
62	GO:0019222	regulation of metabolic process
63	GO:0031323	regulation of cellular metabolic process
64	GO:0006399	tRNA metabolic process
65	GO:0030244	cellulose biosynthetic process
66	GO:0030243	cellulose metabolic process
67	GO:0006850	mitochondrial pyruvate transport
68	GO:0009094	L-phenylalanine biosynthetic process
69	GO:0016925	protein sumoylation
70	GO:0006848	pyruvate transport
71	GO:0006414	translational elongation
72	GO:0009408	response to heat
73	GO:0009266	response to temperature stimulus
74	GO:0009082	branched-chain amino acid biosynthetic process
75	GO:0034660	ncRNA metabolic process
76	GO:0006525	arginine metabolic process
77	GO:0070647	protein modification by small protein conjugation or removal
78	GO:0071704	organic substance metabolic process
79	GO:0015991	ATP hydrolysis coupled proton transport
80	GO:0015988	energy coupled proton transmembrane transport, against electrochemical gradient
81	GO:0090662	ATP hydrolysis coupled transmembrane transport
82	GO:0032446	protein modification by small protein conjugation
83	GO:0051273	beta-glucan metabolic process
84	GO:0051274	beta-glucan biosynthetic process
85	GO:0007064	mitotic sister chromatid cohesion
86	GO:0009097	isoleucine biosynthetic process
87	GO:0006549	isoleucine metabolic process
88	GO:0007062	sister chromatid cohesion
89	GO:0009628	response to abiotic stimulus
90	GO:0008033	tRNA processing
91	GO:0006749	glutathione metabolic process
92	GO:0017004	cytochrome complex assembly
93	GO:0042398	cellular modified amino acid biosynthetic process

## Sheet: Supplementary Data 2f
Supplementary Data 2f. GO enrichment of relaxed purifying selection genes in Cuscuta australis
Only significantly enriched GO terms are shown (p < 0.05).
Rank	GO ID	Term
1	GO:0016114	terpenoid biosynthetic process
2	GO:0006721	terpenoid metabolic process
3	GO:0008299	isoprenoid biosynthetic process
4	GO:0006720	isoprenoid metabolic process
5	GO:0009628	response to abiotic stimulus
6	GO:0046836	glycolipid transport
7	GO:1901264	carbohydrate derivative transport
8	GO:0043170	macromolecule metabolic process
9	GO:0072593	reactive oxygen species metabolic process
10	GO:0009733	response to auxin
11	GO:0044238	primary metabolic process
12	GO:0016117	carotenoid biosynthetic process
13	GO:0016108	tetraterpenoid metabolic process
14	GO:0016109	tetraterpenoid biosynthetic process
15	GO:0016116	carotenoid metabolic process
16	GO:0071704	organic substance metabolic process
17	GO:0009314	response to radiation
18	GO:0015969	guanosine tetraphosphate metabolic process
19	GO:0043666	regulation of phosphoprotein phosphatase activity
20	GO:0010921	regulation of phosphatase activity
21	GO:0034035	purine ribonucleoside bisphosphate metabolic process
22	GO:0035303	regulation of dephosphorylation
23	GO:0035304	regulation of protein dephosphorylation
24	GO:0000184	nuclear-transcribed mRNA catabolic process, nonsense-mediated decay
25	GO:0034755	iron ion transmembrane transport
26	GO:0042128	nitrate assimilation
27	GO:0043248	proteasome assembly
28	GO:0042126	nitrate metabolic process
29	GO:2001057	reactive nitrogen species metabolic process
30	GO:0006401	RNA catabolic process
31	GO:0048583	regulation of response to stimulus
32	GO:0019538	protein metabolic process
33	GO:0009416	response to light stimulus
34	GO:0016567	protein ubiquitination
35	GO:0044260	cellular macromolecule metabolic process
36	GO:0043412	macromolecule modification
37	GO:0006464	cellular protein modification process
38	GO:0036211	protein modification process
39	GO:0046274	lignin catabolic process
40	GO:0009698	phenylpropanoid metabolic process
41	GO:0009808	lignin metabolic process
42	GO:0046271	phenylpropanoid catabolic process
43	GO:0032446	protein modification by small protein conjugation
44	GO:0042744	hydrogen peroxide catabolic process
45	GO:0042743	hydrogen peroxide metabolic process
46	GO:0005984	disaccharide metabolic process
47	GO:0010207	photosystem II assembly
48	GO:0007033	vacuole organization
49	GO:0009408	response to heat
50	GO:0009266	response to temperature stimulus
51	GO:0031399	regulation of protein modification process
52	GO:1901068	guanosine-containing compound metabolic process
53	GO:0006625	protein targeting to peroxisome
54	GO:0019748	secondary metabolic process
55	GO:0043574	peroxisomal transport
56	GO:0072662	protein localization to peroxisome
57	GO:0072663	establishment of protein localization to peroxisome
58	GO:0006468	protein phosphorylation
59	GO:0033865	nucleoside bisphosphate metabolic process
60	GO:0033875	ribonucleoside bisphosphate metabolic process
61	GO:0034032	purine nucleoside bisphosphate metabolic process
62	GO:0006298	mismatch repair
63	GO:0001682	tRNA 5'-leader removal
64	GO:0006435	threonyl-tRNA aminoacylation
65	GO:0006515	misfolded or incompletely synthesized protein catabolic process
66	GO:0010508	positive regulation of autophagy
67	GO:0019432	triglyceride biosynthetic process
68	GO:0006638	neutral lipid metabolic process
69	GO:0006639	acylglycerol metabolic process
70	GO:0006641	triglyceride metabolic process
71	GO:0010506	regulation of autophagy
72	GO:0046460	neutral lipid biosynthetic process
73	GO:0046463	acylglycerol biosynthetic process
74	GO:0031323	regulation of cellular metabolic process
75	GO:0019222	regulation of metabolic process
76	GO:0065009	regulation of molecular function
77	GO:1901361	organic cyclic compound catabolic process
78	GO:0044267	cellular protein metabolic process
79	GO:0016070	RNA metabolic process
80	GO:0019220	regulation of phosphate metabolic process
81	GO:0051174	regulation of phosphorus metabolic process
82	GO:0070647	protein modification by small protein conjugation or removal
83	GO:0007018	microtubule-based movement
84	GO:0006928	movement of cell or subcellular component
85	GO:0060255	regulation of macromolecule metabolic process
86	GO:0009725	response to hormone
87	GO:0009719	response to endogenous stimulus
88	GO:0080090	regulation of primary metabolic process

## Sheet: Supplementary Data 2g
Supplementary Data 2g. GO enrichment of genes in expanded gene families in Cuscuta australis
Only significantly enriched GO terms are shown (p < 0.05).
Rank	GO ID	Term
1	GO:0009733	response to auxin
2	GO:0022900	electron transport chain
3	GO:0046034	ATP metabolic process
4	GO:0022904	respiratory electron transport chain
5	GO:0045333	cellular respiration
6	GO:0009144	purine nucleoside triphosphate metabolic process
7	GO:0009205	purine ribonucleoside triphosphate metabolic process
8	GO:0009199	ribonucleoside triphosphate metabolic process
9	GO:0009141	nucleoside triphosphate metabolic process
10	GO:0015980	energy derivation by oxidation of organic compounds
11	GO:0009126	purine nucleoside monophosphate metabolic process
12	GO:0009167	purine ribonucleoside monophosphate metabolic process
13	GO:0042278	purine nucleoside metabolic process
14	GO:0046128	purine ribonucleoside metabolic process
15	GO:0009161	ribonucleoside monophosphate metabolic process
16	GO:0009123	nucleoside monophosphate metabolic process
17	GO:0009725	response to hormone
18	GO:0009719	response to endogenous stimulus
19	GO:0010033	response to organic substance
20	GO:0006278	RNA-dependent DNA biosynthetic process
21	GO:0042773	ATP synthesis coupled electron transport
22	GO:0006119	oxidative phosphorylation
23	GO:0009119	ribonucleoside metabolic process
24	GO:0071897	DNA biosynthetic process
25	GO:0006091	generation of precursor metabolites and energy
26	GO:0009150	purine ribonucleotide metabolic process
27	GO:0009116	nucleoside metabolic process
28	GO:1901657	glycosyl compound metabolic process
29	GO:0009259	ribonucleotide metabolic process
30	GO:0006163	purine nucleotide metabolic process
31	GO:1901564	organonitrogen compound metabolic process
32	GO:0015986	ATP synthesis coupled proton transport
33	GO:0015985	energy coupled proton transport, down electrochemical gradient
34	GO:0072521	purine-containing compound metabolic process
35	GO:0006259	DNA metabolic process
36	GO:0019693	ribose phosphate metabolic process
37	GO:0006754	ATP biosynthetic process
38	GO:0015886	heme transport
39	GO:0051181	cofactor transport
40	GO:1901678	iron coordination entity transport
41	GO:0015992	proton transport
42	GO:0006818	hydrogen transport
43	GO:0009117	nucleotide metabolic process
44	GO:0009145	purine nucleoside triphosphate biosynthetic process
45	GO:0009206	purine ribonucleoside triphosphate biosynthetic process
46	GO:0006753	nucleoside phosphate metabolic process
47	GO:1902600	hydrogen ion transmembrane transport
48	GO:0006412	translation
49	GO:0009142	nucleoside triphosphate biosynthetic process
50	GO:0009201	ribonucleoside triphosphate biosynthetic process
51	GO:0043043	peptide biosynthetic process
52	GO:0043604	amide biosynthetic process
53	GO:0042221	response to chemical
54	GO:0019637	organophosphate metabolic process
55	GO:0006518	peptide metabolic process
56	GO:0034641	cellular nitrogen compound metabolic process
57	GO:1901566	organonitrogen compound biosynthetic process
58	GO:0055086	nucleobase-containing small molecule metabolic process
59	GO:0043603	cellular amide metabolic process
60	GO:0042451	purine nucleoside biosynthetic process
61	GO:0046129	purine ribonucleoside biosynthetic process
62	GO:0017004	cytochrome complex assembly
63	GO:0009127	purine nucleoside monophosphate biosynthetic process
64	GO:0009168	purine ribonucleoside monophosphate biosynthetic process
65	GO:0009163	nucleoside biosynthetic process
66	GO:0042455	ribonucleoside biosynthetic process
67	GO:1901659	glycosyl compound biosynthetic process
68	GO:0009156	ribonucleoside monophosphate biosynthetic process
69	GO:0009124	nucleoside monophosphate biosynthetic process
70	GO:0006807	nitrogen compound metabolic process
71	GO:0009152	purine ribonucleotide biosynthetic process
72	GO:1901135	carbohydrate derivative metabolic process
73	GO:0006164	purine nucleotide biosynthetic process
74	GO:0015672	monovalent inorganic cation transport
75	GO:0043623	cellular protein complex assembly
76	GO:0009260	ribonucleotide biosynthetic process
77	GO:0046390	ribose phosphate biosynthetic process
78	GO:0044271	cellular nitrogen compound biosynthetic process
79	GO:0006306	DNA methylation
80	GO:0006304	DNA modification
81	GO:0006305	DNA alkylation
82	GO:0044728	DNA methylation or demethylation
83	GO:0044765	single-organism transport
84	GO:1902578	single-organism localization
85	GO:0017148	negative regulation of translation
86	GO:0032269	negative regulation of cellular protein metabolic process
87	GO:0034249	negative regulation of cellular amide metabolic process
88	GO:0051248	negative regulation of protein metabolic process
89	GO:0072522	purine-containing compound biosynthetic process
90	GO:0009165	nucleotide biosynthetic process
91	GO:0019441	tryptophan catabolic process to kynurenine
92	GO:0006569	tryptophan catabolic process
93	GO:0009074	aromatic amino acid family catabolic process
94	GO:0009310	amine catabolic process
95	GO:0042402	cellular biogenic amine catabolic process
96	GO:0042436	indole-containing compound catabolic process
97	GO:0042537	benzene-containing compound metabolic process
98	GO:0046218	indolalkylamine catabolic process
99	GO:0070189	kynurenine metabolic process
100	GO:0055114	oxidation-reduction process
101	GO:1901293	nucleoside phosphate biosynthetic process
102	GO:0098660	inorganic ion transmembrane transport
103	GO:0098662	inorganic cation transmembrane transport
104	GO:0015979	photosynthesis
105	GO:0098655	cation transmembrane transport
106	GO:0034220	ion transmembrane transport
107	GO:0006417	regulation of translation
108	GO:0010608	posttranscriptional regulation of gene expression
109	GO:0034248	regulation of cellular amide metabolic process
110	GO:0044699	single-organism process
111	GO:0044710	single-organism metabolic process
112	GO:0009890	negative regulation of biosynthetic process
113	GO:0010558	negative regulation of macromolecule biosynthetic process
114	GO:0031327	negative regulation of cellular biosynthetic process
115	GO:2000113	negative regulation of cellular macromolecule biosynthetic process
116	GO:0006568	tryptophan metabolic process
117	GO:0006586	indolalkylamine metabolic process
118	GO:0042430	indole-containing compound metabolic process
119	GO:0046483	heterocycle metabolic process
120	GO:0044281	small molecule metabolic process
121	GO:0090407	organophosphate biosynthetic process
122	GO:0019684	photosynthesis, light reaction
123	GO:0009987	cellular process
124	GO:0031324	negative regulation of cellular metabolic process
125	GO:0051172	negative regulation of nitrogen compound metabolic process
126	GO:0048523	negative regulation of cellular process
127	GO:0071705	nitrogen compound transport
128	GO:0009767	photosynthetic electron transport chain
129	GO:0006139	nucleobase-containing compound metabolic process
130	GO:1901360	organic cyclic compound metabolic process
131	GO:0006418	tRNA aminoacylation for protein translation
132	GO:0009060	aerobic respiration
133	GO:0008535	respiratory chain complex IV assembly
134	GO:0006461	protein complex assembly
135	GO:0070271	protein complex biogenesis
136	GO:0006725	cellular aromatic compound metabolic process
137	GO:0043038	amino acid activation
138	GO:0043039	tRNA aminoacylation
139	GO:0034645	cellular macromolecule biosynthetic process
140	GO:0009059	macromolecule biosynthetic process
141	GO:0044763	single-organism cellular process
142	GO:0006423	cysteinyl-tRNA aminoacylation
143	GO:0046854	phosphatidylinositol phosphorylation
144	GO:0046834	lipid phosphorylation
145	GO:0044237	cellular metabolic process
146	GO:0015991	ATP hydrolysis coupled proton transport
147	GO:0015988	energy coupled proton transmembrane transport, against electrochemical gradient
148	GO:0090662	ATP hydrolysis coupled transmembrane transport
149	GO:1901606	alpha-amino acid catabolic process
150	GO:0009772	photosynthetic electron transport in photosystem II
151	GO:0007017	microtubule-based process
152	GO:0071822	protein complex subunit organization
153	GO:0019646	aerobic electron transport chain
154	GO:0042180	cellular ketone metabolic process
155	GO:0034622	cellular macromolecular complex assembly
156	GO:0006265	DNA topological change
157	GO:0006438	valyl-tRNA aminoacylation
158	GO:0048519	negative regulation of biological process
159	GO:0065003	macromolecular complex assembly
160	GO:0048544	recognition of pollen
161	GO:0008037	cell recognition
162	GO:0009856	pollination
163	GO:0009875	pollen-pistil interaction
164	GO:0044706	multi-multicellular organism process
165	GO:0010629	negative regulation of gene expression
166	GO:0051704	multi-organism process
167	GO:0006796	phosphate-containing compound metabolic process
168	GO:1901137	carbohydrate derivative biosynthetic process
169	GO:0010605	negative regulation of macromolecule metabolic process
170	GO:0016054	organic acid catabolic process
171	GO:0044282	small molecule catabolic process
172	GO:0006793	phosphorus metabolic process
173	GO:0009892	negative regulation of metabolic process
174	GO:0006122	mitochondrial electron transport, ubiquinol to cytochrome c
175	GO:0042775	mitochondrial ATP synthesis coupled electron transport
176	GO:0051258	protein polymerization
177	GO:0032268	regulation of cellular protein metabolic process
178	GO:0022607	cellular component assembly
179	GO:0044702	single organism reproductive process
180	GO:0043414	macromolecule methylation
181	GO:0006576	cellular biogenic amine metabolic process
182	GO:0044106	cellular amine metabolic process
183	GO:1901576	organic substance biosynthetic process
184	GO:0044249	cellular biosynthetic process
185	GO:0044703	multi-organism reproductive process
186	GO:0009058	biosynthetic process
187	GO:0051246	regulation of protein metabolic process
188	GO:0032259	methylation
189	GO:0000003	reproduction
190	GO:0022414	reproductive process
191	GO:0006812	cation transport
192	GO:0048278	vesicle docking
193	GO:0022406	membrane docking
194	GO:0046488	phosphatidylinositol metabolic process
195	GO:0006650	glycerophospholipid metabolic process
196	GO:0009072	aromatic amino acid family metabolic process
197	GO:0006428	isoleucyl-tRNA aminoacylation
198	GO:0009405	pathogenesis
199	GO:0042549	photosystem II stabilization
200	GO:0090116	C-5 methylation of cytosine
201	GO:0010109	regulation of photosynthesis
202	GO:0032776	DNA methylation on cytosine
203	GO:0042548	regulation of photosynthesis, light reaction
204	GO:0043467	regulation of generation of precursor metabolites and energy
205	GO:0032501	multicellular organismal process
206	GO:0046700	heterocycle catabolic process
207	GO:0006399	tRNA metabolic process
208	GO:0007050	cell cycle arrest
209	GO:0015977	carbon fixation
210	GO:0009435	NAD biosynthetic process
211	GO:0046164	alcohol catabolic process
212	GO:0046174	polyol catabolic process
213	GO:1901616	organic hydroxy compound catabolic process
214	GO:1901565	organonitrogen compound catabolic process
