# Supplementary material for: Large-scale gene losses underlie the genome evolution of parasitic plant Cuscuta australis
Source: Nat Commun. 2018 Jul 11;9:2683. doi: 10.1038/s41467-018-04721-8 (PMC6041341; doi:10.1038/s41467-018-04721-8)
Supplement: Supplementary file 6 — Supplementary Data 3 [file 41467_2018_4721_MOESM6_ESM.xlsx]

## Sheet: Supplementary Data 3a
Supplementary Data 3a. Functional annotations of pseudogenes
Gene ID	Flowering time-related	Photosynthesis-related	Function
C000N0093G1	No	No	No annotation
C000N0108G1	No	No	PREDICTED: uncharacterized protein LOC101249008 [Solanum lycopersicum]
C000N0155G1	No	No	PREDICTED: uncharacterized protein LOC104119453 [Nicotiana tomentosiformis]
C000N0194G1	No	No	PREDICTED: uncharacterized protein LOC104238731 [Nicotiana sylvestris]
C000N0277G1	No	No	PREDICTED: putative nuclease HARBI1 [Brassica rapa]
C000N0320G1	No	No	No annotation
C000N0386G1	No	No	PREDICTED: uncharacterized protein LOC104092105 [Nicotiana tomentosiformis]
C000N0524G1	No	No	knotted-like homeobox KNOX5 [Fragaria vesca]
C000N0531G1	No	No	PREDICTED: homeobox protein knotted-1-like LET12 isoform X2 [Sesamum indicum]
C000N0549G1	No	No	PREDICTED: auxin-induced protein X15-like [Sesamum indicum]
C000N0550G1	No	No	No annotation
C000N0592G1	No	No	putative lysine decarboxylase family protein [Zostera marina]
C000N0604G1	No	No	PREDICTED: uncharacterized protein LOC101256873 [Solanum lycopersicum]
C000N0614G1	No	No	No annotation
C000N0626G1	No	No	No annotation
C000N0639G1	No	No	Uncharacterized protein TCM_004152 [Theobroma cacao]
C000N0652G1	No	No	PREDICTED: uncharacterized protein At2g29880-like [Fragaria vesca subsp. vesca]
C000N0687G1	No	No	PREDICTED: uncharacterized protein LOC104890982 [Beta vulgaris subsp. vulgaris]
C000N0689G1	No	Yes	conserved hypothetical protein [Ricinus communis]
C000N0720G1	No	No	unnamed protein product [Coffea canephora]
C000N0733G1	No	No	Chain A family protein [Populus trichocarpa]
C000N0756G1	No	No	No annotation
C000N0807G1	No	No	PREDICTED: uncharacterized protein LOC104644616 [Solanum lycopersicum]
C000N0832G1	No	No	PREDICTED: uncharacterized protein C6G9.01c-like [Solanum tuberosum]
C000N0856G1	No	No	PREDICTED: ultraviolet-B receptor UVR8 [Nicotiana tomentosiformis]
C000N0859G1	No	No	No annotation
C000N0873G1	No	No	PREDICTED: exosome complex component RRP4 [Sesamum indicum]
C000N0890G1	No	No	PREDICTED: helicase and polymerase-containing protein TEBICHI isoform X2 [Nicotiana tomentosiformis]
C000N0905G1	No	No	40S ribosomal protein S11 [Triticum urartu]
C000N0924G1	No	No	PREDICTED: uncharacterized protein LOC104887816 [Beta vulgaris subsp. vulgaris]
C000N0956G1	No	No	No annotation
C000N0995G1	No	No	No annotation
C000N1000G1	No	No	No annotation
C000N1091G1	No	No	uncharacterized protein LOC100501770 [Zea mays]
C001N0003G1	No	No	No annotation
C001N0020G1	No	No	ATP synthase F0 subunit 6, partial (mitochondrion) [Cuscuta europaea]
C001N0036G1	No	No	Calcium-dependent phosphotriesterase superfamily protein, putative [Theobroma cacao]
C001N0039G1	No	No	PREDICTED: LOW QUALITY PROTEIN: uncharacterized protein LOC104800308 [Tarenaya hassleriana]
C001N0052G1	No	No	PREDICTED: uncharacterized protein LOC104219920 [Nicotiana sylvestris]
C001N0054G1	No	No	PREDICTED: uncharacterized protein LOC104897107 [Beta vulgaris subsp. vulgaris]
C001N0085G1	No	No	PREDICTED: pentatricopeptide repeat-containing protein At1g80270, mitochondrial-like [Nicotiana tomentosiformis]
C001N0110G1	No	No	PREDICTED: zeatin O-glucosyltransferase-like [Nicotiana sylvestris]
C001N0111G1	No	No	No annotation
C001N0114G1	No	No	PREDICTED: serine/threonine-protein phosphatase 7 long form homolog [Cucumis sativus]
C001N0117G1	No	No	PREDICTED: cytokinin riboside 5'-monophosphate phosphoribohydrolase LOG1-like [Sesamum indicum]
C001N0124G1	No	No	hypothetical protein SELMODRAFT_73749 [Selaginella moellendorffii]
C001N0136G1	No	No	hypothetical protein AMTR_s00039p00079820 [Amborella trichopoda]
C001N0153G1	No	No	hypothetical protein SELMODRAFT_73749 [Selaginella moellendorffii]
C001N0158G1	No	No	putative lysine decarboxylase family protein [Zostera marina]
C001N0173G1	No	No	25 kDa membrane protein (mitochondrion) [Beta vulgaris subsp. vulgaris]
C001N0184G1	No	No	hypothetical protein SOVF_136240 [Spinacia oleracea]
C001N0190G1	No	No	PREDICTED: uncharacterized protein LOC104120853 isoform X2 [Nicotiana tomentosiformis]
C001N0213G1	No	No	hypothetical protein CISIN_1g007985mg [Citrus sinensis]
C001N0215G1	No	No	PREDICTED: ruBisCO large subunit-binding protein subunit alpha [Nicotiana sylvestris]
C001N0229G1	No	No	PREDICTED: uncharacterized protein LOC101247390 [Solanum lycopersicum]
C001N0271G1	No	No	beta-tubulin 6, partial [Triticum aestivum]
C001N0272G1	No	No	hypothetical protein CISIN_1g033698mg [Citrus sinensis]
C001N0284G1	No	No	PREDICTED: heterogeneous nuclear ribonucleoprotein R [Nicotiana sylvestris]
C001N0290G1	No	No	PREDICTED: uncharacterized protein LOC104087209 isoform X2 [Nicotiana tomentosiformis]
C001N0301G1	No	No	PREDICTED: protein notum homolog [Nicotiana sylvestris]
C001N0305G1	No	No	ORF60h [Pinus koraiensis]
C001N0308G1	No	No	Small nuclear ribonucleoprotein family protein isoform 1 [Theobroma cacao]
C001N0310G1	No	No	No annotation
C001N0312G1	No	No	PREDICTED: probable pectinesterase 15 [Erythranthe guttatus]
C001N0321G1	No	No	PREDICTED: putative disease resistance protein At1g58400 [Erythranthe guttatus]
C001N0335G1	No	No	PREDICTED: cell division cycle 20.2, cofactor of APC complex-like [Nicotiana sylvestris]
C001N0363G1	No	No	Uncharacterized protein TCM_004152 [Theobroma cacao]
C001N0413G1	No	No	PREDICTED: cytokinin riboside 5'-monophosphate phosphoribohydrolase LOG1-like [Musa acuminata subsp. malaccensis]
C001N0438G1	No	No	PREDICTED: uncharacterized protein LOC104247217 [Nicotiana sylvestris]
C001N0515G1	No	No	PREDICTED: short-chain dehydrogenase/reductase 2b-like [Solanum tuberosum]
C001N0522G1	No	No	putative lysine decarboxylase family protein [Zostera marina]
C001N0526G1	No	No	No annotation
C001N0529G1	No	No	hypothetical protein M569_07954, partial [Genlisea aurea]
C001N0559G1	No	No	PREDICTED: TATA box-binding protein-associated factor RNA polymerase I subunit B isoform X2 [Nicotiana sylvestris]
C002N0031G1	No	No	PREDICTED: uncharacterized protein LOC104892855 [Beta vulgaris subsp. vulgaris]
C002N0039G1	No	No	No annotation
C002N0059G1	No	No	PREDICTED: uncharacterized protein LOC105636343 [Jatropha curcas]
C002N0085G1	No	No	PREDICTED: receptor-like protein kinase HAIKU2 [Nicotiana sylvestris]
C002N0109G1	No	No	PREDICTED: cytochrome P450 71A1-like [Nicotiana tomentosiformis]
C002N0134G1	No	No	PREDICTED: stomatin-like protein 2, mitochondrial-like [Solanum tuberosum]
C002N0182G1	No	No	PREDICTED: extensin-3-like, partial [Nicotiana sylvestris]
C002N0193G1	No	No	PREDICTED: uncharacterized protein LOC104095900 [Nicotiana tomentosiformis]
C002N0377G1	No	No	hypothetical protein POPTR_0010s07790g [Populus trichocarpa]
C002N0429G1	No	No	No annotation
C002N0470G1	No	No	No annotation
C002N0529G1	No	No	PREDICTED: primary amine oxidase-like [Solanum tuberosum]
C002N0608G1	No	No	PREDICTED: protein TORNADO 2 [Sesamum indicum]
C003N0002G1	No	No	unnamed protein product [Coffea canephora]
C003N0009G1	No	No	PREDICTED: uncharacterized GPI-anchored protein At1g61900-like isoform X1 [Nicotiana sylvestris]
C003N0010G1	No	No	PREDICTED: uncharacterized GPI-anchored protein At1g61900-like isoform X1 [Nicotiana sylvestris]
C003N0139G1	No	No	PREDICTED: prolyl endopeptidase isoform X1 [Nicotiana sylvestris]
C003N0168G1	No	No	PREDICTED: NEDD8-specific protease 1-like [Beta vulgaris subsp. vulgaris]
C003N0262G1	No	No	PREDICTED: hypothetical protein LOC100426194 [Macaca mulatta]
C003N0333G1	No	No	PREDICTED: uncharacterized protein LOC105630356 [Jatropha curcas]
C003N0340G1	No	No	PREDICTED: CTP synthase-like [Nicotiana sylvestris]
C003N0349G1	No	No	Uncharacterized protein TCM_004152 [Theobroma cacao]
C003N0380G1	No	No	ribosomal protein L16 [Cuscuta obtusiflora]
C003N0381G1	No	No	ribosomal protein L14 [Cuscuta obtusiflora]
C003N0397G1	No	No	hypothetical protein L484_026216 [Morus notabilis]
C003N0413G1	No	No	PREDICTED: ATP phosphoribosyltransferase 2, chloroplastic-like [Solanum lycopersicum]
C003N0417G1	No	No	PREDICTED: protein FAR1-RELATED SEQUENCE 5-like [Beta vulgaris subsp. vulgaris]
C003N0426G1	No	No	putative lysine decarboxylase family protein [Zostera marina]
C003N0435G1	No	No	Transcription elongation factor B polypeptide, putative [Ricinus communis]
C003N0438G1	No	No	putative lysine decarboxylase family protein [Zostera marina]
C003N0441G1	No	No	cinnamyl alcohol dehydrogenase [Ipomoea batatas]
C003N0443G1	No	No	Uncharacterized protein TCM_011923 [Theobroma cacao]
C004N0008G1	No	No	PREDICTED: ethylene-responsive transcription factor ERF118 [Solanum lycopersicum]
C004N0039G1	No	No	unknown [Medicago truncatula]
C004N0084G1	No	No	No annotation
C004N0119G1	No	No	PREDICTED: peroxisomal membrane protein PMP22 isoform X2 [Nicotiana sylvestris]
C004N0164G1	No	No	3-ketoacyl-CoA synthase [Theobroma cacao]
C004N0293G1	No	No	hypothetical protein [Ipomoea nil]
C004N0300G1	No	No	PREDICTED: glutamine-dependent NAD(+) synthetase [Solanum lycopersicum]
C004N0339G1	No	No	No annotation
C004N0453G1	No	No	No annotation
C004N0485G1	No	No	PREDICTED: uncharacterized protein LOC104705568 [Camelina sativa]
C004N0490G1	No	No	PREDICTED: uncharacterized protein LOC105975173 [Erythranthe guttatus]
C004N0499G1	No	No	60S ribosomal protein L23 [Zea mays]
C004N0540G1	No	No	No annotation
C004N0544G1	No	No	PREDICTED: cytokinin riboside 5'-monophosphate phosphoribohydrolase LOG1-like [Malus domestica]
C004N0552G1	No	No	unnamed protein product [Vitis vinifera]
C004N0555G1	No	No	PREDICTED: uncharacterized protein LOC104213222 [Nicotiana sylvestris]
C004N0570G1	No	No	hypothetical protein [Ipomoea nil]
C005N0002G1	No	No	PREDICTED: TATA-box-binding protein-like isoform X2 [Glycine max]
C005N0025G1	No	No	PREDICTED: serine/threonine-protein phosphatase 7 long form homolog [Solanum lycopersicum]
C005N0049G1	No	No	PREDICTED: probably inactive leucine-rich repeat receptor-like protein kinase At3g28040 [Nicotiana sylvestris]
C005N0085G1	No	No	PREDICTED: ABC transporter I family member 6, chloroplastic [Nicotiana tomentosiformis]
C005N0103G1	No	No	No annotation
C005N0105G1	No	No	PREDICTED: uncharacterized protein LOC104095915 [Nicotiana tomentosiformis]
C005N0107G1	No	No	PREDICTED: uncharacterized protein LOC104119208 [Nicotiana tomentosiformis]
C005N0143G1	No	No	cytochrome P450 76AD1-like protein, partial [Portulaca molokiniensis]
C005N0211G1	No	No	No annotation
C005N0235G1	No	No	small heat shock protein [Ipomoea nil]
C005N0283G1	No	No	unnamed protein product [Phytomonas sp. isolate EM1]
C005N0300G1	No	No	polyphenoloxidase [Camellia nitidissima]
C005N0317G1	No	No	PREDICTED: caffeoylshikimate esterase [Nicotiana tomentosiformis]
C005N0321G1	No	No	PREDICTED: serine carboxypeptidase-like 31 [Prunus mume]
C005N0425G1	No	No	PREDICTED: auxin response factor 7-like isoform X3 [Musa acuminata subsp. malaccensis]
C005N0478G1	No	No	PREDICTED: basic blue protein-like [Nicotiana tomentosiformis]
C005N0493G1	No	No	PREDICTED: uncharacterized protein LOC105172591 isoform X2 [Sesamum indicum]
C005N0547G1	No	No	beta-tubulin 6, partial [Triticum aestivum]
C005N0580G1	No	No	beta-tubulin 6, partial [Triticum aestivum]
C005N0672G1	No	No	PREDICTED: LINE-1 retrotransposable element ORF2 protein [Nicotiana tomentosiformis]
C005N0695G1	No	No	PREDICTED: translocon-associated protein subunit alpha-like [Nicotiana sylvestris]
C006N0052G1	No	No	PREDICTED: signal recognition particle 54 kDa protein, chloroplastic [Sesamum indicum]
C006N0069G1	No	No	PREDICTED: uncharacterized protein LOC104218267 [Nicotiana sylvestris]
C006N0089G1	No	No	PREDICTED: uncharacterized protein At2g29880-like [Fragaria vesca subsp. vesca]
C006N0102G1	No	No	No annotation
C006N0116G1	No	No	No annotation
C006N0165G1	No	No	hypothetical protein PHAVU_002G180200g [Phaseolus vulgaris]
C006N0168G1	No	No	PREDICTED: KH domain-containing protein At4g18375-like isoform X1 [Solanum tuberosum]
C006N0186G1	No	No	hypothetical protein MIMGU_mgv1a026673mg, partial [Erythranthe guttata]
C006N0195G1	No	No	PREDICTED: uncharacterized protein LOC104645885 [Solanum lycopersicum]
C006N0211G1	No	No	Os02g0189700 [Oryza sativa Japonica Group]
C006N0215G1	No	No	PREDICTED: cyclic phosphodiesterase-like [Solanum lycopersicum]
C006N0230G1	No	No	PREDICTED: pectinesterase [Nicotiana sylvestris]
C006N0231G1	No	No	PREDICTED: pectinesterase [Nicotiana sylvestris]
C006N0264G1	No	No	PREDICTED: GDSL esterase/lipase At5g45960-like [Solanum lycopersicum]
C006N0285G1	No	No	ribosomal protein S14 [Cuscuta reflexa]
C006N0305G1	No	No	PREDICTED: V-type proton ATPase 16 kDa proteolipid subunit, partial [Camelina sativa]
C006N0316G1	No	No	PREDICTED: pentatricopeptide repeat-containing protein At1g04840 [Solanum lycopersicum]
C006N0334G1	No	No	PREDICTED: quinone oxidoreductase PIG3 [Nicotiana tomentosiformis]
C006N0340G1	No	No	PREDICTED: protein FAR1-RELATED SEQUENCE 5-like [Beta vulgaris subsp. vulgaris]
C006N0376G1	No	No	PREDICTED: uncharacterized protein LOC101247933 [Solanum lycopersicum]
C006N0387G1	No	No	No annotation
C006N0497G1	No	No	No annotation
C006N0500G1	No	No	PREDICTED: serine/threonine-protein kinase SAPK7-like isoform X2 [Phoenix dactylifera]
C006N0505G1	No	No	hypothetical protein VITISV_016971 [Vitis vinifera]
C006N0513G1	No	No	PREDICTED: pathogenesis-related protein 5-like [Nicotiana sylvestris]
C006N0543G1	No	No	PREDICTED: putative clathrin assembly protein At1g03050 [Nicotiana tomentosiformis]
C006N0551G1	No	No	PREDICTED: uncharacterized protein LOC105172600 [Sesamum indicum]
C006N0557G1	No	No	unnamed protein product [Coffea canephora]
C006N0609G1	No	No	PREDICTED: uncharacterized protein LOC102579594 isoform X1 [Solanum tuberosum]
C007N0020G1	No	No	hypothetical protein OsJ_00321 [Oryza sativa Japonica Group]
C007N0043G1	No	No	PREDICTED: uncharacterized protein LOC104113405 [Nicotiana tomentosiformis]
C007N0091G1	No	No	PREDICTED: very-long-chain enoyl-CoA reductase [Sesamum indicum]
C007N0121G1	No	No	No annotation
C007N0123G1	No	No	No annotation
C007N0134G1	No	No	PREDICTED: UDP-glycosyltransferase 79B6-like [Solanum tuberosum]
C007N0152G1	No	No	PREDICTED: protein LIGHT-DEPENDENT SHORT HYPOCOTYLS 1-like [Nicotiana sylvestris]
C007N0180G1	No	No	PREDICTED: apoptosis-inducing factor 2 isoform X1 [Vitis vinifera]
C007N0207G1	No	No	unnamed protein product [Coffea canephora]
C007N0216G1	No	No	PREDICTED: uncharacterized protein LOC104217865 [Nicotiana sylvestris]
C007N0222G1	No	No	PREDICTED: phospholipid:diacylglycerol acyltransferase 1-like [Solanum tuberosum]
C007N0244G1	No	No	PREDICTED: FBD-associated F-box protein At5g38590-like [Solanum tuberosum]
C007N0246G1	No	No	No annotation
C007N0298G1	No	No	PREDICTED: uncharacterized protein LOC104216239 isoform X1 [Nicotiana sylvestris]
C007N0309G1	No	No	PREDICTED: putative nuclease HARBI1 [Brassica rapa]
C007N0406G1	No	No	PREDICTED: cytochrome P450 734A1 [Nicotiana tomentosiformis]
C007N0416G1	No	No	hypothetical protein CISIN_1g020358mg [Citrus sinensis]
C007N0418G1	No	No	No annotation
C007N0445G1	No	No	unnamed protein product [Coffea canephora]
C007N0463G1	No	No	PREDICTED: uncharacterized protein LOC105976262 [Erythranthe guttatus]
C007N0471G1	No	No	PREDICTED: 36.4 kDa proline-rich protein-like [Gossypium raimondii]
C007N0473G1	No	No	PREDICTED: 36.4 kDa proline-rich protein-like [Gossypium raimondii]
C007N0483G1	No	No	PREDICTED: cell division cycle 20.2, cofactor of APC complex-like [Sesamum indicum]
C007N0486G1	No	No	PREDICTED: cell division cycle 20.2, cofactor of APC complex-like [Sesamum indicum]
C008N0004G1	No	No	PREDICTED: probable ATP-dependent RNA helicase DHX36-like, partial [Solanum tuberosum]
C008N0061G1	No	No	PREDICTED: auxin-induced protein 6B-like [Solanum lycopersicum]
C008N0114G1	No	No	unnamed protein product [Coffea canephora]
C008N0147G1	No	No	No annotation
C008N0158G1	No	No	PREDICTED: uncharacterized protein LOC105178410 [Sesamum indicum]
C008N0179G1	No	No	putative lysine decarboxylase family protein [Zostera marina]
C008N0241G1	No	No	hypothetical protein BVRB_9g220080 [Beta vulgaris subsp. vulgaris]
C008N0250G1	No	No	uncharacterized protein LOC100275778 [Zea mays]
C008N0280G1	No	No	PREDICTED: UMP-CMP kinase 3-like [Sesamum indicum]
C008N0282G1	No	No	PREDICTED: probable methionine--tRNA ligase [Prunus mume]
C008N0312G1	No	No	PREDICTED: F-box/LRR-repeat protein 7-like [Nicotiana sylvestris]
C008N0335G1	No	No	PREDICTED: uricase-2 isozyme 1 [Nicotiana tomentosiformis]
C008N0345G1	No	No	PREDICTED: uncharacterized protein LOC104889110 [Beta vulgaris subsp. vulgaris]
C008N0353G1	No	No	PREDICTED: probable methyltransferase PMT2-like isoform X1 [Solanum tuberosum]
C008N0358G1	No	No	PREDICTED: probable alkaline/neutral invertase F [Jatropha curcas]
C008N0364G1	No	No	glyceraldehyde-3-phosphate dehydrogenase [Cuscuta pentagona]
C008N0370G1	No	No	unnamed protein product [Coffea canephora]
C008N0378G1	No	No	PREDICTED: uncharacterized protein LOC104904634 [Beta vulgaris subsp. vulgaris]
C008N0381G1	No	No	PREDICTED: probable protein phosphatase 2C 38 [Sesamum indicum]
C008N0393G1	No	No	PREDICTED: uncharacterized protein LOC104885045 [Beta vulgaris subsp. vulgaris]
C008N0399G1	No	No	PREDICTED: putative nuclease HARBI1 [Brassica rapa]
C008N0416G1	No	No	Serine carboxypeptidase-like protein [Medicago truncatula]
C008N0435G1	No	No	Serine carboxypeptidase-like protein [Medicago truncatula]
C008N0458G1	No	No	PREDICTED: probable carboxylesterase 8 [Nicotiana tomentosiformis]
C008N0485G1	No	No	PREDICTED: methionine adenosyltransferase 2 subunit beta isoform X1 [Solanum lycopersicum]
C008N0515G1	No	No	PREDICTED: p21-activated protein kinase-interacting protein 1 [Nicotiana tomentosiformis]
C009N0025G1	No	No	PREDICTED: probable acyl-activating enzyme 5, peroxisomal [Malus domestica]
C009N0047G1	No	No	unknown [Lotus japonicus]
C009N0055G1	No	No	PREDICTED: tRNA (cytosine(34)-C(5))-methyltransferase-like [Sesamum indicum]
C009N0073G1	No	No	PREDICTED: receptor-like protein kinase FERONIA-like [Solanum tuberosum]
C009N0081G1	No	No	hypothetical protein S23A_2284 [Aggregatibacter actinomycetemcomitans serotype b str. S23A]
C009N0088G1	No	No	chitinase [Camellia sinensis]
C009N0166G1	No	No	PREDICTED: S-adenosylmethionine carrier 1, chloroplastic/mitochondrial-like isoform X2 [Solanum lycopersicum]
C009N0173G1	No	No	PREDICTED: pentatricopeptide repeat-containing protein At5g08305 [Jatropha curcas]
C009N0177G1	No	No	No annotation
C009N0205G1	No	No	PREDICTED: splicing factor 3B subunit 4-like [Solanum tuberosum]
C009N0228G1	No	No	PREDICTED: uncharacterized protein LOC104110575 [Nicotiana tomentosiformis]
C009N0259G1	No	No	Uncharacterized protein TCM_046168 [Theobroma cacao]
C009N0282G1	No	Yes	photosystem II CP47 chlorophyll apoprotein, partial [Fragaria pentaphylla]
C009N0284G1	No	No	PREDICTED: uncharacterized protein LOC105641588 [Jatropha curcas]
C009N0343G1	No	No	PREDICTED: probable indole-3-acetic acid-amido synthetase GH3.1 [Nicotiana sylvestris]
C009N0389G1	No	No	Chitin-inducible gibberellin-responsive protein, putative isoform 1 [Theobroma cacao]
C009N0482G1	No	No	PREDICTED: probable ubiquitin conjugation factor E4 [Nicotiana tomentosiformis]
C009N0576G1	No	No	PREDICTED: uncharacterized protein LOC104219252 [Nicotiana sylvestris]
C010N0078G1	No	No	PREDICTED: uncharacterized protein LOC104213572 [Nicotiana sylvestris]
C010N0083G1	No	No	PREDICTED: phospholipase D alpha 1-like isoform X1 [Solanum tuberosum]
C010N0098G1	No	No	PREDICTED: zinc finger CCCH domain-containing protein 12-like [Nicotiana sylvestris]
C010N0126G1	No	No	beta-tubulin 6, partial [Triticum aestivum]
C010N0143G1	No	No	cytochrome oxidase subunit 1, partial (mitochondrion) [Citrus sinensis]
C010N0144G1	No	No	ATP synthase subunit alpha, mitochondrial [Glycine soja]
C010N0186G1	No	No	putative glycosyltransferase [Lycium barbarum]
C010N0217G1	No	No	PREDICTED: uncharacterized protein LOC104893440 [Beta vulgaris subsp. vulgaris]
C010N0223G1	No	No	uncharacterized protein LOC100816897 [Glycine max]
C010N0268G1	No	No	unnamed protein product [Vitis vinifera]
C010N0290G1	No	No	conserved hypothetical protein [Ricinus communis]
C010N0293G1	No	No	No annotation
C010N0384G1	No	No	PREDICTED: flavanone 7-O-glucoside 2''-O-beta-L-rhamnosyltransferase-like [Solanum tuberosum]
C011N0112G1	No	No	PREDICTED: protein YLS9 [Erythranthe guttatus]
C011N0148G1	No	No	unnamed protein product [Coffea canephora]
C011N0164G1	No	No	PREDICTED: vacuolar protein sorting-associated protein 20 homolog 2-like isoform X2 [Nicotiana tomentosiformis]
C011N0174G1	No	No	No annotation
C011N0260G1	No	No	PREDICTED: chloroplast stem-loop binding protein of 41 kDa b, chloroplastic [Nicotiana tomentosiformis]
C011N0312G1	No	No	PREDICTED: uncharacterized protein LOC104099072 [Nicotiana tomentosiformis]
C011N0319G1	No	No	No annotation
C011N0326G1	No	No	PREDICTED: uncharacterized protein LOC100251139 isoform X1 [Vitis vinifera]
C011N0343G1	No	No	PREDICTED: flotillin-like protein 4 [Eucalyptus grandis]
C011N0350G1	No	No	14-3-3d [Morus alba var. atropurpurea]
C011N0362G1	No	No	PREDICTED: 26S proteasome non-ATPase regulatory subunit 10-like [Solanum tuberosum]
C011N0369G1	No	No	hypothetical protein VITISV_024672 [Vitis vinifera]
C011N0425G1	No	No	PREDICTED: protein TRANSPARENT TESTA 12-like, partial [Erythranthe guttatus]
C011N0460G1	No	No	No annotation
C011N0482G1	No	No	PREDICTED: uncharacterized protein LOC104908122 [Beta vulgaris subsp. vulgaris]
C011N0500G1	No	No	PREDICTED: uncharacterized protein LOC104893240 [Beta vulgaris subsp. vulgaris]
C011N0505G1	No	No	PREDICTED: activator of 90 kDa heat shock protein ATPase homolog [Nicotiana sylvestris]
C011N0522G1	No	No	PREDICTED: exosome complex component RRP43 [Solanum tuberosum]
C012N0010G1	No	No	PREDICTED: uncharacterized protein LOC104094941 isoform X2 [Nicotiana tomentosiformis]
C012N0013G1	No	No	PREDICTED: uncharacterized protein LOC104094941 isoform X2 [Nicotiana tomentosiformis]
C012N0015G1	No	No	lipoxygenase, partial [Nicotiana attenuata]
C012N0018G1	No	No	PREDICTED: uncharacterized protein LOC104893440 [Beta vulgaris subsp. vulgaris]
C012N0021G1	No	No	lipoxygenase, partial [Nicotiana attenuata]
C012N0045G1	No	No	No annotation
C012N0053G1	No	No	PREDICTED: MATE efflux family protein 1-like isoform X2 [Nicotiana sylvestris]
C012N0055G1	No	Yes	photosystem II protein Z [Cuscuta obtusiflora]
C012N0057G1	No	Yes	photosystem II CP43 protein [Saxifraga rivularis]
C012N0102G1	No	No	PREDICTED: triphosphate tunel metalloenzyme 3 isoform X2 [Solanum lycopersicum]
C012N0118G1	No	No	hypothetical protein B456_004G253200 [Gossypium raimondii]
C012N0207G1	No	No	PREDICTED: pentatricopeptide repeat-containing protein At2g29760, chloroplastic-like [Nicotiana tomentosiformis]
C012N0210G1	No	No	hypothetical protein L484_019545 [Morus notabilis]
C012N0214G1	No	No	No annotation
C012N0245G1	No	No	ORF60h [Pinus koraiensis]
C012N0248G1	No	No	PREDICTED: (R)-mandelonitrile lyase-like [Sesamum indicum]
C012N0265G1	No	No	PREDICTED: auxin-induced protein X15-like [Nicotiana tomentosiformis]
C012N0274G1	No	No	hypothetical protein [Ipomoea trifida]
C012N0296G1	No	Yes	BnaUnng02410D [Brassica napus]
C012N0309G1	No	No	PREDICTED: pentatricopeptide repeat-containing protein At2g28050-like [Solanum tuberosum]
C012N0315G1	No	No	PREDICTED: kiwellin-like [Fragaria vesca subsp. vesca]
C012N0319G1	No	No	No annotation
C012N0353G1	No	No	unknown [Zea mays]
C012N0391G1	No	No	PREDICTED: uncharacterized protein LOC104210360 [Nicotiana sylvestris]
C012N0398G1	No	No	PREDICTED: 40S ribosomal protein S6 [Solanum lycopersicum]
C012N0416G1	No	No	uncharacterized protein LOC100381706 [Zea mays]
C012N0426G1	No	No	hypothetical protein MIMGU_mgv1a006015mg [Erythranthe guttata]
C013N0065G1	No	No	PREDICTED: protein FAR1-RELATED SEQUENCE 5-like [Beta vulgaris subsp. vulgaris]
C013N0105G1	No	No	No annotation
C013N0146G1	No	No	PREDICTED: uncharacterized protein LOC104820718 [Tarenaya hassleriana]
C013N0152G1	No	No	No annotation
C013N0193G1	No	No	unnamed protein product [Coffea canephora]
C013N0200G1	No	No	uncharacterized protein LOC100280036 [Zea mays]
C013N0230G1	No	Yes	photosystem II D2 protein, partial (chloroplast) [Leymus chinensis]
C013N0260G1	No	No	PREDICTED: probable DNA-3-methyladenine glycosylase 2-like isoform X2 [Solanum tuberosum]
C013N0276G1	No	No	No annotation
C013N0417G1	No	No	PREDICTED: CBL-interacting serine/threonine-protein kinase 8 isoform X2 [Nicotiana tomentosiformis]
C013N0432G1	No	No	No annotation
C013N0458G1	No	No	PREDICTED: somatic embryogenesis receptor kinase 2 [Nicotiana sylvestris]
C014N0009G1	No	No	No annotation
C014N0012G1	No	No	PREDICTED: RNA polymerase I termination factor [Sesamum indicum]
C014N0027G1	No	No	PREDICTED: protein SHI RELATED SEQUENCE 5-like [Sesamum indicum]
C014N0057G1	No	No	uncharacterized protein LOC100280036 [Zea mays]
C014N0091G1	No	No	No annotation
C014N0138G1	No	No	hypothetical protein MIMGU_mgv1a023419mg [Erythranthe guttata]
C014N0154G1	No	No	PREDICTED: non-functional NADPH-dependent codeinone reductase 2-like [Solanum tuberosum]
C014N0207G1	No	No	PREDICTED: 2-methylene-furan-3-one reductase-like [Cicer arietinum]
C014N0275G1	No	No	No annotation
C014N0277G1	No	No	No annotation
C014N0300G1	No	No	hypothetical protein VITISV_007917 [Vitis vinifera]
C014N0362G1	No	No	PREDICTED: protein MOR1 [Nicotiana sylvestris]
C014N0390G1	No	No	ATP-dependent DNA helicase PIF1 [Medicago truncatula]
C014N0410G1	No	No	PREDICTED: uncharacterized protein LOC105648037 [Jatropha curcas]
C014N0451G1	No	No	PREDICTED: bidirectional sugar transporter SWEET7-like [Sesamum indicum]
C014N0468G1	No	No	No annotation
C015N0040G1	No	No	hypothetical protein M569_10285, partial [Genlisea aurea]
C015N0043G1	No	No	beta-tubulin 6, partial [Triticum aestivum]
C015N0061G1	No	No	PREDICTED: uncharacterized protein LOC103941607 [Pyrus x bretschneideri]
C015N0076G1	No	No	hypothetical protein M569_10285, partial [Genlisea aurea]
C015N0089G1	No	No	PREDICTED: uncharacterized protein LOC104892855 [Beta vulgaris subsp. vulgaris]
C015N0096G1	No	No	PREDICTED: uncharacterized protein LOC105639520 [Jatropha curcas]
C015N0098G1	No	No	PREDICTED: uncharacterized protein LOC105650170 [Jatropha curcas]
C015N0102G1	No	No	PREDICTED: prolyl endopeptidase-like [Nicotiana sylvestris]
C015N0108G1	No	No	PREDICTED: uncharacterized protein LOC103720281 [Phoenix dactylifera]
C015N0118G1	No	No	No annotation
C015N0124G1	No	No	PREDICTED: protein FAR1-RELATED SEQUENCE 5-like [Beta vulgaris subsp. vulgaris]
C015N0130G1	No	No	uncharacterized protein LOC100276352 [Zea mays]
C015N0138G1	No	No	hypothetical protein MIMGU_mgv1a018894mg [Erythranthe guttata]
C015N0143G1	No	No	putative lysine decarboxylase family protein [Zostera marina]
C015N0152G1	No	No	PREDICTED: uncharacterized protein At2g29880-like [Fragaria vesca subsp. vesca]
C015N0163G1	No	No	PREDICTED: uncharacterized protein LOC104893440 [Beta vulgaris subsp. vulgaris]
C015N0182G1	No	No	PREDICTED: RNA pseudouridine synthase 6, chloroplastic [Nicotiana tomentosiformis]
C015N0192G1	No	No	No annotation
C015N0198G1	No	No	PREDICTED: cytokinin riboside 5'-monophosphate phosphoribohydrolase LOG7 isoform X2 [Nelumbo nucifera]
C015N0210G1	No	No	No annotation
C015N0212G1	No	No	PREDICTED: uncharacterized protein LOC102611758 [Citrus sinensis]
C015N0249G1	No	No	lipoxygenase LOX1 [Ipomoea nil]
C015N0255G1	No	No	unnamed protein product [Coffea canephora]
C015N0259G1	No	No	No annotation
C016N0006G1	No	No	lipoxygenase LOX1 [Ipomoea nil]
C016N0046G1	No	No	PREDICTED: protein FAR1-RELATED SEQUENCE 5-like [Beta vulgaris subsp. vulgaris]
C016N0050G1	No	No	PREDICTED: cellulose synthase-like protein G2 [Sesamum indicum]
C016N0066G1	No	No	No annotation
C016N0075G1	No	No	PREDICTED: LOW QUALITY PROTEIN: phospholipase D p1 [Solanum lycopersicum]
C016N0089G1	No	No	PREDICTED: putative nuclease HARBI1 [Brassica rapa]
C016N0090G1	No	No	PREDICTED: serine/threonine-protein phosphatase 7 long form homolog [Nicotiana sylvestris]
C016N0142G1	No	No	PREDICTED: rhodanese-like domain-containing protein 6 isoform X1 [Nicotiana sylvestris]
C016N0163G1	No	No	PREDICTED: short-chain dehydrogenase reductase 3c isoform X2 [Nicotiana sylvestris]
C016N0167G1	No	No	hypothetical protein VITISV_014731 [Vitis vinifera]
C016N0223G1	No	No	PREDICTED: cullin-associated NEDD8-dissociated protein 1 [Nicotiana tomentosiformis]
C016N0228G1	No	No	No annotation
C016N0252G1	No	No	PREDICTED: probable galacturonosyltransferase 4 isoform X2 [Nicotiana sylvestris]
C016N0285G1	No	No	PREDICTED: uncharacterized protein LOC104119453 [Nicotiana tomentosiformis]
C016N0371G1	No	No	PREDICTED: uncharacterized protein LOC105967066 [Erythranthe guttatus]
C016N0377G1	No	No	PREDICTED: uncharacterized protein LOC105644304 [Jatropha curcas]
C016N0416G1	No	No	PREDICTED: L-gulonolactone oxidase [Nicotiana tomentosiformis]
C016N0459G1	No	No	putative lysine decarboxylase family protein [Zostera marina]
C017N0033G1	No	Yes	hypothetical protein B456_007G370800, partial [Gossypium raimondii]
C017N0040G1	No	No	PREDICTED: putative nuclease HARBI1 [Brassica rapa]
C017N0070G1	No	No	PREDICTED: uncharacterized protein LOC105164462 [Sesamum indicum]
C017N0079G1	No	No	PREDICTED: arogenate dehydrogenase 2, chloroplastic-like [Sesamum indicum]
C017N0091G1	No	No	PREDICTED: uncharacterized protein LOC102605839 [Solanum tuberosum]
C017N0098G1	No	No	hypothetical protein PRUPE_ppa001896mg [Prunus persica]
C017N0114G1	No	No	hypothetical protein OsJ_14595 [Oryza sativa Japonica Group]
C017N0144G1	No	No	NPR1-like protein, partial [Prunus avium]
C017N0154G1	No	No	PREDICTED: nuclear transport factor 2-like [Tarenaya hassleriana]
C017N0165G1	No	No	PREDICTED: uncharacterized protein LOC104902927 [Beta vulgaris subsp. vulgaris]
C017N0168G1	No	No	PREDICTED: uncharacterized protein LOC105970355 [Erythranthe guttatus]
C017N0185G1	No	No	PREDICTED: reticuline oxidase-like protein [Erythranthe guttatus]
C017N0190G1	No	No	PREDICTED: cytokinin riboside 5'-monophosphate phosphoribohydrolase LOG1-like [Musa acuminata subsp. malaccensis]
C017N0203G1	No	No	No annotation
C017N0237G1	No	No	hypothetical protein B456_001G164700, partial [Gossypium raimondii]
C017N0278G1	No	No	unnamed protein product [Vitis vinifera]
C018N0016G1	No	No	PREDICTED: uncharacterized protein LOC101265826 [Solanum lycopersicum]
C018N0041G1	No	No	PREDICTED: uncharacterized protein LOC104113557 [Nicotiana tomentosiformis]
C018N0068G1	No	No	hypothetical protein L484_027833 [Morus notabilis]
C018N0090G1	No	No	PREDICTED: non-structural maintenance of chromosomes element 4 homolog A-like [Vitis vinifera]
C018N0161G1	No	No	PREDICTED: DNA ligase 1-like [Solanum tuberosum]
C018N0198G1	No	No	PREDICTED: uncharacterized protein LOC104115874 [Nicotiana tomentosiformis]
C018N0207G1	No	No	PREDICTED: uncharacterized protein LOC104246050 [Nicotiana sylvestris]
C018N0270G1	No	No	PREDICTED: uncharacterized protein LOC105650937 [Jatropha curcas]
C018N0342G1	No	No	No annotation
C018N0350G1	No	No	hypothetical protein CISIN_1g030324mg [Citrus sinensis]
C018N0377G1	No	No	No annotation
C018N0387G1	No	No	PREDICTED: probable protein phosphatase 2C 3 isoform X3 [Nicotiana tomentosiformis]
C019N0050G1	No	No	PREDICTED: serine/threonine-protein kinase At5g01020 [Nicotiana sylvestris]
C019N0055G1	No	No	PREDICTED: uncharacterized protein LOC102586832 [Solanum tuberosum]
C019N0056G1	No	No	PREDICTED: uncharacterized protein LOC102586916 isoform X1 [Solanum tuberosum]
C019N0057G1	No	No	PREDICTED: uncharacterized protein LOC104117240 [Nicotiana tomentosiformis]
C019N0060G1	No	No	PREDICTED: probable receptor protein kinase TMK1 [Solanum lycopersicum]
C019N0062G1	No	No	PREDICTED: uncharacterized protein LOC104243765 isoform X1 [Nicotiana sylvestris]
C019N0064G1	No	No	PREDICTED: uncharacterized protein LOC104117240 [Nicotiana tomentosiformis]
C019N0098G1	No	No	PREDICTED: uncharacterized protein LOC104095515 [Nicotiana tomentosiformis]
C019N0101G1	No	No	hypothetical protein MIMGU_mgv1a020792mg, partial [Erythranthe guttata]
C019N0102G1	No	No	PREDICTED: xyloglucan galactosyltransferase KATAMARI1 homolog [Nicotiana tomentosiformis]
C019N0215G1	No	No	PREDICTED: exosome complex component RRP42-like [Jatropha curcas]
C019N0220G1	No	No	No annotation
C019N0225G1	No	No	Putative transposase [Oryza sativa Japonica Group]
C019N0235G1	No	No	No annotation
C019N0239G1	No	No	PREDICTED: aminomethyltransferase, mitochondrial [Nicotiana sylvestris]
C019N0261G1	No	No	PREDICTED: F-box/WD repeat-containing protein 7-like isoform X1 [Nicotiana tomentosiformis]
C019N0300G1	No	No	PREDICTED: pentatricopeptide repeat-containing protein At4g35850, mitochondrial [Nicotiana sylvestris]
C019N0404G1	No	No	PREDICTED: fimbrin-1-like isoform X2 [Nicotiana sylvestris]
C019N0425G1	No	No	unnamed protein product [Vitis vinifera]
C019N0446G1	No	No	unnamed protein product [Vitis vinifera]
C019N0467G1	No	No	PREDICTED: F-box protein At-B [Nicotiana tomentosiformis]
C020N0001G1	No	No	putative lysine decarboxylase family protein [Zostera marina]
C020N0005G1	No	No	PREDICTED: secologanin synthase-like [Solanum tuberosum]
C020N0091G1	No	No	No annotation
C020N0116G1	No	No	PREDICTED: ABC transporter G family member 9 [Nicotiana tomentosiformis]
C020N0126G1	No	No	PREDICTED: uncharacterized protein LOC105647321 [Jatropha curcas]
C020N0132G1	No	No	PREDICTED: uncharacterized protein LOC104105221 [Nicotiana tomentosiformis]
C020N0138G1	No	No	PREDICTED: hydroxyphenylpyruvate reductase [Nicotiana tomentosiformis]
C020N0147G1	No	No	No annotation
C020N0152G1	No	No	PREDICTED: homeobox-leucine zipper protein ATHB-15-like [Solanum tuberosum]
C020N0155G1	No	No	No annotation
C020N0158G1	Yes	No	PREDICTED: RNA polymerase II-associated factor 1 homolog [Solanum tuberosum]
C020N0184G1	No	No	unnamed protein product [Vitis vinifera]
C020N0270G1	No	No	No annotation
C020N0275G1	No	No	unnamed protein product [Coffea canephora]
C020N0276G1	No	No	No annotation
C020N0284G1	No	No	hypothetical protein CEB3_c02620 [Peptococcaceae bacterium CEB3]
C020N0285G1	No	No	hypothetical protein (mitochondrion) [Capsicum annuum]
C020N0305G1	No	No	PREDICTED: V-type proton ATPase subunit e-like [Solanum tuberosum]
C020N0337G1	No	No	No annotation
C020N0360G1	No	No	PREDICTED: DNA repair helicase XPB1-like [Musa acuminata subsp. malaccensis]
C020N0370G1	No	No	hybrid proline-rich protein;cytokinin-induced;haustoria [Cuscuta reflexa]
C020N0396G1	No	No	PREDICTED: probable protein phosphatase 2C 33 [Sesamum indicum]
C020N0403G1	No	No	PREDICTED: uncharacterized protein LOC102593451 [Solanum tuberosum]
C020N0405G1	No	No	No annotation
C021N0006G1	No	No	No annotation
C021N0018G1	No	No	PREDICTED: uncharacterized protein LOC101259498 [Solanum lycopersicum]
C021N0021G1	No	No	PREDICTED: probable CDP-diacylglycerol--inositol 3-phosphatidyltransferase 2 [Erythranthe guttatus]
C021N0027G1	No	No	PREDICTED: RING-H2 finger protein ATL60-like [Sesamum indicum]
C021N0091G1	No	No	PREDICTED: uncharacterized protein LOC105178410 [Sesamum indicum]
C021N0100G1	No	No	PREDICTED: serine/threonine-protein phosphatase 7 long form homolog [Solanum lycopersicum]
C021N0107G1	No	No	PREDICTED: uncharacterized protein LOC102627687 [Citrus sinensis]
C021N0109G1	No	No	PREDICTED: uncharacterized protein LOC104884430 [Beta vulgaris subsp. vulgaris]
C021N0147G1	No	No	24 kDa vacuolar protein VP24 [Ipomoea batatas]
C021N0160G1	No	No	PREDICTED: uncharacterized protein LOC101244554 [Solanum lycopersicum]
C021N0188G1	No	No	No annotation
C021N0201G1	No	No	PREDICTED: cytochrome b-like [Glycine max]
C021N0310G1	No	No	hypothetical protein MIMGU_mgv1a025344mg, partial [Erythranthe guttata]
C022N0049G1	Yes	No	PREDICTED: RNA polymerase-associated protein CTR9 homolog [Nicotiana sylvestris]
C022N0096G1	No	No	PREDICTED: tetraspanin-2 [Jatropha curcas]
C022N0117G1	No	No	PREDICTED: uncharacterized protein F54F2.9 [Nicotiana tomentosiformis]
C022N0145G1	No	No	PREDICTED: F-box/LRR-repeat protein At1g67190 [Tarenaya hassleriana]
C022N0152G1	No	No	NADH dehydrogenase subunit 1, partial (mitochondrion) [Ferrocalamus rimosivaginus]
C022N0197G1	No	No	PREDICTED: uncharacterized protein LOC104896902 [Beta vulgaris subsp. vulgaris]
C022N0211G1	No	No	No annotation
C022N0212G1	No	No	PREDICTED: uncharacterized protein LOC101265826 [Solanum lycopersicum]
C022N0214G1	No	No	No annotation
C022N0228G1	No	No	PREDICTED: uncharacterized protein LOC102611758 [Citrus sinensis]
C022N0238G1	No	No	hypothetical protein POPTR_0004s02420g [Populus trichocarpa]
C022N0239G1	No	No	hypothetical protein POPTR_0017s09230g [Populus trichocarpa]
C022N0252G1	No	No	PREDICTED: pentatricopeptide repeat-containing protein At3g21470 [Nicotiana tomentosiformis]
C022N0255G1	No	No	PREDICTED: uncharacterized protein LOC104896902 [Beta vulgaris subsp. vulgaris]
C022N0260G1	No	Yes	PSII protein D1 [Cuscuta gronovii]
C022N0271G1	No	No	PREDICTED: signal recognition particle 43 kDa protein, chloroplastic-like [Solanum tuberosum]
C022N0273G1	No	No	PREDICTED: ras-related protein RABF1 [Prunus mume]
C022N0277G1	No	No	hypothetical protein PRUPE_ppa010138mg [Prunus persica]
C022N0304G1	No	No	PREDICTED: probable LRR receptor-like serine/threonine-protein kinase At5g10290 [Solanum lycopersicum]
C022N0307G1	No	No	PREDICTED: aldose 1-epimerase [Nicotiana tomentosiformis]
C022N0320G1	No	No	PREDICTED: NEP1-interacting protein-like 1 [Vitis vinifera]
C022N0342G1	No	No	hypothetical protein B456_004G096900 [Gossypium raimondii]
C022N0346G1	No	No	PREDICTED: protein FAR1-RELATED SEQUENCE 5-like [Beta vulgaris subsp. vulgaris]
C023N0027G1	No	No	PREDICTED: uncharacterized protein LOC102589547 [Solanum tuberosum]
C023N0084G1	No	No	No annotation
C023N0085G1	No	No	PREDICTED: protein AIG1-like [Sesamum indicum]
C023N0114G1	Yes	No	No annotation
C023N0142G1	No	No	PREDICTED: uncharacterized protein LOC105641392 [Jatropha curcas]
C023N0146G1	No	No	RecName: Full=L-ascorbate oxidase homolog; AltName: Full=Pollen-specific protein NTP303; Flags: Precursor [Nicotiana tabacum]
C023N0164G1	No	No	PREDICTED: probable receptor-like protein kinase At5g56460-like [Solanum tuberosum]
C023N0170G1	No	No	PREDICTED: septin and tuftelin-interacting protein 1 homolog 1 [Nicotiana sylvestris]
C023N0172G1	No	No	PREDICTED: septin and tuftelin-interacting protein 1 homolog 1 [Nicotiana sylvestris]
C023N0222G1	No	No	unnamed protein product [Coffea canephora]
C023N0245G1	No	No	hypothetical protein L484_022589 [Morus notabilis]
C023N0269G1	No	No	PREDICTED: uncharacterized protein LOC102581419 [Solanum tuberosum]
C023N0295G1	No	No	No annotation
C023N0324G1	No	No	PREDICTED: E3 ubiquitin-protein ligase RHF2A-like isoform X1 [Nicotiana sylvestris]
C023N0327G1	No	No	putative lysine decarboxylase family protein [Zostera marina]
C023N0354G1	No	No	hypothetical chloroplast RF21 [Cuscuta obtusiflora]
C024N0034G1	No	No	PREDICTED: uncharacterized protein LOC104877459 [Vitis vinifera]
C024N0094G1	No	No	hypothetical protein Csa_3G181440 [Cucumis sativus]
C024N0125G1	No	No	PREDICTED: uncharacterized protein LOC104087209 isoform X2 [Nicotiana tomentosiformis]
C024N0172G1	No	No	unnamed protein product [Coffea canephora]
C024N0319G1	No	No	PREDICTED: auxin-induced protein X15-like [Nicotiana tomentosiformis]
C025N0010G1	No	No	unnamed protein product [Coffea canephora]
C025N0039G1	No	No	PREDICTED: S-adenosylmethionine synthase 3 [Nicotiana tomentosiformis]
C025N0082G1	No	No	PREDICTED: PAN domain-containing protein At5g03700 [Nicotiana tomentosiformis]
C025N0089G1	No	No	PREDICTED: 50S ribosomal protein L17, chloroplastic-like [Sesamum indicum]
C025N0103G1	No	No	PREDICTED: F-box/LRR-repeat protein At1g67190-like [Solanum lycopersicum]
C025N0139G1	No	No	PREDICTED: putative nuclease HARBI1 [Brassica rapa]
C025N0159G1	No	No	PREDICTED: E3 ubiquitin-protein ligase PUB24-like [Nicotiana tomentosiformis]
C025N0200G1	No	No	unnamed protein product [Coffea canephora]
C025N0209G1	No	No	PREDICTED: homeobox-leucine zipper protein HOX11-like [Phoenix dactylifera]
C025N0258G1	No	No	cytochrome P450 [Ipomoea nil]
C025N0266G1	No	No	PREDICTED: putative F-box protein At1g49610 [Erythranthe guttatus]
C025N0286G1	No	No	PREDICTED: DTW domain-containing protein 2 [Solanum lycopersicum]
C025N0298G1	No	No	PREDICTED: zeatin O-xylosyltransferase-like [Solanum lycopersicum]
C025N0299G1	No	No	hypothetical protein MIMGU_mgv1a016890mg [Erythranthe guttata]
C025N0354G1	No	No	PREDICTED: vesicular GABA transporter isoform X8 [Nicotiana sylvestris]
C025N0375G1	No	No	PREDICTED: uncharacterized protein LOC105977322 [Erythranthe guttatus]
C025N0432G1	No	No	PREDICTED: 54S ribosomal protein L37, mitochondrial-like [Fragaria vesca subsp. vesca]
C025N0443G1	No	No	unnamed protein product [Coffea canephora]
C026N0001G1	No	No	hypothetical protein PRUPE_ppa016719mg [Prunus persica]
C026N0012G1	No	No	PREDICTED: uncharacterized protein LOC102590762 [Solanum tuberosum]
C026N0122G1	No	No	PREDICTED: uncharacterized protein LOC105160897 isoform X2 [Sesamum indicum]
C026N0129G1	No	No	unnamed protein product [Coffea canephora]
C026N0140G1	No	No	fatty acid desaturase 7 [Nicotiana tabacum]
C026N0151G1	No	No	PREDICTED: uncharacterized protein LOC105628350 [Jatropha curcas]
C026N0199G1	No	No	No annotation
C026N0251G1	Yes	No	GA 20-oxidase 1 [Nerium oleander]
C026N0300G1	No	No	unnamed protein product [Coffea canephora]
C026N0358G1	No	No	PREDICTED: sucrose transport protein SUC4-like isoform X1 [Nicotiana sylvestris]
C026N0389G1	No	No	PREDICTED: 60S ribosomal protein L9 [Cucumis sativus]
C026N0421G1	No	No	5-enolpyruvylshikimate 3-phosphate synthase [Calystegia hederacea]
C026N0461G1	No	No	PREDICTED: DEAD-box ATP-dependent RNA helicase 10-like isoform X1 [Solanum tuberosum]
C026N0493G1	No	No	PREDICTED: 3-ketoacyl-CoA synthase 5-like [Solanum tuberosum]
C027N0002G1	No	No	putative lysine decarboxylase family protein [Zostera marina]
C027N0018G1	No	No	hypothetical protein SORBIDRAFT_01g035550 [Sorghum bicolor]
C027N0024G1	No	No	hypothetical protein CISIN_1g033698mg [Citrus sinensis]
C027N0026G1	No	No	hypothetical protein CICLE_v10029531mg [Citrus clementina]
C027N0027G1	No	No	hypothetical protein CICLE_v10029531mg [Citrus clementina]
C027N0028G1	No	No	hypothetical protein CICLE_v10029531mg [Citrus clementina]
C027N0030G1	No	No	hypothetical protein CICLE_v10029531mg [Citrus clementina]
C027N0032G1	No	No	hypothetical protein CICLE_v10029531mg [Citrus clementina]
C027N0034G1	No	No	hypothetical protein EUTSA_v10028342mg [Eutrema salsugineum]
C027N0041G1	No	No	hypothetical protein CISIN_1g033698mg [Citrus sinensis]
C027N0048G1	No	No	PREDICTED: magnesium-chelatase subunit ChlH, chloroplastic [Sesamum indicum]
C027N0060G1	No	Yes	putative lysine decarboxylase family protein [Zostera marina]
C027N0062G1	No	No	putative lysine decarboxylase family protein [Zostera marina]
C027N0073G1	No	No	putative lysine decarboxylase family protein [Zostera marina]
C027N0077G1	No	No	PREDICTED: uncharacterized protein LOC104892855 [Beta vulgaris subsp. vulgaris]
C027N0079G1	No	No	FAR1; Zinc finger, SWIM-type [Medicago truncatula]
C027N0083G1	No	No	PREDICTED: T-complex protein 1 subunit delta [Solanum lycopersicum]
C027N0090G1	No	No	putative lysine decarboxylase family protein [Zostera marina]
C027N0093G1	No	No	putative lysine decarboxylase family protein [Zostera marina]
C027N0100G1	No	No	hypothetical protein SELMODRAFT_73749 [Selaginella moellendorffii]
C027N0105G1	No	No	PREDICTED: 40S ribosomal protein S4 [Sesamum indicum]
C027N0109G1	No	No	cinnamyl alcohol dehydrogenase [Ipomoea batatas]
C027N0123G1	No	No	putative lysine decarboxylase family protein [Zostera marina]
C027N0125G1	No	No	PREDICTED: cytokinin riboside 5'-monophosphate phosphoribohydrolase LOG1-like [Musa acuminata subsp. malaccensis]
C027N0135G1	No	No	PREDICTED: pre-mRNA-splicing factor SPF27 homolog [Nicotiana sylvestris]
C027N0138G1	No	No	PREDICTED: protein FAR1-RELATED SEQUENCE 5-like [Beta vulgaris subsp. vulgaris]
C027N0141G1	No	No	putative lysine decarboxylase family protein [Zostera marina]
C027N0142G1	No	No	PREDICTED: uncharacterized protein LOC105436302 [Cucumis sativus]
C027N0146G1	No	No	No annotation
C027N0148G1	No	No	putative lysine decarboxylase family protein [Zostera marina]
C028N0006G1	No	No	PREDICTED: 11-beta-hydroxysteroid dehydrogenase 1B-like [Solanum lycopersicum]
C028N0038G1	No	No	CAZy family GT29 glycosyltransferase [Medicago truncatula]
C028N0039G1	No	No	putative lysine decarboxylase family protein [Zostera marina]
C028N0042G1	No	No	PREDICTED: uncharacterized protein LOC105954628 [Erythranthe guttatus]
C028N0098G1	No	No	No annotation
C028N0108G1	No	No	No annotation
C028N0122G1	No	No	PREDICTED: glutathione S-transferase U17-like [Nicotiana sylvestris]
C028N0132G1	No	No	hypothetical protein Salmi_Mp053 (mitochondrion) [Salvia miltiorrhiza]
C028N0138G1	No	No	PREDICTED: D-cysteine desulfhydrase 2, mitochondrial isoform X2 [Sesamum indicum]
C029N0031G1	No	No	RRB1 type-b response regulator [Nicotiana tabacum]
C029N0034G1	No	No	FAR1-related protein [Medicago truncatula]
C029N0040G1	No	No	PREDICTED: uncharacterized protein LOC104098725 [Nicotiana tomentosiformis]
C029N0044G1	No	No	PREDICTED: putative nuclease HARBI1 [Brassica rapa]
C029N0046G1	No	No	putative lysine decarboxylase family protein [Zostera marina]
C029N0052G1	No	No	PREDICTED: uncharacterized protein LOC105969876 [Erythranthe guttatus]
C029N0058G1	No	No	PREDICTED: putative phosphatidylinositol N-acetylglucosaminyltransferase subunit C [Solanum lycopersicum]
C029N0079G1	No	No	No annotation
C029N0084G1	No	No	No annotation
C029N0089G1	No	No	PREDICTED: mitochondrial fission 1 protein A-like [Solanum lycopersicum]
C029N0092G1	No	No	PREDICTED: APO protein 2, chloroplastic [Erythranthe guttatus]
C029N0095G1	No	No	SKP1-like protein [Citrus maxima]
C029N0096G1	No	No	PREDICTED: chaperonin CPN60-2, mitochondrial [Nicotiana tomentosiformis]
C029N0099G1	No	No	PREDICTED: uncharacterized protein LOC105628303 [Jatropha curcas]
C029N0104G1	No	No	PREDICTED: uncharacterized protein LOC105641588 [Jatropha curcas]
C029N0114G1	No	No	hypothetical protein M569_02828, partial [Genlisea aurea]
C029N0127G1	No	No	Os03g0109300 [Oryza sativa Japonica Group]
C030N0012G1	No	No	PREDICTED: uncharacterized protein At1g32220, chloroplastic-like [Nicotiana tomentosiformis]
C030N0036G1	No	No	No annotation
C030N0040G1	No	No	PREDICTED: 8-hydroxygeraniol dehydrogenase-like [Nicotiana sylvestris]
C030N0062G1	No	No	PREDICTED: uncharacterized protein LOC104096439 [Nicotiana tomentosiformis]
C030N0078G1	No	No	PREDICTED: uncharacterized protein LOC104246711 [Nicotiana sylvestris]
C030N0148G1	No	No	PREDICTED: serine/threonine-protein phosphatase 7 long form homolog [Nicotiana tomentosiformis]
C030N0152G1	No	No	No annotation
C030N0169G1	No	No	No annotation
C031N0003G1	No	No	No annotation
C031N0007G1	No	No	hypothetical protein POPTR_0011s16570g [Populus trichocarpa]
C031N0022G1	No	No	PREDICTED: 26S protease regulatory subunit 8 homolog A-like [Nicotiana sylvestris]
C031N0025G1	No	No	hypothetical protein MIMGU_mgv1a022010mg [Erythranthe guttata]
C031N0077G1	No	No	PREDICTED: uncharacterized protein At2g29880-like [Fragaria vesca subsp. vesca]
C031N0090G1	No	No	PREDICTED: putative RNA polymerase II subunit B1 CTD phosphatase RPAP2 homolog isoform X1 [Nicotiana tomentosiformis]
C031N0092G1	No	No	PREDICTED: protein HOTHEAD-like isoform X5 [Citrus sinensis]
C031N0140G1	No	No	hypothetical protein VITISV_026816 [Vitis vinifera]
C031N0159G1	No	No	PREDICTED: uncharacterized protein LOC102595293 [Solanum tuberosum]
C031N0173G1	No	No	PREDICTED: serine/threonine-protein phosphatase 7 long form homolog [Solanum lycopersicum]
C031N0186G1	No	No	No annotation
C031N0216G1	No	No	PREDICTED: uncharacterized protein LOC104753206 [Camelina sativa]
C031N0243G1	No	No	proteasome subunit alpha type-6 [Genlisea aurea]
C031N0271G1	No	No	PREDICTED: probable purine permease 11 isoform X1 [Cicer arietinum]
C032N0127G1	No	No	PREDICTED: tRNA (guanine-N(7)-)-methyltransferase non-catalytic subunit wdr4 [Vitis vinifera]
C032N0166G1	No	No	PREDICTED: NAC domain-containing protein 21/22-like [Nicotiana sylvestris]
C032N0195G1	No	No	PREDICTED: subtilisin-like protease SDD1 [Nicotiana tomentosiformis]
C032N0239G1	No	No	PREDICTED: putative G3BP-like protein isoform X3 [Nicotiana sylvestris]
C032N0314G1	No	No	PREDICTED: uncharacterized protein LOC104099319 [Nicotiana tomentosiformis]
C032N0323G1	No	No	PREDICTED: uncharacterized protein LOC105967373 [Erythranthe guttatus]
C032N0359G1	No	No	Ribosomal protein-like protein [Medicago truncatula]
C032N0360G1	No	No	PREDICTED: asparagine synthetase [glutamine-hydrolyzing] [Solanum lycopersicum]
C033N0003G1	No	No	receptor-like kinase, partial [Cocos nucifera]
C033N0007G1	No	No	No annotation
C033N0014G1	No	No	carboxy-lyase, putative [Ricinus communis]
C033N0017G1	No	No	PREDICTED: uncharacterized protein LOC104086232, partial [Nicotiana tomentosiformis]
C033N0020G1	No	No	hypothetical protein BVRB_5g119850 [Beta vulgaris subsp. vulgaris]
C033N0056G1	No	No	PREDICTED: uncharacterized protein LOC105650937 [Jatropha curcas]
C033N0059G1	No	No	hypothetical protein M569_06883, partial [Genlisea aurea]
C033N0063G1	No	No	alpha-tubulin-like protein [Solanum tuberosum]
C033N0067G1	No	No	PREDICTED: uncharacterized protein LOC105975143 [Erythranthe guttatus]
C033N0078G1	No	No	No annotation
C033N0102G1	No	No	PREDICTED: V-type proton ATPase subunit e-like [Solanum tuberosum]
C034N0009G1	No	No	Receptor-like protein 12 [Morus notabilis]
C034N0032G1	No	No	PREDICTED: uncharacterized protein LOC105637257 [Jatropha curcas]
C034N0037G1	No	No	hypothetical protein SOVF_166370, partial [Spinacia oleracea]
C034N0053G1	No	No	PREDICTED: uncharacterized protein LOC101265826 [Solanum lycopersicum]
C034N0074G1	No	No	No annotation
C034N0099G1	No	No	No annotation
C034N0102G1	No	No	No annotation
C034N0149G1	No	No	PREDICTED: uncharacterized protein LOC101244554 [Solanum lycopersicum]
C035N0045G1	Yes	No	hypothetical protein PRUPE_ppa019639mg [Prunus persica]
C035N0047G1	No	No	PREDICTED: zinc finger CCCH domain-containing protein 30 isoform X1 [Gossypium raimondii]
C035N0222G1	No	No	PREDICTED: BEACH domain-containing protein lvsA isoform X1 [Nicotiana sylvestris]
C035N0229G1	No	No	beta-tubulin 6, partial [Triticum aestivum]
C035N0242G1	No	No	PREDICTED: pentatricopeptide repeat-containing protein At4g32430, mitochondrial [Sesamum indicum]
C035N0245G1	No	No	PREDICTED: pre-mRNA-splicing factor SLU7-like [Solanum lycopersicum]
C035N0284G1	No	No	PREDICTED: piezo-type mechanosensitive ion channel homolog isoform X1 [Nicotiana tomentosiformis]
C035N0294G1	No	No	beta-tubulin 6, partial [Triticum aestivum]
C035N0327G1	No	No	No annotation
C035N0340G1	No	No	PREDICTED: uncharacterized protein LOC101506730 [Cicer arietinum]
C035N0345G1	No	No	PREDICTED: histidine kinase CKI1-like [Erythranthe guttatus]
C036N0002G1	No	Yes	PREDICTED: uncharacterized protein LOC104224291 [Nicotiana sylvestris]
C036N0009G1	No	No	PREDICTED: uncharacterized protein LOC104219174 [Nicotiana sylvestris]
C036N0012G1	No	No	PREDICTED: F-box/LRR-repeat protein 10 [Nicotiana sylvestris]
C036N0014G1	No	No	PREDICTED: mechanosensitive ion channel protein 6 [Nicotiana sylvestris]
C036N0064G1	No	No	PREDICTED: endophilin-A1 [Beta vulgaris subsp. vulgaris]
C036N0069G1	No	No	PREDICTED: uncharacterized protein LOC104109629 isoform X2 [Nicotiana tomentosiformis]
C036N0075G1	No	No	PREDICTED: NADH-ubiquinone oxidoreductase chain 1-like [Solanum tuberosum]
C036N0204G1	No	No	PREDICTED: uncharacterized protein LOC102600786 isoform X1 [Solanum tuberosum]
C036N0247G1	No	No	tubby-like F-box protein 8 [Solanum lycopersicum]
C036N0267G1	No	No	PREDICTED: probable 3-hydroxyisobutyrate dehydrogenase-like 2, mitochondrial [Nicotiana tomentosiformis]
C036N0284G1	No	No	PREDICTED: rhamnogalacturonate lyase B-like [Erythranthe guttatus]
C036N0336G1	No	No	PREDICTED: probable F-box protein At4g22030 [Nicotiana sylvestris]
C037N0003G1	No	No	unnamed protein product [Coffea canephora]
C037N0022G1	No	No	PREDICTED: uncharacterized protein LOC105964724 [Erythranthe guttatus]
C037N0028G1	No	No	PREDICTED: protein FAR1-RELATED SEQUENCE 5-like [Beta vulgaris subsp. vulgaris]
C037N0032G1	No	No	PREDICTED: aluminum-activated malate transporter 4-like [Sesamum indicum]
C037N0038G1	No	No	PREDICTED: uncharacterized protein LOC105178410 [Sesamum indicum]
C037N0059G1	No	No	PREDICTED: uncharacterized protein LOC104228445 [Nicotiana sylvestris]
C037N0071G1	No	No	putative lysine decarboxylase family protein [Zostera marina]
C038N0012G1	No	No	PREDICTED: CSC1-like protein At1g32090 [Solanum lycopersicum]
C038N0024G1	No	No	No annotation
C038N0051G1	No	No	PREDICTED: WD repeat-containing protein 11 isoform X3 [Nicotiana sylvestris]
C038N0065G1	No	No	PREDICTED: chromatin assembly factor 1 subunit FAS2 isoform X1 [Sesamum indicum]
C039N0004G1	No	No	PREDICTED: uncharacterized protein LOC104106419 isoform X1 [Nicotiana tomentosiformis]
C039N0017G1	No	No	uncharacterized protein LOC100275778 [Zea mays]
C039N0034G1	No	No	PREDICTED: uncharacterized protein KIAA0930 homolog isoform X1 [Nicotiana sylvestris]
C039N0051G1	No	No	casein kinase II catalytic subunit [Arabidopsis thaliana]
C039N0090G1	No	No	unnamed protein product [Coffea canephora]
C039N0129G1	No	No	PREDICTED: uncharacterized protein LOC105971212 [Erythranthe guttatus]
C039N0148G1	No	No	ribosomal protein L14 [Cuscuta gronovii]
C039N0149G1	No	No	ribosomal protein L16 [Corynocarpus laevigata]
C039N0257G1	No	No	PREDICTED: GDSL esterase/lipase EXL3-like [Nicotiana sylvestris]
C039N0299G1	No	No	PREDICTED: conserved oligomeric Golgi complex subunit 8 [Populus euphratica]
C040N0010G1	No	No	PREDICTED: uncharacterized protein LOC104247436 isoform X2 [Nicotiana sylvestris]
C040N0081G1	No	No	IAA1 [Solanum lycopersicum]
C040N0100G1	No	No	putative lysine decarboxylase family protein [Zostera marina]
C041N0064G1	No	No	hypothetical protein L345_06606, partial [Ophiophagus hannah]
C041N0086G1	No	No	PREDICTED: probable phosphoribosylformylglycinamidine synthase, chloroplastic/mitochondrial [Solanum lycopersicum]
C041N0108G1	No	No	hypothetical protein MIMGU_mgv1a009330mg [Erythranthe guttata]
C041N0115G1	No	No	PREDICTED: laccase-4-like [Sesamum indicum]
C041N0127G1	No	No	PREDICTED: uncharacterized protein LOC103333065 [Prunus mume]
C041N0221G1	No	No	PREDICTED: uncharacterized protein LOC104102307 [Nicotiana tomentosiformis]
C041N0240G1	No	No	PREDICTED: 40S ribosomal protein S21-like [Sesamum indicum]
C041N0300G1	No	No	PREDICTED: eukaryotic peptide chain release factor subunit 1-3-like [Sesamum indicum]
C042N0019G1	No	No	chloroplast envelope membrane protein [Cuscuta obtusiflora]
C042N0048G1	No	No	PREDICTED: pentatricopeptide repeat-containing protein At1g11710, mitochondrial [Nicotiana tomentosiformis]
C042N0091G1	No	No	PREDICTED: uncharacterized protein LOC105634530 [Jatropha curcas]
C043N0005G1	No	No	PREDICTED: uncharacterized protein LOC104883218 [Beta vulgaris subsp. vulgaris]
C043N0017G1	No	No	PREDICTED: cannabidiolic acid synthase-like [Sesamum indicum]
C043N0020G1	No	No	PREDICTED: beta-xylosidase/alpha-L-arabinofuranosidase 2-like [Nicotiana sylvestris]
C043N0030G1	No	No	unnamed protein product [Phytomonas sp. isolate EM1]
C043N0071G1	No	No	PREDICTED: uncharacterized protein LOC105630356 [Jatropha curcas]
C043N0087G1	No	No	PREDICTED: putative respiratory burst oxidase homolog protein H isoform X3 [Nicotiana tomentosiformis]
C043N0091G1	No	No	No annotation
C043N0128G1	No	No	PREDICTED: protein-tyrosine sulfotransferase [Nicotiana sylvestris]
C043N0153G1	No	No	PREDICTED: uncharacterized protein LOC105641588 [Jatropha curcas]
C043N0156G1	No	No	PREDICTED: putative nuclease HARBI1 [Brassica rapa]
C043N0201G1	No	No	PREDICTED: uncharacterized protein LOC104246386 [Nicotiana sylvestris]
C044N0031G1	No	No	PREDICTED: uncharacterized protein LOC101262938 [Solanum lycopersicum]
C044N0058G1	No	No	PREDICTED: cytokinin riboside 5'-monophosphate phosphoribohydrolase LOG5-like [Cucumis melo]
C044N0075G1	No	No	hypothetical protein SELMODRAFT_230940 [Selaginella moellendorffii]
C044N0076G1	No	No	putative lysine decarboxylase family protein [Zostera marina]
C044N0078G1	No	No	hypothetical protein PRUPE_ppa019928mg, partial [Prunus persica]
C044N0082G1	No	No	PREDICTED: protein FAR1-RELATED SEQUENCE 5-like [Beta vulgaris subsp. vulgaris]
C045N0021G1	No	No	No annotation
C045N0055G1	No	No	Palmitoyl-monogalactosyldiacylglycerol delta-7 desaturase, chloroplastic [Glycine soja]
C045N0088G1	No	No	PREDICTED: uncharacterized protein LOC104112156 [Nicotiana tomentosiformis]
C045N0131G1	No	No	hypothetical protein VITISV_038409 [Vitis vinifera]
C045N0139G1	No	No	PREDICTED: putative nuclease HARBI1 [Brassica rapa]
C046N0005G1	No	No	PREDICTED: sterol 3-beta-glucosyltransferase UGT80A2-like [Nicotiana tomentosiformis]
C046N0067G1	No	No	No annotation
C046N0095G1	No	No	unnamed protein product [Coffea canephora]
C046N0215G1	No	No	PREDICTED: ataxin-2 homolog isoform X3 [Solanum tuberosum]
C046N0223G1	No	No	PREDICTED: uncharacterized methyltransferase C3H7.11-like isoform X3 [Nicotiana tomentosiformis]
C046N0249G1	No	No	PREDICTED: aspartic proteinase CDR1-like [Solanum lycopersicum]
C046N0255G1	No	No	PREDICTED: uncharacterized protein LOC100837505 [Brachypodium distachyon]
C047N0035G1	No	No	hypothetical protein SELMODRAFT_230940 [Selaginella moellendorffii]
C047N0058G1	No	No	unnamed protein product [Coffea canephora]
C047N0062G1	No	No	FAR1-related protein [Medicago truncatula]
C047N0063G1	No	No	PREDICTED: protein FAR1-RELATED SEQUENCE 5-like [Beta vulgaris subsp. vulgaris]
C047N0064G1	No	No	putative lysine decarboxylase family protein [Zostera marina]
C048N0007G1	No	No	No annotation
C048N0012G1	No	No	PREDICTED: protein FAR1-RELATED SEQUENCE 5-like [Beta vulgaris subsp. vulgaris]
C048N0033G1	No	No	ATP synthase CF1 alpha subunit [Cuscuta gronovii]
C048N0060G1	No	No	PREDICTED: lysM domain receptor-like kinase 3 [Nicotiana sylvestris]
C048N0081G1	No	No	PREDICTED: V-type proton ATPase subunit e-like [Solanum tuberosum]
C048N0088G1	No	No	No annotation
C048N0100G1	No	No	PREDICTED: serine/threonine-protein kinase BLUS1-like [Solanum lycopersicum]
C048N0112G1	No	No	PREDICTED: uncharacterized protein LOC101247933 [Solanum lycopersicum]
C048N0125G1	No	No	unnamed protein product [Coffea canephora]
C049N0046G1	No	No	PREDICTED: TELO2-interacting protein 1 homolog isoform X1 [Sesamum indicum]
C049N0105G1	No	No	No annotation
C049N0154G1	No	No	PREDICTED: pentatricopeptide repeat-containing protein At3g16610 [Nicotiana tomentosiformis]
C049N0177G1	No	No	PREDICTED: receptor-like protein kinase HSL1 isoform X2 [Nicotiana tomentosiformis]
C049N0183G1	No	No	PREDICTED: uncharacterized protein LOC105171787 [Sesamum indicum]
C049N0206G1	No	No	PREDICTED: dihydroorotase, mitochondrial isoform X1 [Fragaria vesca subsp. vesca]
C050N0009G1	No	No	PREDICTED: uncharacterized protein LOC105178410 [Sesamum indicum]
C050N0027G1	No	No	PREDICTED: cytokinin riboside 5'-monophosphate phosphoribohydrolase LOG7 [Sesamum indicum]
C050N0041G1	No	No	unnamed protein product [Coffea canephora]
C051N0013G1	No	No	PREDICTED: cytokinin riboside 5'-monophosphate phosphoribohydrolase LOG1-like [Musa acuminata subsp. malaccensis]
C051N0017G1	No	No	hypothetical protein VITISV_000452 [Vitis vinifera]
C051N0020G1	No	No	PREDICTED: uncharacterized protein LOC102579150 [Solanum tuberosum]
C051N0026G1	No	No	hypothetical protein SELMODRAFT_230940 [Selaginella moellendorffii]
C051N0045G1	No	No	unnamed protein product [Coffea canephora]
C051N0068G1	No	No	No annotation
C051N0075G1	No	No	PREDICTED: uncharacterized protein LOC101260201 [Solanum lycopersicum]
C051N0078G1	No	No	PREDICTED: uncharacterized protein LOC104087066 [Nicotiana tomentosiformis]
C051N0079G1	No	No	PREDICTED: uncharacterized protein LOC105636343 [Jatropha curcas]
C052N0032G1	No	No	PREDICTED: protein phosphatase 2C 29-like [Solanum tuberosum]
C052N0055G1	No	No	hypothetical protein SELMODRAFT_73749 [Selaginella moellendorffii]
C052N0070G1	No	No	hypothetical protein CICLE_v10008976mg [Citrus clementina]
C052N0107G1	No	No	PREDICTED: uncharacterized protein LOC105975143 [Erythranthe guttatus]
C053N0004G1	No	No	PREDICTED: protein FAR1-RELATED SEQUENCE 5-like [Beta vulgaris subsp. vulgaris]
C053N0020G1	No	No	PREDICTED: uncharacterized protein LOC103338898 [Prunus mume]
C053N0024G1	No	No	PREDICTED: cell division cycle 20.2, cofactor of APC complex-like [Phoenix dactylifera]
C053N0028G1	No	No	cinnamyl alcohol dehydrogenase [Ipomoea batatas]
C053N0065G1	No	No	putative lysine decarboxylase family protein [Zostera marina]
C053N0076G1	No	No	PREDICTED: uncharacterized protein LOC104241880 [Nicotiana sylvestris]
C054N0003G1	No	No	PREDICTED: uncharacterized protein LOC104893271 [Beta vulgaris subsp. vulgaris]
C054N0020G1	No	No	PREDICTED: uncharacterized protein LOC104899180 [Beta vulgaris subsp. vulgaris]
C054N0040G1	No	No	cytochrome c biogenesis, partial (mitochondrion) [Irvingia malayana]
C054N0071G1	No	No	PREDICTED: protein FAR1-RELATED SEQUENCE 5-like [Beta vulgaris subsp. vulgaris]
C054N0079G1	No	No	hypothetical protein ZEAMMB73_166276 [Zea mays]
C054N0083G1	No	No	hypothetical protein M569_10285, partial [Genlisea aurea]
C054N0091G1	No	No	putative lysine decarboxylase family protein [Zostera marina]
C054N0095G1	No	No	cinnamyl alcohol dehydrogenase [Ipomoea batatas]
C055N0001G1	No	No	hypothetical protein [Beta vulgaris subsp. vulgaris]
C055N0008G1	No	No	PREDICTED: uncharacterized protein LOC104243118 [Nicotiana sylvestris]
C055N0032G1	No	No	hypothetical protein VITISV_016971 [Vitis vinifera]
C055N0047G1	No	No	putative lysine decarboxylase family protein [Zostera marina]
C055N0079G1	No	No	PREDICTED: cytokinin riboside 5'-monophosphate phosphoribohydrolase LOG1-like [Musa acuminata subsp. malaccensis]
C055N0085G1	No	No	ADP /ATP translocator [Solanum tuberosum]
C055N0087G1	No	No	PREDICTED: cytokinin riboside 5'-monophosphate phosphoribohydrolase LOG1-like [Elaeis guineensis]
C055N0094G1	No	No	cytochrome oxidase subunit 1, partial (mitochondrion) [Ixora sp. Kew 21361]
C055N0096G1	No	No	hypothetical protein SELMODRAFT_412786 [Selaginella moellendorffii]
C055N0099G1	No	No	hypothetical protein SELMODRAFT_230940 [Selaginella moellendorffii]
C056N0047G1	No	No	PREDICTED: pollen-specific leucine-rich repeat extensin-like protein 3 [Nicotiana sylvestris]
C056N0085G1	No	No	PREDICTED: FAD-linked sulfhydryl oxidase ERV1-like [Solanum tuberosum]
C056N0111G1	No	No	PREDICTED: uncharacterized protein LOC105178424 [Sesamum indicum]
C057N0011G1	No	No	No annotation
C057N0012G1	No	No	PREDICTED: serine/threonine-protein phosphatase 7 long form homolog [Solanum lycopersicum]
C057N0061G1	No	No	PREDICTED: zinc finger protein CONSTANS-LIKE 2-like [Populus euphratica]
C057N0081G1	No	No	PREDICTED: uncharacterized protein LOC105650937 [Jatropha curcas]
C057N0084G1	No	No	PREDICTED: pentatricopeptide repeat-containing protein At3g49170, chloroplastic isoform X1 [Nicotiana sylvestris]
C058N0021G1	No	No	putative aldo-keto reductase 1 [Gossypium arboreum]
C058N0041G1	No	No	protein disulfide isomerase [Ipomoea batatas]
C058N0083G1	No	No	PREDICTED: triphosphate tunel metalloenzyme 3 isoform X2 [Solanum lycopersicum]
C058N0092G1	No	No	PREDICTED: uncharacterized protein LOC104884380 [Beta vulgaris subsp. vulgaris]
C059N0001G1	No	No	PREDICTED: cytokinin riboside 5'-monophosphate phosphoribohydrolase LOG1-like [Musa acuminata subsp. malaccensis]
C059N0008G1	No	No	PREDICTED: uncharacterized protein LOC100825094 isoform X3 [Brachypodium distachyon]
C059N0029G1	No	No	LOG family protein [Bacillus coahuilensis]
C059N0033G1	No	No	PREDICTED: uncharacterized protein LOC105634530 [Jatropha curcas]
C059N0038G1	No	No	polyprotein [Glycine max]
C059N0061G1	No	No	PREDICTED: serine/threonine-protein phosphatase 7 long form homolog [Solanum lycopersicum]
C059N0083G1	No	No	PREDICTED: non-specific lipid-transfer protein-like protein At2g13820 isoform X1 [Nicotiana tomentosiformis]
C059N0091G1	No	No	putative lysine decarboxylase family protein [Zostera marina]
C060N0001G1	No	No	unnamed protein product [Coffea canephora]
C060N0012G1	No	No	PREDICTED: uncharacterized protein LOC101293591 [Fragaria vesca subsp. vesca]
C060N0018G1	No	No	PREDICTED: leucine-rich repeat extensin-like protein 4 [Nicotiana sylvestris]
C060N0022G1	No	No	PREDICTED: uncharacterized protein LOC105650170 [Jatropha curcas]
C060N0046G1	No	No	PREDICTED: pentatricopeptide repeat-containing protein At4g01570 [Nicotiana sylvestris]
C060N0054G1	No	No	No annotation
C061N0008G1	No	No	NADH dehydrogenase subunit 5, partial (mitochondrion) [Lonicera maackii]
C061N0071G1	No	No	beta-tubulin 6, partial [Triticum aestivum]
C061N0096G1	No	No	unnamed protein product [Coffea canephora]
C062N0019G1	No	No	PREDICTED: uncharacterized protein LOC105964904 [Erythranthe guttatus]
C062N0024G1	No	Yes	cytochrome f [Cuscuta gronovii]
C062N0029G1	No	No	PREDICTED: cytokinin riboside 5'-monophosphate phosphoribohydrolase LOG3-like isoform X1 [Elaeis guineensis]
C062N0032G1	No	No	PREDICTED: uncharacterized protein At1g04910 isoform X1 [Nicotiana tomentosiformis]
C063N0006G1	No	No	hypothetical protein glysoja_017962, partial [Glycine soja]
C063N0031G1	No	No	PREDICTED: uncharacterized protein LOC104646507 [Solanum lycopersicum]
C063N0040G1	No	No	PREDICTED: uncharacterized protein LOC105178410 [Sesamum indicum]
C064N0002G1	No	No	No annotation
C064N0051G1	No	No	hypothetical protein Csa_3G902315 [Cucumis sativus]
C064N0076G1	No	No	PREDICTED: 3-dehydroquinate synthase, chloroplastic [Erythranthe guttatus]
C065N0033G1	No	No	PREDICTED: uncharacterized protein LOC105804150 [Gossypium raimondii]
C065N0059G1	No	No	hypothetical protein PRUPE_ppa021209mg, partial [Prunus persica]
C065N0062G1	No	No	hypothetical protein M569_13416, partial [Genlisea aurea]
C065N0069G1	No	No	No annotation
C065N0073G1	No	No	gamma-aminobutyrate transaminase subunit precursor isozyme 1 [Solanum lycopersicum]
C065N0077G1	No	No	PREDICTED: ervatamin-B-like [Gossypium raimondii]
C065N0092G1	No	No	PREDICTED: 25S rRNA (cytosine-C(5))-methyltransferase nop2-like [Sesamum indicum]
C065N0119G1	No	No	PREDICTED: uncharacterized aarF domain-containing protein kinase At1g79600, chloroplastic-like [Musa acuminata subsp. malaccensis]
C066N0012G1	No	No	putative lysine decarboxylase family protein [Zostera marina]
C066N0015G1	No	No	hypothetical protein SOVF_043300, partial [Spinacia oleracea]
C066N0022G1	No	No	PREDICTED: uncharacterized protein LOC104234597 [Nicotiana sylvestris]
C066N0026G1	No	No	carboxy-lyase, putative [Ricinus communis]
C066N0028G1	No	No	PREDICTED: uncharacterized protein At2g29880-like [Fragaria vesca subsp. vesca]
C066N0029G1	No	No	PREDICTED: uncharacterized protein LOC105975143 [Erythranthe guttatus]
C066N0038G1	No	Yes	Photosystem II D2 protein [Aegilops tauschii]
C067N0022G1	No	No	PREDICTED: molybdenum cofactor sulfurase {ECO:0000255|HAMAP-Rule:MF_03050} [Nicotiana tomentosiformis]
C068N0017G1	No	No	putative lysine decarboxylase family protein [Zostera marina]
C068N0023G1	No	No	PREDICTED: probable cytokinin riboside 5'-monophosphate phosphoribohydrolase LOGL3-like [Oryza brachyantha]
C068N0032G1	No	No	PREDICTED: uncharacterized protein LOC105648025 [Jatropha curcas]
C068N0043G1	No	No	putative lysine decarboxylase family protein [Zostera marina]
C068N0044G1	No	No	putative lysine decarboxylase family protein [Zostera marina]
C069N0002G1	No	No	hypothetical protein BVRB_9g219420 [Beta vulgaris subsp. vulgaris]
C069N0018G1	No	No	beta-tubulin 6, partial [Triticum aestivum]
C069N0035G1	No	No	hypothetical protein MIMGU_mgv1a020792mg, partial [Erythranthe guttata]
C069N0039G1	No	No	PREDICTED: putative nuclease HARBI1 [Brassica rapa]
C069N0048G1	No	No	PREDICTED: isocitrate dehydrogenase [NADP] [Jatropha curcas]
C069N0068G1	No	No	No annotation
C069N0115G1	No	No	unnamed protein product [Coffea canephora]
C069N0122G1	No	No	PREDICTED: cyclin-dependent kinase C-1-like [Nicotiana tomentosiformis]
C069N0148G1	No	No	PREDICTED: cytochrome P450 CYP736A12 [Vitis vinifera]
C070N0004G1	No	No	PREDICTED: uncharacterized protein LOC104886284, partial [Beta vulgaris subsp. vulgaris]
C070N0010G1	No	No	PREDICTED: uncharacterized protein LOC104649321 [Solanum lycopersicum]
C070N0027G1	No	No	PREDICTED: triphosphate tunel metalloenzyme 3-like [Tarenaya hassleriana]
C070N0038G1	No	No	No annotation
C070N0046G1	No	No	PREDICTED: probable cytokinin riboside 5'-monophosphate phosphoribohydrolase LOGL3-like [Oryza brachyantha]
C071N0006G1	No	No	hypothetical protein B456_010G103000 [Gossypium raimondii]
C071N0078G1	No	No	PREDICTED: triphosphate tunel metalloenzyme 3 isoform X2 [Solanum lycopersicum]
C071N0106G1	No	No	hypothetical protein POPTR_0009s05540g [Populus trichocarpa]
C072N0038G1	No	No	PREDICTED: serine/threonine-protein kinase STN8, chloroplastic-like [Solanum tuberosum]
C072N0050G1	No	No	PREDICTED: uncharacterized protein LOC104237624 isoform X1 [Nicotiana sylvestris]
C072N0082G1	No	No	PREDICTED: aldose reductase [Beta vulgaris subsp. vulgaris]
C072N0098G1	No	No	PREDICTED: auxin-induced protein X15-like [Nicotiana tomentosiformis]
C072N0106G1	No	No	PREDICTED: wall-associated receptor kinase 2-like [Nicotiana tomentosiformis]
C073N0001G1	No	No	hypothetical protein CISIN_1g0367702mg, partial [Citrus sinensis]
C073N0016G1	No	No	PREDICTED: cytokinin riboside 5'-monophosphate phosphoribohydrolase LOG7 isoform X1 [Nelumbo nucifera]
C073N0022G1	No	No	cinnamyl alcohol dehydrogenase [Ipomoea batatas]
C073N0026G1	No	No	hypothetical protein SELMODRAFT_230940 [Selaginella moellendorffii]
C073N0038G1	No	No	hypothetical protein SELMODRAFT_230940 [Selaginella moellendorffii]
C073N0057G1	No	No	PREDICTED: uncharacterized protein LOC104099018 [Nicotiana tomentosiformis]
C074N0011G1	No	No	PREDICTED: dynamin-related protein 1E-like [Erythranthe guttatus]
C074N0081G1	No	No	PREDICTED: BON1-associated protein 2-like [Jatropha curcas]
C074N0088G1	No	No	PREDICTED: protein-ribulosamine 3-kinase, chloroplastic-like [Solanum tuberosum]
C074N0095G1	No	No	PREDICTED: subtilisin-like protease-like [Solanum tuberosum]
C074N0107G1	No	No	PREDICTED: K(+) efflux antiporter 2, chloroplastic-like [Nicotiana tomentosiformis]
C074N0119G1	No	No	putative zinc finger family protein [Capsicum chinense]
C075N0012G1	No	No	PREDICTED: 2-isopropylmalate synthase B-like [Solanum tuberosum]
C075N0030G1	No	No	probable transposase - soybean transposon mariner element Soymar1-related, putative [Medicago truncatula]
C075N0057G1	No	No	hypothetical protein B456_010G103000 [Gossypium raimondii]
C075N0061G1	No	No	PREDICTED: uncharacterized protein LOC105645814 [Jatropha curcas]
C075N0067G1	No	No	unnamed protein product [Coffea canephora]
C075N0070G1	No	No	PREDICTED: 60S ribosomal protein L31 [Fragaria vesca subsp. vesca]
C075N0072G1	No	No	unnamed protein product [Coffea canephora]
C076N0013G1	No	No	No annotation
C076N0037G1	No	No	PREDICTED: uncharacterized protein LOC104890982 [Beta vulgaris subsp. vulgaris]
C076N0055G1	No	No	PREDICTED: uncharacterized protein LOC102627687 [Citrus sinensis]
C076N0072G1	No	No	No annotation
C077N0002G1	No	No	putative lysine decarboxylase family protein [Zostera marina]
C077N0021G1	No	No	putative lysine decarboxylase family protein [Zostera marina]
C077N0027G1	No	No	hypothetical protein BVRB_5g119850 [Beta vulgaris subsp. vulgaris]
C077N0028G1	No	No	No annotation
C077N0029G1	No	No	hypothetical protein [Beta vulgaris]
C078N0068G1	No	No	PREDICTED: uncharacterized protein LOC104645141 [Solanum lycopersicum]
C079N0003G1	No	No	PREDICTED: uncharacterized protein LOC104881892 [Vitis vinifera]
C079N0006G1	No	No	No annotation
C079N0043G1	No	No	hypothetical protein SELMODRAFT_230940 [Selaginella moellendorffii]
C079N0055G1	No	No	40S ribosomal S28 [Gossypium arboreum]
C080N0027G1	No	No	PREDICTED: programmed cell death protein 4 [Nicotiana sylvestris]
C080N0065G1	No	No	PREDICTED: uncharacterized protein LOC102627687 [Citrus sinensis]
C081N0007G1	No	No	PREDICTED: 60S ribosomal protein L7a-2-like [Tarenaya hassleriana]
C081N0017G1	No	No	PREDICTED: uncharacterized protein LOC105975143 [Erythranthe guttatus]
C081N0027G1	No	No	hypothetical protein SELMODRAFT_230940 [Selaginella moellendorffii]
C082N0018G1	No	No	PREDICTED: probable UDP-N-acetylglucosamine--peptide N-acetylglucosaminyltransferase SEC [Sesamum indicum]
C083N0038G1	No	No	PREDICTED: probable methyltransferase PMT27 [Malus domestica]
C083N0069G1	No	No	PREDICTED: pentatricopeptide repeat-containing protein At4g14050, mitochondrial [Nicotiana tomentosiformis]
C084N0048G1	No	No	unnamed protein product [Coffea canephora]
C085N0011G1	No	No	No annotation
C085N0019G1	No	No	PREDICTED: serine acetyltransferase 5-like [Pyrus x bretschneideri]
C085N0024G1	No	No	hypothetical protein NB311A_12814 [Nitrobacter sp. Nb-311A]
C085N0038G1	No	No	PREDICTED: zinc finger protein 830 [Solanum lycopersicum]
C085N0045G1	No	No	hypothetical protein POPTR_0017s02700g [Populus trichocarpa]
C085N0066G1	No	No	cinnamyl alcohol dehydrogenase [Ipomoea batatas]
C086N0012G1	No	No	ORF60h [Pinus koraiensis]
C086N0013G1	No	No	ycf2 protein [Cuscuta gronovii]
C086N0020G1	No	No	PREDICTED: DNA (cytosine-5)-methyltransferase DRM1 [Solanum lycopersicum]
C086N0026G1	No	No	chromomethylase 3, partial [Nicotiana benthamiana]
C086N0038G1	No	No	chromomethylase 3, partial [Nicotiana benthamiana]
C086N0041G1	No	No	chromomethylase 3, partial [Nicotiana benthamiana]
C086N0042G1	No	No	chromomethylase 3, partial [Nicotiana benthamiana]
C086N0044G1	No	No	chromomethylase 3, partial [Nicotiana benthamiana]
C086N0050G1	No	No	PREDICTED: phosphoglucomutase, cytoplasmic [Sesamum indicum]
C087N0002G1	No	No	putative lysine decarboxylase family protein [Zostera marina]
C087N0003G1	No	No	PREDICTED: cytokinin riboside 5'-monophosphate phosphoribohydrolase LOG1-like isoform X1 [Nicotiana sylvestris]
C087N0033G1	No	No	No annotation
C087N0037G1	No	No	PREDICTED: WD repeat-containing protein 43-like [Solanum tuberosum]
C088N0005G1	No	No	PREDICTED: uncharacterized protein LOC101251233 isoform X1 [Solanum lycopersicum]
C088N0015G1	No	No	PREDICTED: protein FLX-like 1 [Nicotiana sylvestris]
C088N0045G1	No	No	PREDICTED: uncharacterized protein LOC104230347, partial [Nicotiana sylvestris]
C089N0017G1	No	No	PREDICTED: DNA (cytosine-5)-methyltransferase 1-like isoform X2 [Nelumbo nucifera]
C089N0018G1	No	No	PREDICTED: DNA (cytosine-5)-methyltransferase CMT3 [Solanum lycopersicum]
C089N0019G1	No	No	chromomethylase 3, partial [Nicotiana benthamiana]
C089N0020G1	No	No	chromomethylase 3, partial [Nicotiana benthamiana]
C089N0023G1	No	No	cinnamyl-alcohol dehydrogenase family protein [Populus trichocarpa]
C090N0024G1	No	No	PREDICTED: alpha-soluble NSF attachment protein [Nicotiana sylvestris]
C090N0051G1	No	No	PREDICTED: alpha-aminoadipic semialdehyde synthase [Nicotiana sylvestris]
C091N0004G1	No	No	PREDICTED: uncharacterized protein LOC103492548 [Cucumis melo]
C091N0029G1	No	No	putative lysine decarboxylase family protein [Zostera marina]
C092N0024G1	No	No	No annotation
C092N0040G1	No	No	PREDICTED: chaperonin CPN60-like 2, mitochondrial [Nicotiana tomentosiformis]
C093N0006G1	No	No	hypothetical protein SELMODRAFT_230940 [Selaginella moellendorffii]
C093N0029G1	No	No	hypothetical protein CICLE_v10013759mg [Citrus clementina]
C094N0003G1	No	No	putative lysine decarboxylase family protein [Zostera marina]
C094N0006G1	No	No	PREDICTED: 1-aminocyclopropane-1-carboxylate oxidase homolog 1-like [Pyrus x bretschneideri]
C094N0016G1	No	No	hypothetical protein SELMODRAFT_230940 [Selaginella moellendorffii]
C095N0005G1	No	No	Receptor-like protein 12 [Morus notabilis]
C095N0008G1	No	No	Os03g0109300 [Oryza sativa Japonica Group]
C095N0013G1	No	No	PREDICTED: auxin efflux carrier component 1-like [Solanum tuberosum]
C095N0018G1	No	No	PREDICTED: uncharacterized protein LOC104221244 [Nicotiana sylvestris]
C096N0005G1	No	No	hypothetical protein M569_10285, partial [Genlisea aurea]
C096N0009G1	No	No	PREDICTED: formin-binding protein 4 isoform X2 [Nicotiana sylvestris]
C096N0015G1	No	No	putative lysine decarboxylase family protein [Zostera marina]
C097N0001G1	No	No	PREDICTED: wall-associated receptor kinase 2-like [Malus domestica]
C097N0013G1	No	No	hypothetical protein ZeamMp018 [Zea mays subsp. mays]
C097N0057G1	No	No	PREDICTED: uncharacterized protein LOC104084817 isoform X1 [Nicotiana tomentosiformis]
C097N0076G1	No	No	PREDICTED: auxin-induced protein 6B-like [Solanum tuberosum]
C097N0087G1	No	No	PREDICTED: uncharacterized protein LOC102598803 [Solanum tuberosum]
C097N0095G1	No	No	unnamed protein product [Coffea canephora]
C098N0001G1	No	No	PREDICTED: 50S ribosomal protein L17, chloroplastic-like [Erythranthe guttatus]
C099N0001G1	No	No	PREDICTED: protein FAR1-RELATED SEQUENCE 5-like [Beta vulgaris subsp. vulgaris]
C099N0016G1	No	No	hypothetical protein SELMODRAFT_230940 [Selaginella moellendorffii]
C099N0018G1	No	No	putative lysine decarboxylase family protein [Zostera marina]
C100N0004G1	No	No	No annotation
C100N0012G1	No	No	Os03g0109300 [Oryza sativa Japonica Group]
C100N0013G1	No	No	ribosomal protein L7Ae/L30e/S12e/Gadd45 family protein [Medicago truncatula]
C100N0016G1	No	No	carboxy-lyase, putative [Ricinus communis]
C100N0025G1	No	No	hypothetical protein CICLE_v10029531mg [Citrus clementina]
C100N0031G1	No	No	hypothetical protein CICLE_v10029531mg [Citrus clementina]
C101N0010G1	No	No	PREDICTED: uncharacterized protein LOC105636343 [Jatropha curcas]
C101N0012G1	No	No	PREDICTED: uncharacterized protein LOC105650170 [Jatropha curcas]
C101N0016G1	No	No	putative lysine decarboxylase family protein [Zostera marina]
C101N0017G1	No	No	PREDICTED: uncharacterized protein LOC104242831 [Nicotiana sylvestris]
C101N0024G1	No	Yes	cytochrome f [Cuscuta gronovii]
C102N0027G1	No	No	PREDICTED: protein POLLEN DEFECTIVE IN GUIDANCE 1 [Nicotiana sylvestris]
C103N0018G1	No	No	PREDICTED: uncharacterized protein LOC104098156 [Nicotiana tomentosiformis]
C104N0013G1	No	No	PREDICTED: protein FAR1-RELATED SEQUENCE 5-like [Beta vulgaris subsp. vulgaris]
C104N0015G1	No	No	PREDICTED: CBL-interacting serine/threonine-protein kinase 6-like [Sesamum indicum]
C104N0028G1	No	No	hypothetical protein CICLE_v10029531mg [Citrus clementina]
C104N0030G1	No	No	putative lysine decarboxylase family protein [Zostera marina]
C104N0037G1	No	No	No annotation
C105N0027G1	No	No	PREDICTED: calcium-binding protein CML42 [Prunus mume]
C106N0015G1	No	No	PREDICTED: lysine-specific demethylase JMJ25-like [Nicotiana tomentosiformis]
C107N0006G1	No	No	carboxy-lyase, putative [Ricinus communis]
C107N0013G1	No	No	PREDICTED: 40S ribosomal protein S3a [Sesamum indicum]
C108N0005G1	No	No	PREDICTED: putative ribonuclease H protein At1g65750 [Phoenix dactylifera]
C109N0006G1	No	No	PREDICTED: pentatricopeptide repeat-containing protein At2g22070 [Nicotiana sylvestris]
C109N0011G1	No	No	PREDICTED: zinc finger BED domain-containing protein RICESLEEPER 1-like [Phoenix dactylifera]
C109N0014G1	No	No	No annotation
C113N0012G1	No	No	hypothetical protein CICLE_v10029531mg [Citrus clementina]
C114N0014G1	No	No	hypothetical protein POPTR_0005s01170g, partial [Populus trichocarpa]
C114N0015G1	No	No	PREDICTED: uncharacterized protein LOC103846154 [Brassica rapa]
C115N0019G1	No	No	hypothetical protein VITISV_016971 [Vitis vinifera]
C117N0003G1	No	No	unnamed protein product [Coffea canephora]
C117N0009G1	No	No	PREDICTED: probable xyloglucan endotransglucosylase/hydrolase protein 16-like [Solanum tuberosum]
C117N0022G1	No	No	putative lysine decarboxylase family protein [Zostera marina]
C120N0009G1	No	No	PREDICTED: adenylosuccinate lyase-like [Solanum tuberosum]
C120N0012G1	No	No	F1-ATP synthase subunit alpha [Nicotiana repanda]
C121N0003G1	No	No	No annotation
C121N0011G1	No	No	hypothetical protein [Ipomoea nil]
C121N0013G1	No	No	PREDICTED: uncharacterized protein LOC104239924 [Nicotiana sylvestris]
C122N0002G1	No	No	No annotation
C122N0013G1	No	No	PREDICTED: protein FAR1-RELATED SEQUENCE 5-like [Beta vulgaris subsp. vulgaris]
C122N0014G1	No	No	PREDICTED: uncharacterized protein LOC104885322 [Beta vulgaris subsp. vulgaris]
C122N0017G1	No	No	hypothetical protein SOVF_189280, partial [Spinacia oleracea]
C126N0003G1	No	No	PREDICTED: glutamine--fructose-6-phosphate aminotransferase [isomerizing] 2-like [Nicotiana sylvestris]
C128N0014G1	No	No	Os02g0189700 [Oryza sativa Japonica Group]
C128N0021G1	No	No	PREDICTED: uncharacterized protein LOC104428079 [Eucalyptus grandis]
C130N0004G1	No	No	PREDICTED: uncharacterized protein LOC101260201 [Solanum lycopersicum]
C131M0006G1	No	No	ribosomal protein L5 (mitochondrion) [Geranium brycei]
C131M0009G1	No	No	hypothetical protein SOVF_057420 [Spinacia oleracea]
C131M0016G1	No	No	hypothetical protein NitaMp153 [Nicotiana tabacum]
C131M0022G1	No	No	ribosomal protein S12 (mitochondrion) [Hyoscyamus niger]
C131M0023G1	No	No	hypothetical protein Salmi_Mp053 (mitochondrion) [Salvia miltiorrhiza]
C131M0028G1	No	No	hypothetical protein Salmi_Mp053 (mitochondrion) [Salvia miltiorrhiza]
C131M0031G1	No	No	conserved hypothetical protein [Ricinus communis]
C131M0041G1	No	No	RecName: Full=Ribosomal protein S12, mitochondrial (mitochondrion) [Petunia x hybrida]
C131M0042G1	No	No	hypothetical protein Salmi_Mp053 (mitochondrion) [Salvia miltiorrhiza]
C131M0044G1	No	No	cytochrome c biogenesis protein [Helianthus annuus]
C135M0004G1	No	No	NADH dehydrogenase, putative [Ricinus communis]
C135M0009G1	No	No	PREDICTED: uncharacterized mitochondrial protein AtMg01110-like [Solanum tuberosum]
C135M0021G1	No	No	Cytochrome c biogenesis [Medicago truncatula]
C135M0022G1	No	No	ribosomal protein S4 (mitochondrion) [Nicotiana tabacum/Hyoscyamus niger cybrid]
C135M0027G1	No	No	cytochrome c biogenesis C (mitochondrion) [Vaccinium macrocarpon]
C135M0033G1	No	No	NADH dehydrogenase, putative [Ricinus communis]
C135M0035G1	No	No	cytochrome c oxidase subunit 3 (mitochondrion) [Francoa sonchifolia]
C135M0037G1	No	No	PREDICTED: uncharacterized mitochondrial protein AtMg01110-like [Solanum tuberosum]
C135M0044G1	No	No	hypothetical protein AMTR_s00003p00271410 [Amborella trichopoda]
C135M0050G1	No	No	NADH dehydrogenase, putative [Ricinus communis]
C135M0051G1	No	No	PREDICTED: cytochrome c oxidase subunit 3 [Musa acuminata subsp. malaccensis]
C135M0052G1	No	No	No annotation
C135M0054G1	No	No	PREDICTED: uncharacterized mitochondrial protein AtMg01110-like [Solanum tuberosum]
C136M0001G1	No	No	abc type heme transporter subunit [Solanum tuberosum]
C136M0002G1	No	No	conserved hypothetical protein [Ricinus communis]
C136M0004G1	No	No	hypothetical protein Salmi_Mp053 (mitochondrion) [Salvia miltiorrhiza]
C136M0013G1	No	No	ribosomal protein S12 (mitochondrion) [Hyoscyamus niger]
C136M0014G1	No	No	hypothetical protein Salmi_Mp053 (mitochondrion) [Salvia miltiorrhiza]
C136M0017G1	No	No	hypothetical protein Salmi_Mp053 (mitochondrion) [Salvia miltiorrhiza]
C136M0023G1	No	No	Mitochondrial protein, putative [Medicago truncatula]
C136M0027G1	No	No	RecName: Full=Ribosomal protein S12, mitochondrial (mitochondrion) [Petunia x hybrida]
C139M0001G1	No	No	NADH-dehydrogenase subunit 2, partial (mitochondrion) [Panax ginseng]
C139M0007G1	No	No	hypothetical protein (mitochondrion) [Vicia faba]
C139M0014G1	No	No	hypothetical protein EUTSA_v10015648mg [Eutrema salsugineum]
C139M0015G1	No	No	hypothetical protein NitaMp056 [Nicotiana tabacum]
C139M0026G1	No	No	orf109 (mitochondrion) [Panax ginseng]
C140M0003G1	No	No	NADH dehydrogenase subunit 2, partial (mitochondrion) [Nicotiana tabacum/Hyoscyamus niger cybrid]
C140M0005G1	No	No	hypothetical protein EUTSA_v10015648mg [Eutrema salsugineum]
C140M0009G1	No	No	ribosomal protein S3, partial (mitochondrion) [Erycibe coccinea]
C140M0010G1	No	No	cytochrome b, partial (mitochondrion) [Fragaria mandshurica]
C140M0015G1	No	No	ribosomal protein S1 (mitochondrion) [Nicotiana tabacum/Hyoscyamus niger cybrid]
C140M0022G1	No	No	NADH dehydrogenase subunit 5 (mitochondrion) [Hyoscyamus niger]
C140M0023G1	No	No	orf104 [Vitis vinifera]
C140M0030G1	No	No	hypothetical protein EUTSA_v10015648mg [Eutrema salsugineum]
C140M0031G1	No	No	orf128 (mitochondrion) [Eruca vesicaria subsp. sativa]
C143M0005G1	No	No	Mitochondrial protein, putative [Medicago truncatula]
C143M0008G1	No	No	ribosomal protein S1 (mitochondrion) [Nicotiana tabacum/Hyoscyamus niger cybrid]
C143M0012G1	No	No	hypothetical protein NitaMp056 [Nicotiana tabacum]
C143M0013G1	No	No	NADH dehydrogenase subunit 2, partial (mitochondrion) [Nicotiana tabacum/Hyoscyamus niger cybrid]
C143M0018G1	No	No	No annotation
C143M0019G1	No	No	NADH dehydrogenase subunit 5 (mitochondrion) [Silene vulgaris]
C143M0020G1	No	No	orf104 [Vitis vinifera]
C143M0025G1	No	No	Mitochondrial protein, putative [Medicago truncatula]
C145N0005G1	No	No	PREDICTED: protein FAR1-RELATED SEQUENCE 5-like [Beta vulgaris subsp. vulgaris]
C146M0005G1	No	No	hypothetical protein EUTSA_v10015648mg [Eutrema salsugineum]
C146M0006G1	No	No	orf128 (mitochondrion) [Eruca vesicaria subsp. sativa]
C146M0010G1	No	No	hypothetical protein NitaMp056 [Nicotiana tabacum]
C147N0004G1	No	No	PREDICTED: putative E3 ubiquitin-protein ligase UBR7-like [Solanum tuberosum]
C149M0012G1	No	No	hypothetical protein SOVF_057420 [Spinacia oleracea]
C149M0016G1	No	No	Cytochrome c oxidase subunit 2 [Triticum urartu]
C149M0019G1	No	No	orf109 (mitochondrion) [Panax ginseng]
C149M0024G1	No	No	protein of unknown function [Legionella pneumophila subsp. pneumophila]
C149M0028G1	No	No	NADH dehydrogenase subunit 2 (mitochondrion) [Vaccinium macrocarpon]
C149M0034G1	No	No	NADH dehydrogenase subunit 4 [Nicotiana tabacum]
C149M0035G1	No	No	hypothetical protein SOVF_057420 [Spinacia oleracea]
C149M0038G1	No	No	cytochrome c oxidase subunit 2 (mitochondrion) [Geranium incanum]
C149M0042G1	No	No	hypothetical protein BevumaM_p010 [Beta vulgaris subsp. maritima]
C154M0003G1	No	No	hypothetical protein NitaMp027 [Nicotiana tabacum]
C154M0012G1	No	No	ribosomal protein S1 (mitochondrion) [Hyoscyamus niger]
C154M0019G1	No	No	orf109 (mitochondrion) [Panax ginseng]
C154M0021G1	No	No	Cytochrome c oxidase subunit 2 [Triticum urartu]
C154M0026G1	No	No	hypothetical protein SOVF_057420 [Spinacia oleracea]
C154M0033G1	No	No	ribosomal protein L5 (mitochondrion) [Geranium brycei]
C158N0003G1	No	No	PREDICTED: signal recognition particle receptor subunit alpha homolog [Nicotiana sylvestris]
C159N0003G1	No	No	putative beta 1,2-xylosyltransferase [Nicotiana tabacum]
C162M0012G1	No	No	hypothetical protein BevumaM_p155 [Beta vulgaris subsp. maritima]
C162M0019G1	No	No	ATP synthase F1 subunit 1 (mitochondrion) [Nicotiana tabacum]
C162M0021G1	No	No	cytochrome c oxidase subunit 1 [Genlisea aurea]
C162M0023G1	No	No	PREDICTED: uncharacterized mitochondrial protein AtMg01110-like [Solanum tuberosum]
C163N0002G1	No	No	PREDICTED: uncharacterized protein LOC104104253 [Nicotiana tomentosiformis]
C164N0001G1	No	No	PREDICTED: SOSS complex subunit B homolog isoform X3 [Solanum lycopersicum]
C164N0013G1	No	No	PREDICTED: 60S ribosomal protein L7-2-like [Nicotiana sylvestris]
C164N0015G1	No	No	PREDICTED: probable purine permease 11-like [Solanum tuberosum]
C165N0005G1	No	No	PREDICTED: 11-beta-hydroxysteroid dehydrogenase 1B-like [Nicotiana sylvestris]
C173M0008G1	No	No	NADH dehydrogenase subunit 5, partial (mitochondrion) [Halophytum ameghinoi]
C173M0010G1	No	No	hypothetical protein PHAVU_005G088500g, partial [Phaseolus vulgaris]
C173M0016G1	No	No	Mitochondrial protein, putative [Medicago truncatula]
C175M0001G1	No	No	conserved hypothetical protein [Ricinus communis]
C175M0003G1	No	No	hypothetical protein Salmi_Mp053 (mitochondrion) [Salvia miltiorrhiza]
C175M0005G1	No	No	hypothetical protein Salmi_Mp053 (mitochondrion) [Salvia miltiorrhiza]
C175M0008G1	No	No	conserved hypothetical protein [Ricinus communis]
C176M0001G1	No	No	NADH dehydrogenase, putative [Ricinus communis]
C176M0009G1	No	No	cytochrome c maturation protein CcmC [Nicotiana tabacum]
C176M0012G1	No	No	cytochrome oxidase subunit, putative [Ricinus communis]
C176M0018G1	No	No	NADH ubiquinone oxidoreductase subunit 5, partial (mitochondrion) [Vicia faba]
C176M0025G1	No	No	hypothetical protein PHAVU_005G088500g, partial [Phaseolus vulgaris]
C176M0028G1	No	No	hypothetical protein B456_001G163500 [Gossypium raimondii]
C176M0029G1	No	No	RecName: Full=ATP synthase protein MI25; AltName: Full=ORF 25 []
C177N0002G1	No	No	unnamed protein product [Coffea canephora]
C185M0005G1	No	No	hypothetical protein (mitochondrion) [Vicia faba]
C185M0010G1	No	No	NADH-dehydrogenase subunit 2, partial (mitochondrion) [Panax ginseng]
C185M0015G1	No	No	orf109 (mitochondrion) [Panax ginseng]
C185M0022G1	No	No	hypothetical protein (mitochondrion) [Vicia faba]
C186M0001G1	No	No	orf129b gene product (mitochondrion) [Beta vulgaris subsp. vulgaris]
C186M0002G1	No	No	ribosomal protein S12 [Cucumis sativus]
C186M0006G1	No	No	orf109 (mitochondrion) [Panax ginseng]
C186M0012G1	No	No	hypothetical protein (mitochondrion) [Vicia faba]
C186M0016G1	No	No	NADH-dehydrogenase subunit 2, partial (mitochondrion) [Panax ginseng]
C186M0020G1	No	No	ribosomal protein L5 (mitochondrion) [Geranium brycei]
C186M0021G1	No	No	hypothetical protein MIMGU_mgv1a025132mg [Erythranthe guttata]
C187N0007G1	No	No	PREDICTED: probable purine permease 11 isoform X2 [Populus euphratica]
C188N0001G1	No	No	PREDICTED: probable F-box protein At4g22030 [Erythranthe guttatus]
C188N0002G1	No	No	No annotation
C189M0002G1	No	No	hypothetical protein Salmi_Mp053 (mitochondrion) [Salvia miltiorrhiza]
C190N0002G1	No	No	PREDICTED: cytokinin riboside 5'-monophosphate phosphoribohydrolase LOG3 [Solanum lycopersicum]
C191N0004G1	No	No	Homeobox protein knotted-1-like 3 [Glycine soja]
C192M0003G1	No	No	cytochrome c maturation protein CcmB (mitochondrion) [Capsicum annuum]
C192M0010G1	No	No	hypothetical protein PHAVU_005G088500g, partial [Phaseolus vulgaris]
C192M0021G1	No	No	PREDICTED: ribosomal protein S4, mitochondrial [Solanum lycopersicum]
C196M0002G1	No	No	hypothetical protein Salmi_Mp053 (mitochondrion) [Salvia miltiorrhiza]
C196M0003G1	No	No	ribosomal protein S12 (mitochondrion) [Hyoscyamus niger]
C198N0002G1	No	No	unknown [Populus trichocarpa]
C198N0003G1	No	No	PREDICTED: probable strigolactone esterase DAD2 [Musa acuminata subsp. malaccensis]
C202M0001G1	No	No	ribosomal protein S3, partial (mitochondrion) [Jacquemontia reclinata]
C202M0002G1	No	No	apocytochrome b, partial (mitochondrion) [Geranium brycei]
C202M0003G1	No	No	hypothetical protein NitaMp056 [Nicotiana tabacum]
C202M0005G1	No	No	ribosomal protein S1 (mitochondrion) [Hyoscyamus niger]
C202M0010G1	No	No	PREDICTED: LOW QUALITY PROTEIN: putative cytochrome c biogenesis ccmF-like mitochondrial protein [Sesamum indicum]
C204N0004G1	No	No	PREDICTED: protein FAR1-RELATED SEQUENCE 5-like [Beta vulgaris subsp. vulgaris]
C205N0006G1	No	No	PREDICTED: zinc transporter 8-like [Solanum tuberosum]
C208M0004G1	No	No	hypothetical protein SOVF_133260, partial [Spinacia oleracea]
C208M0008G1	No	No	No annotation
C208M0010G1	No	No	hypothetical protein VITISV_029799 [Vitis vinifera]
C208M0014G1	No	No	hypothetical protein PRUPE_ppa026667mg, partial [Prunus persica]
C208M0016G1	No	No	ATP synthase F0 subunit 6 (mitochondrion) [Nicotiana tabacum]
C212N0002G1	No	No	PREDICTED: mediator of RNA polymerase II transcription subunit 17 [Nicotiana tomentosiformis]
C212N0004G1	No	No	PREDICTED: uncharacterized protein LOC103927783 isoform X2 [Pyrus x bretschneideri]
C216N0002G1	No	No	TATA-box binding protein [Zostera marina]
C220M0002G1	No	No	No annotation
C220M0006G1	No	No	hypothetical protein SOVF_057420 [Spinacia oleracea]
C220M0010G1	No	No	NADH dehydrogenase subunit 7 (mitochondrion) [Rhazya stricta]
C220M0012G1	No	No	orf109 (mitochondrion) [Panax ginseng]
C220M0013G1	No	No	25 kDa membrane protein (mitochondrion) [Beta vulgaris subsp. vulgaris]
C220M0019G1	No	No	PREDICTED: LOW QUALITY PROTEIN: NADH-ubiquinone oxidoreductase chain 5-like [Solanum tuberosum]
C221M0003G1	No	No	hypothetical protein Salmi_Mp053 (mitochondrion) [Salvia miltiorrhiza]
C222M0004G1	No	No	hypothetical protein VITISV_029799 [Vitis vinifera]
C222M0005G1	No	No	orf224 (mitochondrion) [Eruca vesicaria subsp. sativa]
C225M0002G1	No	No	ribosomal protein S12 (mitochondrion) [Hyoscyamus niger]
C225M0003G1	No	No	hypothetical protein Salmi_Mp053 (mitochondrion) [Salvia miltiorrhiza]
C228N0002G1	No	No	putative lysine decarboxylase family protein [Zostera marina]
C235M0001G1	No	No	NADH dehydrogenase subunit 4 (mitochondrion) [Vicia faba]
C235M0003G1	No	No	hypothetical protein NitaMp076 [Nicotiana tabacum]
C235M0005G1	No	No	hypothetical protein SOVF_057420 [Spinacia oleracea]
C235M0007G1	No	No	ribosomal protein L5 (mitochondrion) [Geranium brycei]
C235M0010G1	No	No	hypothetical protein (mitochondrion) [Capsicum annuum]
C235M0011G1	No	No	NADH-dehydrogenase subunit 2, partial (mitochondrion) [Panax ginseng]
C235M0012G1	No	No	cytochrome C biogenesis ccmF protein [Medicago truncatula]
C238M0002G1	No	No	NADH dehydrogenase subunit 5 [Balanops vieillardii]
C238M0003G1	No	No	hypothetical protein (mitochondrion) [Vicia faba]
C253M0001G1	No	No	apocytochrome b (mitochondrion) [Batis maritima]

## Sheet: Supplementary Data 3b
Supplementary Data 3b. R genes in Cuscuta australis and 7Ref-Species
	R genes in eight species
	Arabidopsis thaliana	Capsicum annuum	Cuscuta australis	Coffea canephora	Ipomoea nil	Mimulus guttatus	Solanum lycopersicum	Solanum tuberosum
Gene ID	AT1G10920	Capana01g000209	C092N0025E0.1	Cc01_g00010	INIL02g10412.t1	Migut.E01267	Solyc04g026110.2	PGSC0003DMG400027867
	AT1G12280	Capana01g000447	C025N0378E0.1	Cc01_g00390	INIL02g10410.t1	Migut.E00976	Solyc04g026110.2	PGSC0003DMG400029314
	AT1G12220	Capana01g000862	C001N0324G0.1	Cc01_g00440	INIL05g10518.t1	Migut.E00971	Solyc04g011990.1	PGSC0003DMG402007871
	AT1G12210	Capana01g000870	C150N0001G0.1	Cc01_g00420	INIL02g10635.t1	Migut.E00972	Solyc04g025820.1	PGSC0003DMG400004303
	AT1G12290	Capana01g000864	C030N0195E0.1	Cc01_g00420	INIL02g10636.t1	Migut.E00974	Solyc04g015630.2	PGSC0003DMG400004295
	AT1G15890	Capana01g000911	C024N0005M0.1	Cc01_g00420	INIL02g10636.t1	Migut.E01135	Solyc04g008160.1	PGSC0003DMG400029344
	AT1G17600	Capana01g000913	C150N0004M0.1	Cc01_g00470	INIL03g11460.t1	Migut.E00947	Solyc04g007050.2	PGSC0003DMG400034825
	AT1G17610	Capana01g001244	C150N0006M0.1	Cc01_g00470	INIL12g01170.t1	Migut.E00947	Solyc04g011980.1	PGSC0003DMG401002242
	AT1G17615	Capana01g001245	C061N0084E0.1	Cc01_g00430	INIL12g01171.t1	Migut.E00947	Solyc04g025840.1	PGSC0003DMG400007869
	AT1G27170	Capana01g001778	C061N0085E0.1	Cc01_g00520	INIL10g12572.t1	Migut.E00499	Solyc04g009660.2	PGSC0003DMG400004579
	AT1G27180	Capana01g002446	C061N0086E0.1	Cc01_g00570	INIL10g13159.t1	Migut.E01043	Solyc04g009240.1	PGSC0003DMG402002917
	AT1G31540	Capana01g002954	C017N0239E0.1	Cc01_g00550	INIL10g13163.t1	Migut.E00320	Solyc04g009690.1	PGSC0003DMG400029313
	AT1G33560	Capana01g003486	C001N0325E0.1	Cc01_g00590	INIL10g13163.t1	Migut.O00850	Solyc04g011890.1	PGSC0003DMG400004296
	AT1G50180	Capana01g003486	C017N0238E0.1	Cc01_g00910	INIL10g13172.t1	Migut.N00544	Solyc04g009070.1	PGSC0003DMG400007872
	AT1G51480	Capana01g003527	C012N0337E0.1	Cc01_g00950	INIL10g13175.t1	Migut.N00807	Solyc04g009270.2	PGSC0003DMG400013889
	AT1G52660	Capana01g003776		Cc01_g00950	INIL10g13181.t1	Migut.N02073	Solyc04g009130.2	PGSC0003DMG400029405
	AT1G53350	Capana01g004043		Cc01_g01140	INIL10g13181.t1	Migut.N02150	Solyc04g009130.2	PGSC0003DMG400029415
	AT1G56510	Capana01g004035		Cc01_g01340	INIL10g13181.t1	Migut.D01905	Solyc04g008180.1	PGSC0003DMG400013891
	AT1G56520	Capana01g004082		Cc01_g01600	INIL10g13302.t1	Migut.D01905	Solyc04g008120.1	PGSC0003DMG401007871
	AT1G56540	Capana01g004189		Cc01_g01670	INIL08g13548.t1	Migut.D01766	Solyc04g048910.1	PGSC0003DMG402002242
	AT1G58410	Capana01g004188		Cc01_g01770	INIL06g15104.t1	Migut.D01507	Solyc04g012010.2	PGSC0003DMG400018903
	AT1G58400	Capana01g004191		Cc01_g01740	INIL06g15102.t1	Migut.D02024	Solyc04g079420.2	PGSC0003DMG402004578
	AT1G58390	Capana01g004186		Cc01_g01820	INIL06g15127.t1	Migut.D01799	Solyc04g007490.2	PGSC0003DMG401007575
	AT1G59218	Capana01g004187		Cc01_g01840	INIL06g15111.t1	Migut.D01634	Solyc04g051210.1	PGSC0003DMG400013736
	AT1G58848	Capana01g004273		Cc01_g01800	INIL06g15124.t1	Migut.D01641	Solyc04g005550.1	PGSC0003DMG400002920
	AT1G58602	Capana01g004274		Cc01_g01750	INIL06g15113.t1	Migut.D01641	Solyc04g015640.1	PGSC0003DMG400024273
	AT1G58807	Capana01g004275		Cc01_g01730	INIL06g15116.t1	Migut.D01718	Solyc04g007320.1	PGSC0003DMG400007867
	AT1G59124	Capana01g004287		Cc01_g01720	INIL06g15108.t1	Migut.D01801	Solyc04g007060.2	PGSC0003DMG400007870
	AT1G59620	Capana01g004387		Cc01_g01790	INIL06g15120.t1	Migut.D01949	Solyc04g039990.2	PGSC0003DMG400013904
	AT1G59780	Capana01g004392		Cc01_g02020	INIL06g15170.t1	Migut.D01502	Solyc04g012000.1	PGSC0003DMG401015877
	AT1G61190	Capana01g004393		Cc01_g02320	INIL06g15172.t1	Migut.D02029	Solyc04g005540.2	PGSC0003DMG400011528
	AT1G61310	Capana01g004395		Cc01_g02350	INIL12g01525.t1	Migut.D01510	Solyc04g009250.1	PGSC0003DMG400023645
	AT1G61300	Capana02g001448		Cc01_g02280	INIL12g15791.t1	Migut.D02000	Solyc04g056570.2	PGSC0003DMG400024231
	AT1G61180	Capana02g001445		Cc01_g02310	INIL01g15943.t1	Migut.D01730	Solyc04g007070.2	PGSC0003DMG402015877
	AT1G62630	Capana02g001536		Cc01_g02240	INIL01g15945.t1	Migut.D01772	Solyc04g009290.1	PGSC0003DMG400015872
	AT1G63360	Capana02g001539		Cc01_g02500	INIL11g16133.t1	Migut.D01486	Solyc04g008130.1	PGSC0003DMG400011524
	AT1G63350	Capana02g001535		Cc01_g02490	INIL06g16194.t1	Migut.D01486	Solyc04g009090.1	PGSC0003DMG400029462
	AT1G63750	Capana02g001561		Cc01_g02870	INIL02g16444.t1	Migut.D01955	Solyc04g007030.2	PGSC0003DMG400032582
	AT1G63730	Capana02g002735		Cc01_g03010	INIL02g16442.t1	Migut.D02042	Solyc04g011960.1	PGSC0003DMG400020935
	AT1G63740	Capana02g003136		Cc01_g03020	INIL03g17762.t1	Migut.D01973	Solyc04g008140.1	PGSC0003DMG400037159
	AT1G63880	Capana03g001869		Cc01_g02910	INIL03g17763.t1	Migut.D01513	Solyc04g009150.1	PGSC0003DMG400029505
	AT1G63870	Capana03g001868		Cc01_g03180	INIL00g22653.t1	Migut.D01655	Solyc04g015220.2	PGSC0003DMG401010614
	AT1G63860	Capana03g001871		Cc01_g03250	INIL08g23108.t1	Migut.D01767	Solyc04g009110.1	PGSC0003DMG400032572
	AT1G64070	Capana03g001876		Cc01_g03240	INIL08g23108.t1	Migut.D01771	Solyc04g015210.2	PGSC0003DMG400011525
	AT1G65850	Capana03g001884		Cc01_g04980	INIL08g23107.t1	Migut.D01519	Solyc04g009100.1	PGSC0003DMG400011517
	AT1G66090	Capana03g001880		Cc01_g05220	INIL08g23109.t1	Migut.D01975	Solyc04g009100.1	PGSC0003DMG400032580
	AT1G69550	Capana03g001889		Cc01_g05230	INIL08g23109.t1	Migut.D01904	Solyc04g009120.1	PGSC0003DMG400006531
	AT1G72860	Capana03g001933		Cc01_g05240	INIL08g23105.t1	Migut.D01731	Solyc04g015240.1	PGSC0003DMG400029453
	AT1G72850	Capana03g001934		Cc01_g05270	INIL08g23105.t1	Migut.D01978	Solyc04g048920.1	PGSC0003DMG401011522
	AT1G72840	Capana03g003370		Cc01_g05280	INIL08g23105.t1	Migut.D01924	Solyc04g008200.2	PGSC0003DMG400032576
	AT1G72940	Capana03g003370		Cc01_g05660	INIL08g23105.t1	Migut.D01649	Solyc04g009260.1	PGSC0003DMG402011522
	AT1G72910	Capana03g003524		Cc01_g06910	INIL08g23112.t1	Migut.D01846	Solyc04g009080.1	PGSC0003DMG400011521
	AT1G72950	Capana03g003523		Cc01_g07510	INIL08g23112.t1	Migut.D01537	Solyc04g008190.1	PGSC0003DMG400010612
	AT1G72890	Capana03g003747		Cc01_g08110	INIL08g23111.t1	Migut.D01682	Solyc04g025850.1	PGSC0003DMG400030045
	AT1G72870	Capana03g003915		Cc01_g08110	INIL04g02333.t1	Migut.D01724	Solyc10g055120.1	PGSC0003DMG400010527
	AT1G72900	Capana03g003920		Cc01_g08070	INIL04g23410.t1	Migut.D02046	Solyc10g085780.1	PGSC0003DMG401011526
	AT2G14080	Capana03g003960		Cc01_g07950	INIL06g23727.t1	Migut.D02027	Solyc10g051050.1	PGSC0003DMG400029506
	AT2G16870	Capana03g003963		Cc01_g08120	INIL12g24635.t1	Migut.D01705	Solyc10g008230.1	PGSC0003DMG400029504
	AT2G17050	Capana03g003957		Cc01_g07930	INIL12g24627.t1	Migut.D01309	Solyc10g074640.1	PGSC0003DMG402032547
	AT2G17060	Capana03g003962		Cc01_g07940	INIL12g24626.t1	Migut.D01749	Solyc10g054970.1	PGSC0003DMG400002217
	AT3G04220	Capana03g003970		Cc01_g07920	INIL01g25649.t1	Migut.D01952	Solyc10g008240.2	PGSC0003DMG402011526
	AT3G04210	Capana03g003967		Cc01_g07920	INIL00g25982.t1	Migut.D01518	Solyc10g076440.1	PGSC0003DMG400002820
	AT3G07040	Capana03g003974		Cc01_g08050	INIL14g26147.t1	Migut.D01979	Solyc10g050050.1	PGSC0003DMG400019740
	AT3G14470	Capana03g004163		Cc02_g12220	INIL14g26145.t1	Migut.D01953	Solyc10g008220.2	PGSC0003DMG400024234
	AT3G14460	Capana03g004239		Cc02_g26540	INIL14g26143.t1	Migut.D01684	Solyc10g008220.2	PGSC0003DMG400011520
	AT3G15700	Capana03g004224		Cc02_g26510	INIL14g26149.t1	Migut.D01643	Solyc10g085460.1	PGSC0003DMG400029460
	AT3G25510	Capana03g004238		Cc02_g30000	INIL14g26142.t1	Migut.D01736	Solyc10g055050.1	PGSC0003DMG400011523
	AT3G25505	Capana03g004241		Cc02_g28720	INIL14g26152.t1	Migut.D01798	Solyc10g054600.1	PGSC0003DMG400016029
	AT3G44400	Capana03g004240		Cc02_g28720	INIL14g26171.t1	Migut.D01969	Solyc10g050740.1	PGSC0003DMG400011529
	AT3G44480	Capana03g004264		Cc02_g29990	INIL14g26174.t1	Migut.D01948	Solyc10g055080.1	PGSC0003DMG400011529
	AT3G44670	Capana03g004252		Cc02_g29990	INIL14g26172.t1	Migut.D01981	Solyc10g055170.1	PGSC0003DMG400019732
	AT3G44630	Capana03g004253		Cc02_g30020	INIL05g02732.t1	Migut.D01845	Solyc10g055170.1	PGSC0003DMG400002947
	AT3G46530	Capana03g004261		Cc02_g28660	INIL05g02800.t1	Migut.D01707	Solyc10g086590.1	PGSC0003DMG400023656
	AT3G46710	Capana03g004259		Cc02_g28600	INIL05g02800.t1	Migut.D01735	Solyc10g047320.1	PGSC0003DMG400006533
	AT3G46730	Capana03g004256		Cc02_g29750	INIL10g28999.t1	Migut.D02028	Solyc10g055140.1	PGSC0003DMG400032584
	AT3G50950	Capana03g004263		Cc02_g28730	INIL15g29435.t1	Migut.D01304	Solyc10g054940.1	PGSC0003DMG400019741
	AT3G51570	Capana03g004254		Cc02_g28730	INIL15g29426.t1	Migut.D02006	Solyc00g102400.2	PGSC0003DMG400029457
	AT3G51560	Capana03g004382		Cc02_g28000	INIL15g29427.t1	Migut.D01526	Solyc06g008800.1	PGSC0003DMG400007999
	AT4G08450	Capana03g004470		Cc02_g29910	INIL09g30394.t1	Migut.D01716	Solyc06g065000.1	PGSC0003DMG401016933
	AT4G09360	Capana03g004466		Cc02_g29870	INIL09g30443.t1	Migut.D01998	Solyc06g064720.1	PGSC0003DMG400006003
	AT4G09430	Capana03g004460		Cc02_g29930	INIL09g30531.t1	Migut.D02026	Solyc06g064780.1	PGSC0003DMG400005970
	AT4G09420	Capana03g004459		Cc02_g29890	INIL08g31014.t1	Migut.D01956	Solyc06g008400.1	PGSC0003DMG400041458
	AT4G10780	Capana03g004465		Cc02_g29890	INIL08g31015.t1	Migut.D01503	Solyc06g064760.1	PGSC0003DMG400032581
	AT4G11170	Capana03g004618		Cc02_g29950	INIL08g31021.t1	Migut.D01968	Solyc06g062440.2	PGSC0003DMG403015877
	AT4G12020	Capana04g000493		Cc02_g28750	INIL08g31024.t1	Migut.D01483	Solyc06g064680.1	PGSC0003DMG400011527
	AT4G12010	Capana04g000689		Cc02_g32490	INIL08g31022.t1	Migut.D01997	Solyc06g008380.1	PGSC0003DMG400032578
	AT4G14370	Capana04g000687		Cc02_g33000	INIL08g31136.t1	Migut.D01700	Solyc06g008770.1	PGSC0003DMG400030044
	AT4G16900	Capana04g000688		Cc02_g33080	INIL15g31265.t1	Migut.D01903	Solyc06g064690.1	PGSC0003DMG400000813
	AT4G16960	Capana04g002287		Cc02_g33010	INIL05g32026.t1	Migut.D01903	Solyc06g064690.1	PGSC0003DMG400005577
	AT4G16940	Capana04g002369		Cc02_g33990	INIL04g32643.t1	Migut.D01954	Solyc06g064750.1	PGSC0003DMG400025545
	AT4G16920	Capana04g002555		Cc02_g36200	INIL07g33520.t1	Migut.D01484	Solyc06g008480.1	PGSC0003DMG400046201
	AT4G16950	Capana04g002582		Cc02_g36200	INIL07g33520.t1	Migut.D01522	Solyc06g048910.1	PGSC0003DMG400025611
	AT4G16860	Capana04g002582		Cc02_g36190	INIL00g33985.t1	Migut.D01535	Solyc06g008790.2	PGSC0003DMG401013522
	AT4G16890	Capana04g002834		Cc02_g36310	INIL00g33989.t1	Migut.D01782	Solyc06g008450.2	PGSC0003DMG400025099
	AT4G16990	Capana04g002834		Cc02_g36250	INIL04g34000.t1	Migut.D01945	Solyc02g032260.1	PGSC0003DMG400028339
	AT4G19050	Capana05g000015		Cc02_g36250	INIL04g34001.t1	Migut.D01726	Solyc02g070370.2	PGSC0003DMG400018429
	AT4G19060	Capana05g000120		Cc03_g04520	INIL00g33994.t1	Migut.D01919	Solyc02g030290.1	PGSC0003DMG400002357
	AT4G19520	Capana05g000122		Cc03_g04710	INIL00g33997.t1	Migut.D01702	Solyc02g027080.1	PGSC0003DMG400021779
	AT4G19530	Capana05g000118		Cc03_g04680	INIL04g34024.t1	Migut.D02044	Solyc02g070730.1	PGSC0003DMG400018441
	AT4G19500	Capana05g000121		Cc03_g04730	INIL04g34022.t1	Migut.D01980	Solyc02g036270.2	PGSC0003DMG401022603
	AT4G19500	Capana05g000301		Cc03_g04730	INIL04g34025.t1	Migut.D01966	Solyc02g037540.1	PGSC0003DMG400025615
	AT4G19510	Capana05g000305		Cc03_g05270	INIL04g34019.t1	Migut.D01752	Solyc02g090380.2	PGSC0003DMG400008449
	AT4G26090	Capana05g000309		Cc03_g05490	INIL04g34021.t1	Migut.D01752	Solyc02g084890.1	PGSC0003DMG400008449
	AT4G27220	Capana05g000309		Cc03_g05850	INIL07g34446.t1	Migut.D01679	Solyc02g082050.2	PGSC0003DMG400030498
	AT4G27190	Capana05g000297		Cc03_g05830	INIL07g34448.t1	Migut.D01500	Solyc02g070750.1	PGSC0003DMG400013490
	AT4G33300	Capana05g000306		Cc03_g05830	INIL07g34443.t1	Migut.D01848	Solyc02g032650.2	PGSC0003DMG400045962
	AT4G36140	Capana05g000462		Cc03_g06300	INIL07g34476.t1	Migut.D01976	Solyc02g070410.1	PGSC0003DMG400003380
	AT4G36140	Capana05g000461		Cc03_g06300	INIL07g34476.t1	Migut.D01719	Solyc02g032240.1	PGSC0003DMG400018619
	AT4G36150	Capana05g000596		Cc03_g06170	INIL07g34477.t1	Migut.D01768	Solyc02g084450.2	PGSC0003DMG400018428
	AT5G04720	Capana05g000686		Cc03_g06090	INIL07g34497.t1	Migut.D01696	Solyc03g094100.1	PGSC0003DMG400023062
	AT5G05400	Capana05g000738		Cc03_g06210	INIL14g35278.t1	Migut.D01174	Solyc03g006750.1	PGSC0003DMG400000816
	AT5G11250	Capana05g000719		Cc03_g06190	INIL09g35871.t1	Migut.D01918	Solyc03g005650.1	PGSC0003DMG400013486
	AT5G17680	Capana05g000713		Cc03_g06140	INIL01g36574.t1	Migut.D01797	Solyc03g005670.2	PGSC0003DMG400003353
	AT5G17970	Capana05g000769		Cc03_g06140	INIL01g36569.t1	Migut.D01725	Solyc03g005660.2	PGSC0003DMG400043650
	AT5G17880	Capana05g000842		Cc03_g06200	INIL01g36578.t1	Migut.D01864	Solyc03g078300.1	PGSC0003DMG400030497
	AT5G17890	Capana05g000844		Cc03_g06330	INIL10g41061.t1	Migut.D01800	Solyc03g053070.1	PGSC0003DMG400013506
	AT5G18350	Capana05g000845		Cc03_g06570	INIL10g41069.t1	Migut.D02002	Solyc07g039410.2	PGSC0003DMG400018442
	AT5G18370	Capana05g000892		Cc03_g07200	INIL14g41448.t1	Migut.D01944	Solyc07g052790.1	PGSC0003DMG400000815
	AT5G18360	Capana05g001375		Cc03_g08230	INIL00g42288.t1	Migut.D01722	Solyc07g039390.1	PGSC0003DMG400002278
	AT5G22690	Capana05g001602		Cc03_g08290	INIL01g42447.t1	Migut.D01633	Solyc07g053020.1	PGSC0003DMG400018463
	AT5G35450	Capana05g001606		Cc03_g08290	INIL01g42446.t1	Migut.D01633	Solyc07g055610.1	PGSC0003DMG402030883
	AT5G36930	Capana05g001611		Cc03_g08260	INIL01g42450.t1	Migut.D01776	Solyc07g044800.2	PGSC0003DMG401030883
	AT5G38340	Capana05g001608		Cc03_g08270	INIL10g42762.t1	Migut.D01717	Solyc07g044800.2	PGSC0003DMG400017062
	AT5G38350	Capana05g001752		Cc03_g08530	INIL05g04500.t1	Migut.D01867	Solyc07g015900.1	PGSC0003DMG400018462
	AT5G38850	Capana05g001751		Cc03_g08540	INIL01g04911.t1	Migut.D01972	Solyc07g039420.1	PGSC0003DMG400002271
	AT5G40910	Capana05g001785		Cc03_g08560	INIL01g05078.t1	Migut.D01851	Solyc07g049700.1	PGSC0003DMG400029590
	AT5G41550	Capana05g001827		Cc03_g08520	INIL01g05090.t1	Migut.D01701	Solyc07g052770.2	PGSC0003DMG400002277
	AT5G41740	Capana05g002015		Cc03_g09340	INIL01g05085.t1	Migut.D01728	Solyc07g039400.1	PGSC0003DMG400002277
	AT5G40090	Capana05g002073		Cc03_g09200	INIL01g05084.t1	Migut.D02047	Solyc07g039440.1	PGSC0003DMG400012335
	AT5G41540	Capana05g002344		Cc03_g09330	INIL01g05423.t1	Migut.D01929	Solyc07g053010.1	PGSC0003DMG400012466
	AT5G40060	Capana06g002648		Cc03_g09570	INIL01g05420.t1	Migut.D01308	Solyc07g055380.1	PGSC0003DMG400012471
	AT5G40100	Capana06g002827		Cc03_g09550	INIL01g05425.t1	Migut.D01773	Solyc07g009190.1	PGSC0003DMG400009307
	AT5G41750	Capana06g003013		Cc03_g09510	INIL01g05426.t1	Migut.D02007	Solyc07g009180.1	PGSC0003DMG400018490
	AT5G43470	Capana06g003034		Cc03_g09860	INIL06g06427.t1	Migut.D01729	Solyc07g066180.2	PGSC0003DMG400012470
	AT5G43730	Capana07g000165		Cc03_g09840	INIL06g06450.t1	Migut.D01971	Solyc07g005770.2	PGSC0003DMG400012472
	AT5G43740	Capana07g000166		Cc03_g09830	INIL06g06465.t1	Migut.D01708	Solyc07g005770.2	PGSC0003DMG400029606
	AT5G44510	Capana07g000277		Cc03_g10130	INIL06g06469.t1	Migut.D01721	Solyc07g052800.1	PGSC0003DMG400030855
	AT5G44870	Capana07g000489		Cc03_g10330	INIL06g06459.t1	Migut.D01974	Solyc11g020080.1	PGSC0003DMG400009324
	AT5G45050	Capana07g000489		Cc03_g10360	INIL06g06457.t1	Migut.D01769	Solyc11g042730.1	PGSC0003DMG400017060
	AT5G45060	Capana07g001142		Cc03_g10280	INIL06g06461.t1	Migut.D01303	Solyc11g020090.1	PGSC0003DMG400018461
	AT5G45200	Capana07g001468		Cc03_g10340	INIL04g07154.t1	Migut.D01602	Solyc11g065790.1	PGSC0003DMG400018464
	AT5G45210	Capana07g001553		Cc03_g10420	INIL13g07547.t1	Migut.D01654	Solyc11g065790.1	PGSC0003DMG400029586
	AT5G45260	Capana07g001557		Cc03_g10390	INIL13g07549.t1	Migut.D01544	Solyc11g011080.1	PGSC0003DMG400007385
	AT5G45230	Capana07g001563		Cc03_g10470	INIL13g07543.t1	Migut.D01781	Solyc11g069620.1	PGSC0003DMG400002276
	AT5G45240	Capana07g001559		Cc03_g10410	INIL13g08278.t1	Migut.D02266	Solyc11g006640.1	PGSC0003DMG400013721
	AT5G45250	Capana07g001561		Cc03_g10430	INIL12g08425.t1	Migut.D01950	Solyc11g006640.1	PGSC0003DMG401009305
	AT5G45440	Capana07g001560		Cc03_g10780	INIL12g08560.t1	Migut.D02009	Solyc11g068360.1	PGSC0003DMG400004756
	AT5G45490	Capana07g001565		Cc03_g10810	INIL04g08970.t1	Migut.D01970	Solyc11g069020.1	PGSC0003DMG402009305
	AT5G46260	Capana07g001568		Cc03_g11800		Migut.O00191	Solyc11g011090.1	PGSC0003DMG400002275
	AT5G46270	Capana07g002014		Cc03_g11690		Migut.O00208	Solyc11g011090.1	PGSC0003DMG400017061
	AT5G46470	Capana07g002212		Cc03_g11820		Migut.O00189	Solyc11g064770.1	PGSC0003DMG400042937
	AT5G46490	Capana08g000053		Cc03_g11730		Migut.O00188	Solyc11g043100.1	PGSC0003DMG400042937
	AT5G46510	Capana08g000088		Cc03_g11720		Migut.O00091	Solyc11g071420.1	PGSC0003DMG400020851
	AT5G46450	Capana08g000091		Cc03_g11840		Migut.O00142	Solyc11g006520.1	PGSC0003DMG400016656
	AT5G46520	Capana08g000089		Cc03_g12690		Migut.I00300	Solyc11g006520.1	PGSC0003DMG400004873
	AT5G47280	Capana08g000090		Cc03_g12700		Migut.I00677	Solyc11g069990.1	PGSC0003DMG400023253
	AT5G47260	Capana08g001629		Cc03_g12760		Migut.I01092	Solyc11g020100.1	PGSC0003DMG400002427
	AT5G47250	Capana08g002148		Cc03_g12670		Migut.I00977	Solyc11g069660.1	PGSC0003DMG400021986
	AT5G48620	Capana08g002149		Cc03_g12710		Migut.I00355	Solyc11g071430.1	PGSC0003DMG400033151
	AT5G48770	Capana09g000015		Cc03_g12660		Migut.I00594	Solyc11g007790.1	PGSC0003DMG400005173
	AT5G48780	Capana09g000014		Cc03_g12830		Migut.I00634	Solyc11g006530.1	PGSC0003DMG400004874
	AT5G48780	Capana09g000002		Cc03_g12820		Migut.I00982	Solyc11g010160.1	PGSC0003DMG400020735
	AT5G49140	Capana09g000013		Cc03_g12800		Migut.I00914	Solyc11g006630.1	PGSC0003DMG400009686
	AT5G51630	Capana09g000009		Cc03_g12840		Migut.I00500	Solyc11g062150.1	PGSC0003DMG400005170
	AT5G56220	Capana09g000001		Cc03_g12790		Migut.I00586	Solyc11g043070.1	PGSC0003DMG400025512
	AT5G58120	Capana09g000163		Cc03_g13980		Migut.I00975	Solyc11g011350.1	PGSC0003DMG401005337
	AT5G63020	Capana09g000164		Cc03_g13980		Migut.I00988	Solyc11g069920.1	PGSC0003DMG401005337
	AT5G66630	Capana09g000195		Cc03_g13770		Migut.I00970	Solyc11g070000.1	PGSC0003DMG402002428
	AT5G66900	Capana09g000257		Cc03_g13930		Migut.I00991	Solyc05g006630.2	PGSC0003DMG400020738
	AT5G66910	Capana09g000269		Cc03_g13870		Migut.I00585	Solyc05g054340.2	PGSC0003DMG400005174
		Capana09g000261		Cc03_g13800		Migut.I00589	Solyc05g053990.2	PGSC0003DMG400020749
		Capana09g000266		Cc03_g13990		Migut.I00984	Solyc05g007630.2	PGSC0003DMG400025511
		Capana09g000266		Cc03_g14680		Migut.I00593	Solyc05g042090.1	PGSC0003DMG400020732
		Capana09g000336		Cc03_g14680		Migut.I00598	Solyc05g043420.1	PGSC0003DMG400031318
		Capana09g000334		Cc03_g14610		Migut.I00393	Solyc05g024370.1	PGSC0003DMG400033153
		Capana09g000423		Cc03_g14610		Migut.I00382	Solyc05g008690.1	PGSC0003DMG400023250
		Capana09g000421		Cc03_g14610		Migut.I00985	Solyc05g007350.1	PGSC0003DMG400029220
		Capana09g000422		Cc03_g14650		Migut.I00917	Solyc05g012740.1	PGSC0003DMG400020741
		Capana09g000436		Cc03_g14630		Migut.I00974	Solyc05g054010.2	PGSC0003DMG400020740
		Capana09g000439		Cc03_g14620		Migut.I01010	Solyc05g005130.1	PGSC0003DMG400030754
		Capana09g000438		Cc03_g14660		Migut.I00228	Solyc05g007850.1	PGSC0003DMG400026104
		Capana09g000438		Cc03_g14560		Migut.I00304	Solyc05g007610.2	PGSC0003DMG400021987
		Capana09g000515		Cc03_g14580		Migut.I00306	Solyc05g007610.2	PGSC0003DMG400033131
		Capana09g000510		Cc03_g14730		Migut.I00602	Solyc05g018710.1	PGSC0003DMG400005172
		Capana09g000511		Cc03_g14760		Migut.I00603	Solyc05g012890.1	PGSC0003DMG400020736
		Capana09g000514		Cc03_g14820		Migut.I00967	Solyc05g044490.2	PGSC0003DMG400031878
		Capana09g000538		Cc03_g14750		Migut.I00919	Solyc05g007170.2	PGSC0003DMG400023249
		Capana09g000538		Cc03_g14850		Migut.I00605	Solyc05g050430.1	PGSC0003DMG400010895
		Capana09g000602		Cc03_g14790		Migut.I00595	Solyc05g009750.1	PGSC0003DMG400002426
		Capana09g001216		Cc03_g14880		Migut.I00604	Solyc05g012910.2	PGSC0003DMG400043186
		Capana09g001217		Cc03_g14860		Migut.I00916	Solyc05g007640.2	PGSC0003DMG402020585
		Capana09g001940		Cc03_g14710		Migut.I00596	Solyc05g021140.1	PGSC0003DMG400024363
		Capana09g001945		Cc03_g14800		Migut.I00972	Solyc05g013260.1	PGSC0003DMG400003794
		Capana09g002135		Cc03_g15450		Migut.I00584	Solyc05g009740.1	PGSC0003DMG400020584
		Capana09g002144		Cc03_g15490		Migut.I00981	Solyc05g005330.2	PGSC0003DMG400007742
		Capana10g000341		Cc03_g15430		Migut.I00301	Solyc05g018010.1	PGSC0003DMG403020585
		Capana10g000342		Cc03_g15480		Migut.I00987	Solyc05g006620.2	PGSC0003DMG400011900
		Capana10g001082		Cc03_g15480		Migut.F01652	Solyc05g054020.1	PGSC0003DMG400016599
		Capana10g001770		Cc03_g15470		Migut.F01791	Solyc05g013280.2	PGSC0003DMG402020581
		Capana10g001769		Cc03_g15500		Migut.F02044	Solyc05g008070.2	PGSC0003DMG400017146
		Capana10g001854		Cc03_g15860		Migut.F02043	Solyc05g009760.1	PGSC0003DMG401020581
		Capana10g001894		Cc03_g15860		Migut.F02041	Solyc05g047700.1	PGSC0003DMG400006572
		Capana10g001905		Cc04_g01220		Migut.F01452	Solyc01g017690.1	PGSC0003DMG400024366
		Capana10g001904		Cc04_g04080		Migut.F01452	Solyc01g016960.1	PGSC0003DMG401016602
		Capana10g002004		Cc04_g07790		Migut.F02039	Solyc01g102880.1	PGSC0003DMG401020585
		Capana10g002268		Cc04_g08600		Migut.F01425	Solyc01g090430.2	PGSC0003DMG400008588
		Capana10g002270		Cc04_g08610		Migut.F01425	Solyc01g106410.1	PGSC0003DMG400003800
		Capana10g002289		Cc04_g11620		Migut.F01651	Solyc01g088060.2	PGSC0003DMG400016628
		Capana10g002284		Cc04_g11980		Migut.F02063	Solyc01g067150.1	PGSC0003DMG401011899
		Capana10g002364		Cc04_g12020		Migut.F02064	Solyc01g113620.1	PGSC0003DMG401026432
		Capana10g002364		Cc04_g12060		Migut.F02040	Solyc01g086810.2	PGSC0003DMG400024365
		Capana10g002394		Cc04_g12050		Migut.F02086	Solyc01g102840.2	PGSC0003DMG400006581
		Capana10g002401		Cc04_g11970		Migut.F01792	Solyc01g066020.1	PGSC0003DMG400011907
		Capana10g002398		Cc04_g12030		Migut.F01416	Solyc01g103610.2	PGSC0003DMG402026432
		Capana10g002409		Cc04_g12660		Migut.F02085	Solyc01g014840.2	PGSC0003DMG400006573
		Capana10g002416		Cc04_g12630		Migut.F02085	Solyc01g087200.2	PGSC0003DMG400026433
		Capana11g000135		Cc04_g12650		Migut.L00542	Solyc01g008800.1	PGSC0003DMG400016600
		Capana11g000322		Cc04_g12940		Migut.L00476	Solyc01g102850.1	PGSC0003DMG400020586
		Capana11g000408		Cc04_g13950		Migut.L00782	Solyc01g102920.2	PGSC0003DMG400018954
		Capana11g000418		Cc04_g13820		Migut.L00392	Solyc08g075640.2	PGSC0003DMG400018907
		Capana11g000417		Cc04_g13820		Migut.L00392	Solyc08g075630.2	PGSC0003DMG400006570
		Capana11g000643		Cc04_g14020		Migut.L00573	Solyc08g005500.2	PGSC0003DMG400011906
		Capana11g001255		Cc04_g14040		Migut.L00361	Solyc08g007250.1	PGSC0003DMG400011906
		Capana11g001243		Cc04_g14060		Migut.L00489	Solyc08g075980.1	PGSC0003DMG400033651
		Capana11g001503		Cc04_g14270		Migut.L00556	Solyc08g013970.1	PGSC0003DMG402016602
		Capana11g001504		Cc04_g14250		Migut.L00486	Solyc08g076000.2	PGSC0003DMG400007743
		Capana11g001656		Cc04_g14260		Migut.K00127	Solyc08g005440.2	PGSC0003DMG400007743
		Capana11g001701		Cc04_g14750		Migut.K01205	Solyc08g005510.1	PGSC0003DMG400011898
		Capana11g001776		Cc04_g14730		Migut.K00165	Solyc08g074250.1	PGSC0003DMG400011898
		Capana11g001784		Cc05_g00990		Migut.K01050	Solyc08g007630.1	PGSC0003DMG400042556
		Capana11g001864		Cc05_g00920		Migut.A01148	Solyc12g009450.1	PGSC0003DMG400020587
		Capana11g001881		Cc05_g00920		Migut.A00634	Solyc12g044200.1	PGSC0003DMG400004413
		Capana11g001922		Cc05_g01020		Migut.A00987	Solyc12g006040.1	PGSC0003DMG400016601
		Capana11g001988		Cc05_g00960		Migut.A00596	Solyc12g010660.1	PGSC0003DMG400016601
		Capana11g001989		Cc05_g00910		Migut.A00635	Solyc12g044190.1	PGSC0003DMG400016601
		Capana11g002143		Cc05_g00980		Migut.A00952	Solyc12g005970.1	PGSC0003DMG400031521
		Capana11g002151		Cc05_g01240		Migut.A01123	Solyc12g017800.1	PGSC0003DMG400005046
		Capana11g002141		Cc05_g01270		Migut.A00564	Solyc12g005520.1	PGSC0003DMG400043400
		Capana11g002177		Cc05_g01650		Migut.A00573	Solyc12g094660.1	PGSC0003DMG400024337
		Capana11g002244		Cc05_g01950		Migut.A00424	Solyc12g096920.1	PGSC0003DMG400005052
		Capana11g002257		Cc05_g02150		Migut.A00636	Solyc12g009460.1	PGSC0003DMG400013407
		Capana11g002255		Cc05_g02440		Migut.A00418	Solyc12g044180.1	PGSC0003DMG401018576
		Capana11g002260		Cc05_g02460		Migut.A00593	Solyc12g038900.1	PGSC0003DMG402027402
		Capana11g002262		Cc05_g03570		Migut.A00563	Solyc12g097020.1	PGSC0003DMG400009455
		Capana11g002239		Cc05_g04560		Migut.A00951	Solyc12g017730.1	PGSC0003DMG400001983
		Capana11g002258		Cc05_g04510		Migut.A01104	Solyc12g016220.1	PGSC0003DMG402016981
		Capana12g000274		Cc05_g04550		Migut.A00591	Solyc12g005530.1	PGSC0003DMG401027371
		Capana12g000285		Cc05_g04460		Migut.A00420	Solyc09g092290.1	PGSC0003DMG400001990
		Capana12g000279		Cc05_g04450		Migut.A00594	Solyc09g092300.2	PGSC0003DMG402001979
		Capana12g000281		Cc05_g04430		Migut.A00421	Solyc09g007710.2	PGSC0003DMG400019627
		Capana12g000283		Cc05_g04530		Migut.A00949	Solyc09g098100.2	PGSC0003DMG400027407
		Capana12g000284		Cc05_g04520		Migut.A00943	Solyc09g092410.2	PGSC0003DMG403016979
		Capana12g000282		Cc05_g04690		Migut.A01105	Solyc09g005290.1	PGSC0003DMG400018573
		Capana12g000359		Cc05_g05230		Migut.A00574	Solyc09g059830.1	PGSC0003DMG400018693
		Capana12g000360		Cc05_g05250		Migut.A01120	Solyc09g092280.1	PGSC0003DMG400018693
		Capana12g000362		Cc05_g05210		Migut.A01132	Solyc09g064680.1	PGSC0003DMG401001984
		Capana12g000550		Cc05_g05270		Migut.O00966	Solyc09g098130.1	PGSC0003DMG400003020
		Capana12g000550		Cc05_g05290		Migut.J01164	Solyc09g092310.1	PGSC0003DMG401030236
		Capana12g000580		Cc05_g05280		Migut.G01042	Solyc09g064690.1	PGSC0003DMG400013308
		Capana12g000807		Cc05_g05530		Migut.G00482	Solyc09g064610.2	PGSC0003DMG400027409
		Capana12g001882		Cc05_g05540		Migut.G00721	Solyc09g064610.2	PGSC0003DMG400027325
		Capana12g001990		Cc05_g05550		Migut.G00848	Solyc09g098210.1	PGSC0003DMG402016979
		Capana12g002136		Cc05_g06080		Migut.G00848	Solyc09g018220.1	PGSC0003DMG400018572
		Capana12g002356		Cc05_g06550		Migut.G01187	Solyc09g063040.1	PGSC0003DMG400015128
		Capana12g002386		Cc05_g06490		Migut.G00725		PGSC0003DMG400001981
		Capana12g002461		Cc05_g06530		Migut.G00639		PGSC0003DMG400015681
		Capana12g002656		Cc05_g06580		Migut.G00955		PGSC0003DMG400001992
		Capana12g002657		Cc05_g06600		Migut.G00847		PGSC0003DMG400007344
		Capana00g000105		Cc05_g06620		Migut.G01002		PGSC0003DMG400001989
		Capana00g000433		Cc05_g06960		Migut.G01221		PGSC0003DMG400044423
		Capana00g000454		Cc05_g06950		Migut.G00839		PGSC0003DMG400027377
		Capana00g000508		Cc05_g07430		Migut.G00841		PGSC0003DMG400027377
		Capana00g000738		Cc05_g07410		Migut.G01219		PGSC0003DMG400015693
		Capana00g000740		Cc05_g07910		Migut.G00479		PGSC0003DMG400001993
		Capana00g000808		Cc05_g08200		Migut.G01040		PGSC0003DMG400002980
		Capana00g001553		Cc05_g08200		Migut.G00642		PGSC0003DMG401018696
		Capana00g001550		Cc05_g08170		Migut.G00747		PGSC0003DMG400001982
		Capana00g001554		Cc05_g08910		Migut.G01322		PGSC0003DMG402030235
		Capana00g001555		Cc05_g09100		Migut.G00856		PGSC0003DMG401027402
		Capana00g001627		Cc05_g09070		Migut.G01159		PGSC0003DMG400030238
		Capana00g001683		Cc05_g15730		Migut.G00640		PGSC0003DMG400001996
		Capana00g001744		Cc06_g11100		Migut.G00641		PGSC0003DMG402018576
		Capana00g001784		Cc06_g11650		Migut.G00553		PGSC0003DMG403016981
		Capana00g001783		Cc06_g16180		Migut.G00551		PGSC0003DMG400001994
		Capana00g002270		Cc06_g16170		Migut.G00643		PGSC0003DMG403019668
		Capana00g002321		Cc06_g16160		Migut.G00637		PGSC0003DMG400002982
		Capana00g002314		Cc06_g16200		Migut.G00853		PGSC0003DMG402029995
		Capana00g002358		Cc06_g16190		Migut.G00853		PGSC0003DMG401015682
		Capana00g002370		Cc06_g17040		Migut.G01053		PGSC0003DMG402027371
		Capana00g002377		Cc06_g17030		Migut.G00480		PGSC0003DMG400044837
		Capana00g002372		Cc06_g19650		Migut.G01177		PGSC0003DMG400019669
		Capana00g002368		Cc06_g19650		Migut.G00846		PGSC0003DMG400018570
		Capana00g002371		Cc06_g19660		Migut.G00846		PGSC0003DMG400000888
		Capana00g002369		Cc06_g19680		Migut.G00844		PGSC0003DMG400000888
		Capana00g002413		Cc06_g19750		Migut.G01198		PGSC0003DMG400027797
		Capana00g002401		Cc06_g19750		Migut.G01086		PGSC0003DMG400046545
		Capana00g002617		Cc06_g19710		Migut.G00552		PGSC0003DMG400031185
		Capana00g002764		Cc06_g19740		Migut.G00855		PGSC0003DMG400011109
		Capana00g002997		Cc06_g20410		Migut.C00161		PGSC0003DMG400011425
		Capana00g003207		Cc06_g20740		Migut.C00048		PGSC0003DMG400015031
		Capana00g003205		Cc06_g20750		Migut.C00436		PGSC0003DMG401008349
		Capana00g003820		Cc06_g21110		Migut.C00694		PGSC0003DMG401011427
		Capana00g003814		Cc06_g22210		Migut.C00022		PGSC0003DMG400008393
		Capana00g004043		Cc06_g22210		Migut.C00618		PGSC0003DMG400016823
		Capana00g004049		Cc06_g22540		Migut.C00201		PGSC0003DMG401011117
		Capana00g004047		Cc06_g23160		Migut.C00466		PGSC0003DMG400025683
		Capana00g004050		Cc07_g03110		Migut.C00346		PGSC0003DMG401008383
		Capana00g004373		Cc07_g05700		Migut.B01140		PGSC0003DMG400011114
		Capana00g004597		Cc07_g09980		Migut.B01344		PGSC0003DMG400019418
		Capana00g004899		Cc07_g16920		Migut.B01128		PGSC0003DMG402011117
		Capana00g004900		Cc07_g16890		Migut.B01139		PGSC0003DMG400011111
				Cc07_g17040		Migut.B01263		PGSC0003DMG400011115
				Cc07_g17040		Migut.O00499		PGSC0003DMG402008383
				Cc07_g17280		Migut.O00543		PGSC0003DMG400021862
				Cc07_g17270		Migut.M00574		PGSC0003DMG400021863
				Cc07_g17260		Migut.M01606		PGSC0003DMG400014047
				Cc07_g17250		Migut.M01606		PGSC0003DMG400022087
				Cc07_g17220		Migut.M01602		PGSC0003DMG400008257
				Cc07_g17820		Migut.M01605		PGSC0003DMG400008257
				Cc07_g17810		Migut.M00554		PGSC0003DMG401019148
				Cc07_g17840		Migut.M01789		PGSC0003DMG400011045
				Cc07_g17830		Migut.H01029		PGSC0003DMG400008595
				Cc07_g18130		Migut.H01997		PGSC0003DMG402011427
				Cc07_g18530		Migut.H02093		PGSC0003DMG400026666
				Cc07_g18690		Migut.H01708		PGSC0003DMG400021861
				Cc07_g18670		Migut.H02050		PGSC0003DMG400008394
				Cc07_g18680		Migut.H01210		PGSC0003DMG400008596
				Cc07_g18800		Migut.H00812		PGSC0003DMG401017416
				Cc07_g19700		Migut.H01203		PGSC0003DMG400024206
				Cc07_g19710		Migut.H00800		PGSC0003DMG400013543
				Cc07_g20460		Migut.H00801		PGSC0003DMG400026161
				Cc07_g20620		Migut.H01202		PGSC0003DMG400001081
				Cc07_g20590		Migut.H01621		PGSC0003DMG400046546
				Cc07_g20740		Migut.H02356		PGSC0003DMG401030700
				Cc07_g20750		Migut.H02042		PGSC0003DMG401030700
				Cc07_g20800		Migut.H01097		PGSC0003DMG400024202
				Cc07_g20790				PGSC0003DMG402017416
				Cc07_g21230				PGSC0003DMG400024203
				Cc07_g21060				PGSC0003DMG400038020
				Cc07_g21270				PGSC0003DMG401029961
				Cc07_g21460				PGSC0003DMG400017317
				Cc08_g00520				PGSC0003DMG402029961
				Cc08_g01430				PGSC0003DMG400022989
				Cc08_g01670				PGSC0003DMG400026187
				Cc08_g01650				PGSC0003DMG400022980
				Cc08_g01660				PGSC0003DMG402000927
				Cc08_g01620				PGSC0003DMG402020721
				Cc08_g01600				PGSC0003DMG400020722
				Cc08_g01610				PGSC0003DMG400025259
				Cc08_g01640				PGSC0003DMG400022699
				Cc08_g01820				PGSC0003DMG400013165
				Cc08_g01940				PGSC0003DMG400019970
				Cc08_g01920				PGSC0003DMG400018256
				Cc08_g01950				PGSC0003DMG400024055
				Cc08_g01900				PGSC0003DMG400013098
				Cc08_g02020				PGSC0003DMG400006296
				Cc08_g02040				PGSC0003DMG402020874
				Cc08_g02190				PGSC0003DMG401026043
				Cc08_g01970				PGSC0003DMG401020721
				Cc08_g01980				PGSC0003DMG400016372
				Cc08_g02170				PGSC0003DMG400006769
				Cc08_g02030				PGSC0003DMG400022785
				Cc08_g02010				PGSC0003DMG400022785
				Cc08_g02180				PGSC0003DMG400002799
				Cc08_g02210				PGSC0003DMG400006316
				Cc08_g02250				PGSC0003DMG402018257
				Cc08_g02230				PGSC0003DMG400006800
				Cc08_g02280				PGSC0003DMG400006297
				Cc08_g03590				PGSC0003DMG400018216
				Cc08_g03610				PGSC0003DMG400003104
				Cc08_g03720				PGSC0003DMG401022784
				Cc08_g03860				PGSC0003DMG400006785
				Cc08_g03690				PGSC0003DMG400016808
				Cc08_g03710				PGSC0003DMG404026043
				Cc08_g03870				PGSC0003DMG402006288
				Cc08_g03670				PGSC0003DMG400020872
				Cc08_g04110				PGSC0003DMG400003527
				Cc08_g04230				PGSC0003DMG400012918
				Cc08_g04140				PGSC0003DMG400013627
				Cc08_g04220				PGSC0003DMG400012650
				Cc08_g04160				PGSC0003DMG400021469
				Cc08_g04250				PGSC0003DMG400021477
				Cc08_g04550				PGSC0003DMG400013091
				Cc08_g04500				PGSC0003DMG400021098
				Cc08_g04570				PGSC0003DMG400011809
				Cc08_g04830				PGSC0003DMG400013094
				Cc08_g04600				PGSC0003DMG400021169
				Cc08_g04930				PGSC0003DMG400008292
				Cc08_g05400				PGSC0003DMG400008306
				Cc08_g05660				PGSC0003DMG400013090
				Cc08_g06850
				Cc08_g06820
				Cc08_g06840
				Cc09_g04860
				Cc09_g06310
				Cc09_g08560
				Cc09_g09270
				Cc09_g09290
				Cc10_g03810
				Cc10_g06300
				Cc10_g08710
				Cc10_g10090
				Cc10_g10660
				Cc10_g11270
				Cc10_g11250
				Cc10_g11230
				Cc10_g11630
				Cc10_g11650
				Cc10_g13320
				Cc11_g00700
				Cc11_g00890
				Cc11_g00940
				Cc11_g00960
				Cc11_g00960
				Cc11_g00950
				Cc11_g01160
				Cc11_g01950
				Cc11_g02060
				Cc11_g01970
				Cc11_g02000
				Cc11_g02040
				Cc11_g02050
				Cc11_g02020
				Cc11_g02490
				Cc11_g02520
				Cc11_g02470
				Cc11_g02470
				Cc11_g02610
				Cc11_g02960
				Cc11_g02930
				Cc11_g02900
				Cc11_g02920
				Cc11_g03400
				Cc11_g03840
				Cc11_g03860
				Cc11_g03770
				Cc11_g03990
				Cc11_g03790
				Cc11_g03800
				Cc11_g04080
				Cc11_g04150
				Cc11_g04090
				Cc11_g04120
				Cc11_g04020
				Cc11_g04530
				Cc11_g04890
				Cc11_g04950
				Cc11_g05390
				Cc11_g05370
				Cc11_g05380
				Cc11_g05970
				Cc11_g06040
				Cc11_g06120
				Cc11_g06220
				Cc11_g06190
				Cc11_g06190
				Cc11_g06320
				Cc11_g06360
				Cc11_g06210
				Cc11_g06550
				Cc11_g06560
				Cc11_g06920
				Cc11_g06910
				Cc11_g07560
				Cc11_g07670
				Cc11_g07660
				Cc11_g08750
				Cc11_g08760
				Cc11_g08980
				Cc11_g08970
				Cc11_g09420
				Cc11_g09430
				Cc11_g09390
				Cc11_g09440
				Cc11_g09460
				Cc11_g09400
				Cc11_g10450
				Cc11_g10420
				Cc11_g10440
				Cc11_g13880
				Cc11_g13870
				Cc00_g00660
				Cc00_g00660
				Cc00_g00850
				Cc00_g00700
				Cc00_g01320
				Cc00_g01290
				Cc00_g01350
				Cc00_g02030
				Cc00_g02040
				Cc00_g02150
				Cc00_g02080
				Cc00_g02130
				Cc00_g02120
				Cc00_g02110
				Cc00_g02140
				Cc00_g02140
				Cc00_g02090
				Cc00_g03010
				Cc00_g03020
				Cc00_g02990
				Cc00_g02960
				Cc00_g03250
				Cc00_g03300
				Cc00_g03300
				Cc00_g05080
				Cc00_g05420
				Cc00_g05470
				Cc00_g05430
				Cc00_g05650
				Cc00_g05490
				Cc00_g07010
				Cc00_g07270
				Cc00_g07250
				Cc00_g07290
				Cc00_g07220
				Cc00_g08250
				Cc00_g08240
				Cc00_g08280
				Cc00_g08260
				Cc00_g08120
				Cc00_g08130
				Cc00_g08820
				Cc00_g09160
				Cc00_g09260
				Cc00_g09140
				Cc00_g09460
				Cc00_g09410
				Cc00_g09280
				Cc00_g09490
				Cc00_g09480
				Cc00_g09450
				Cc00_g09370
				Cc00_g09320
				Cc00_g09730
				Cc00_g09630
				Cc00_g09630
				Cc00_g09620
				Cc00_g09760
				Cc00_g09950
				Cc00_g09750
				Cc00_g09900
				Cc00_g09790
				Cc00_g09780
				Cc00_g09820
				Cc00_g09830
				Cc00_g09960
				Cc00_g09920
				Cc00_g10030
				Cc00_g10080
				Cc00_g10160
				Cc00_g10150
				Cc00_g10090
				Cc00_g09990
				Cc00_g09990
				Cc00_g10170
				Cc00_g10380
				Cc00_g10650
				Cc00_g10800
				Cc00_g10780
				Cc00_g10790
				Cc00_g11130
				Cc00_g11180
				Cc00_g10960
				Cc00_g10970
				Cc00_g11140
				Cc00_g11400
				Cc00_g11190
				Cc00_g11560
				Cc00_g11710
				Cc00_g12030
				Cc00_g12010
				Cc00_g12010
				Cc00_g11990
				Cc00_g12000
				Cc00_g11920
				Cc00_g12560
				Cc00_g12420
				Cc00_g12420
				Cc00_g12520
				Cc00_g13170
				Cc00_g13280
				Cc00_g13150
				Cc00_g13660
				Cc00_g13670
				Cc00_g13650
				Cc00_g13920
				Cc00_g14360
				Cc00_g14490
				Cc00_g14940
				Cc00_g15130
				Cc00_g15430
				Cc00_g15320
				Cc00_g15420
				Cc00_g15620
				Cc00_g15680
				Cc00_g15940
				Cc00_g15890
				Cc00_g15830
				Cc00_g16010
				Cc00_g16020
				Cc00_g16300
				Cc00_g16570
				Cc00_g16870
				Cc00_g16760
				Cc00_g16840
				Cc00_g16840
				Cc00_g17360
				Cc00_g17390
				Cc00_g17520
				Cc00_g17570
				Cc00_g17770
				Cc00_g18150
				Cc00_g18700
				Cc00_g18650
				Cc00_g18940
				Cc00_g18940
				Cc00_g19160
				Cc00_g19290
				Cc00_g19200
				Cc00_g19540
				Cc00_g19510
				Cc00_g19390
				Cc00_g19440
				Cc00_g19640
				Cc00_g19760
				Cc00_g19650
				Cc00_g19750
				Cc00_g19810
				Cc00_g19950
				Cc00_g19990
				Cc00_g20220
				Cc00_g20520
				Cc00_g20410
				Cc00_g20620
				Cc00_g20890
				Cc00_g21010
				Cc00_g21080
				Cc00_g21150
				Cc00_g21440
				Cc00_g21430
				Cc00_g21650
				Cc00_g21540
				Cc00_g21720
				Cc00_g21830
				Cc00_g21890
				Cc00_g21910
				Cc00_g22010
				Cc00_g22090
				Cc00_g22410
				Cc00_g22580
				Cc00_g22820
				Cc00_g23040
				Cc00_g23050
				Cc00_g23220
				Cc00_g23300
				Cc00_g23210
				Cc00_g23320
				Cc00_g23330
				Cc00_g23550
				Cc00_g23630
				Cc00_g23800
				Cc00_g23870
				Cc00_g23940
				Cc00_g24040
				Cc00_g24370
				Cc00_g24460
				Cc00_g24830
				Cc00_g24830
				Cc00_g24980
				Cc00_g24960
				Cc00_g24910
				Cc00_g24870
				Cc00_g25190
				Cc00_g25120
				Cc00_g25160
				Cc00_g25340
				Cc00_g25560
				Cc00_g25760
				Cc00_g25590
				Cc00_g25690
				Cc00_g25750
				Cc00_g25880
				Cc00_g25860
				Cc00_g26090
				Cc00_g26280
				Cc00_g26260
				Cc00_g26540
				Cc00_g26460
				Cc00_g26340
				Cc00_g26400
				Cc00_g26700
				Cc00_g26670
				Cc00_g26960
				Cc00_g26800
				Cc00_g27180
				Cc00_g27120
				Cc00_g27040
				Cc00_g27310
				Cc00_g27390
				Cc00_g27630
				Cc00_g27660
				Cc00_g27620
				Cc00_g27700
				Cc00_g27600
				Cc00_g27960
				Cc00_g27760
				Cc00_g28200
				Cc00_g28130
				Cc00_g28130
				Cc00_g28310
				Cc00_g28310
				Cc00_g28740
				Cc00_g29120
				Cc00_g29070
				Cc00_g29210
				Cc00_g29190
				Cc00_g29230
				Cc00_g29520
				Cc00_g29520
				Cc00_g29430
				Cc00_g29470
				Cc00_g29510
				Cc00_g29500
				Cc00_g29590
				Cc00_g29640
				Cc00_g29650
				Cc00_g29840
				Cc00_g29820
				Cc00_g30260
				Cc00_g30180
				Cc00_g30320
				Cc00_g30550
				Cc00_g30560
				Cc00_g30560
				Cc00_g30510
				Cc00_g30480
				Cc00_g30580
				Cc00_g30540
				Cc00_g30500
				Cc00_g30650
				Cc00_g31100
				Cc00_g31030
				Cc00_g31080
				Cc00_g31080
				Cc00_g30890
				Cc00_g31220
				Cc00_g31250
				Cc00_g31120
				Cc00_g31270
				Cc00_g31350
				Cc00_g31400
				Cc00_g31380
				Cc00_g31370
				Cc00_g31470
				Cc00_g31640
				Cc00_g32170
				Cc00_g32210
				Cc00_g32070
				Cc00_g32070
				Cc00_g32500
				Cc00_g32700
				Cc00_g32660
				Cc00_g32580
				Cc00_g32860
				Cc00_g32840
				Cc00_g33010
				Cc00_g32920
				Cc00_g33020
				Cc00_g33230
				Cc00_g33490
				Cc00_g34220
				Cc00_g34350
				Cc00_g34280
				Cc00_g34270
				Cc00_g34650
				Cc00_g35060
				Cc00_g35040
				Cc00_g35410
				Cc00_g35420
				Cc00_g35470
				Cc00_g35480
				Cc00_g35880
				Cc00_g35720

## Sheet: Supplementary Data 3c
Supplementary Data 3c. TPS genes in Cuscuta australis and 7Ref-Species
	TPS genes in eight species
	Arabidopsis thaliana	Capsicum annuum	Cuscuta australis	Coffea canephora	Ipomoea nil	Mimulus guttatus	Solanum lycopersicum	Solanum tuberosum
Gene ID	AT1G31950	Capana01g000992	C016N0161E0.1	Cc01_g19400	INIL11g16116.t1	Migut.E01684	Solyc04g051620.1	PGSC0003DMG400020680
	AT1G33750	Capana01g003095	C069N0145E0.1	Cc02_g11830	INIL11g16122.t1	Migut.E00766	Solyc04g054380.1	PGSC0003DMG400040094
	AT1G48800	Capana01g003095	C056N0112E0.1	Cc02_g11820	INIL11g16122.t1	Migut.E01185	Solyc10g005410.2	PGSC0003DMG400040094
	AT1G48820	Capana02g001089	C031N0202E0.1	Cc02_g11870	INIL03g17391.t1	Migut.E00897	Solyc10g005410.2	PGSC0003DMG400012790
	AT1G61120	Capana02g001093	C032N0115E0.1	Cc02_g12800	INIL03g17768.t1	Migut.E01186	Solyc10g005390.2	PGSC0003DMG400024137
	AT1G61680	Capana02g001725	C031N0199G0.1	Cc02_g12790	INIL03g17768.t1	Migut.N02050	Solyc06g059930.2	PGSC0003DMG400001948
	AT1G66020	Capana02g002093	C031N0207G0.1	Cc02_g20930	INIL04g02258.t1	Migut.N00346	Solyc06g060180.1	PGSC0003DMG400039869
	AT1G70080	Capana03g002115	C030N0100E0.1	Cc02_g20930	INIL04g02261.t1	Migut.N00345	Solyc06g060010.2	PGSC0003DMG400011775
	AT1G79460	Capana03g002278	C046N0097M0.1	Cc02_g29590	INIL08g27140.t1	Migut.N02330	Solyc06g084240.1	PGSC0003DMG400020053
	AT2G23230	Capana03g004106		Cc02_g29500	INIL08g27137.t1	Migut.N02048	Solyc02g079890.1	PGSC0003DMG400013034
	AT2G24210	Capana03g004275		Cc02_g35640	INIL08g27137.t1	Migut.N02049	Solyc02g079840.1	PGSC0003DMG400019782
	AT3G14520	Capana03g004275		Cc03_g14100	INIL08g27137.t1	Migut.D00598	Solyc03g006550.2	PGSC0003DMG400019784
	AT3G14540	Capana03g004283		Cc04_g16380	INIL08g27136.t1	Migut.D00598	Solyc03g007730.1	PGSC0003DMG400011783
	AT3G14490	Capana03g004283		Cc04_g16390	INIL08g27139.t1	Migut.D00809	Solyc07g066670.2	PGSC0003DMG400011777
	AT3G25830	Capana03g004282		Cc04_g16530	INIL08g27138.t1	Migut.D00306	Solyc07g008690.2	PGSC0003DMG400019773
	AT3G25820	Capana03g004282		Cc04_g16520	INIL05g02787.t1	Migut.D01550	Solyc07g051940.2	PGSC0003DMG400019783
	AT3G25810	Capana04g002602		Cc04_g16400	INIL08g30711.t1	Migut.I00337	Solyc05g026590.1	PGSC0003DMG400020595
	AT3G29190	Capana06g000078		Cc05_g05400	INIL12g03185.t1	Migut.F01129	Solyc01g105870.2	PGSC0003DMG400017924
	AT3G29110	Capana07g000343		Cc05_g05380	INIL04g32483.t1	Migut.A00367	Solyc01g101170.2	PGSC0003DMG400020941
	AT3G29410	Capana07g001416		Cc05_g05410	INIL04g32480.t1	Migut.A00316	Solyc01g101210.2	PGSC0003DMG400021868
	AT3G32030	Capana07g002506		Cc05_g13060	INIL04g33064.t1	Migut.A00365	Solyc01g105880.2	PGSC0003DMG400017923
	AT4G02780	Capana08g001670		Cc05_g13070	INIL04g33064.t1	Migut.A00369	Solyc01g105920.2	PGSC0003DMG401006258
	AT4G13300	Capana08g001669		Cc08_g06940	INIL04g33083.t1	Migut.A00368	Solyc01g105850.2	PGSC0003DMG400020939
	AT4G13280	Capana08g002115		Cc08_g06960	INIL07g33747.t1	Migut.A00377	Solyc01g105890.2	PGSC0003DMG400045095
	AT4G15870	Capana08g002111		Cc08_g07420	INIL06g36521.t1	Migut.A00341	Solyc01g105900.2	PGSC0003DMG400005030
	AT4G16740	Capana08g002108		Cc08_g07480	INIL06g36524.t1	Migut.A00339	Solyc01g105960.2	PGSC0003DMG401031070
	AT4G16730	Capana08g002110		Cc08_g07530	INIL06g36525.t1	Migut.A00370	Solyc01g101190.2	PGSC0003DMG401011252
	AT4G20230	Capana09g000387		Cc08_g07540	INIL06g36523.t1	Migut.A00350	Solyc01g101180.2	PGSC0003DMG402011252
	AT4G20200	Capana09g000386		Cc10_g12320	INIL01g36634.t1	Migut.A00381	Solyc08g005710.2	PGSC0003DMG402015022
	AT4G20210	Capana10g000571		Cc10_g12360	INIL01g36632.t1	Migut.A00345	Solyc08g005720.2	PGSC0003DMG400018245
	AT5G23960	Capana11g002090		Cc10_g12310	INIL01g36635.t1	Migut.A01036	Solyc08g005640.2	PGSC0003DMG400018286
	AT5G44630	Capana11g002086		Cc10_g12310	INIL04g36928.t1	Migut.A00379	Solyc12g006570.1
		Capana11g002097		Cc00_g06380	INIL04g39579.t1	Migut.A00366	Solyc12g019240.1
		Capana11g002097		Cc00_g06420	INIL04g39578.t1	Migut.G00720	Solyc09g092470.2
		Capana11g002125		Cc00_g06390	INIL04g39580.t1	Migut.G00723
		Capana11g002122		Cc00_g09030	INIL04g39577.t1	Migut.G00728
		Capana11g002122		Cc00_g13600	INIL04g39587.t1	Migut.G00724
		Capana11g002102		Cc00_g16490	INIL04g39587.t1	Migut.B00553
		Capana12g001483		Cc00_g16500	INIL04g39582.t1	Migut.B00555
		Capana12g001816		Cc00_g17280	INIL04g39585.t1	Migut.B00555
		Capana12g001843		Cc00_g20580	INIL04g39584.t1	Migut.B00554
		Capana12g002428		Cc00_g27830	INIL04g39586.t1	Migut.M01825
		Capana12g002412		Cc00_g31970	INIL10g40485.t1	Migut.M01259
		Capana12g002412			INIL11g40877.t1	Migut.M01506
		Capana12g002432			INIL14g41804.t1	Migut.M01251
		Capana12g002416			INIL14g41803.t1	Migut.M01255
		Capana12g002446			INIL01g05075.t1	Migut.M01257
		Capana12g002449			INIL01g05417.t1	Migut.M01253
		Capana12g002448			INIL01g05416.t1	Migut.H01136
		Capana12g002452			INIL06g06433.t1	Migut.H01541
		Capana00g000219			INIL06g06435.t1	Migut.H01543
		Capana00g001497			INIL13g07690.t1	Migut.H01081
		Capana00g001498			INIL13g07691.t1	Migut.H01545
					INIL13g08305.t1
					INIL13g08305.t1
					INIL13g08304.t1
					INIL13g08307.t1
					INIL13g08308.t1
					INIL13g08309.t1
					INIL13g08311.t1

## Sheet: Supplementary Data 3d
Supplementary Data 3d. P450 genes in Cuscuta australis and 7Ref-Species
	P450 genes in 8 species
	Arabidopsis thaliana	Capsicum annuum	Cuscuta australis	Coffea canephora	Ipomoea nil	Mimulus guttatus	Solanum lycopersicum	Solanum tuberosum
Gene ID	AT1G01190	Capana00g000302	C000N0379E0.1	Cc00_g00020	INIL00g24526.t1	Migut.A00123	Solyc00g247300.2	PGSC0003DMG400000145
	AT1G01280	Capana00g000548	C000N0813E0.1	Cc00_g00170	INIL00g36040.t1	Migut.A00238	Solyc01g008110.2	PGSC0003DMG400000146
	AT1G01600	Capana00g000615	C000N0982E0.1	Cc00_g00290	INIL01g00018.t1	Migut.A00314	Solyc01g008640.2	PGSC0003DMG400000147
	AT1G05160	Capana00g000630	C000N0983E0.1	Cc00_g01160	INIL01g00019.t1	Migut.A00315	Solyc01g008650.2	PGSC0003DMG400000148
	AT1G11600	Capana00g000992	C001N0066E0.1	Cc00_g01250	INIL01g04875.t1	Migut.A00340	Solyc01g008670.2	PGSC0003DMG400000149
	AT1G11610	Capana00g001027	C001N0486E0.1	Cc00_g02640	INIL01g06540.t1	Migut.A00342	Solyc01g009370.1	PGSC0003DMG400000244
	AT1G11680	Capana00g001255	C002N0109G1.1	Cc00_g02650	INIL01g06541.t1	Migut.A00343	Solyc01g010260.2	PGSC0003DMG400000425
	AT1G12740	Capana00g001389	C002N0455E0.1	Cc00_g02660	INIL01g15306.t1	Migut.A00344	Solyc01g010490.2	PGSC0003DMG400000534
	AT1G13080	Capana00g001630	C005N0143G1.1	Cc00_g02980	INIL01g15312.t1	Migut.A00346	Solyc01g010900.2	PGSC0003DMG400000564
	AT1G13090	Capana00g001637	C005N0373E0.1	Cc00_g03430	INIL01g19917.t1	Migut.A00347	Solyc01g080900.2	PGSC0003DMG400000565
	AT1G13100	Capana00g002424	C006N0187E0.1	Cc00_g03870	INIL01g19918.t1	Migut.A00348	Solyc01g088760.2	PGSC0003DMG400000651
	AT1G13110	Capana00g002445	C007N0105E0.1	Cc00_g04730	INIL01g19919.t1	Migut.A00349	Solyc01g094080.2	PGSC0003DMG400000741
	AT1G13140	Capana00g002469	C007N0200E0.1	Cc00_g04740	INIL01g19920.t1	Migut.A00374	Solyc01g094100.2	PGSC0003DMG400000742
	AT1G13150	Capana00g002505	C007N0406G1.1	Cc00_g04810	INIL01g19921.t1	Migut.A00375	Solyc01g094120.2	PGSC0003DMG400000743
	AT1G13710	Capana00g002716	C008N0157E0.1	Cc00_g05170	INIL01g19923.t1	Migut.A00380	Solyc01g094130.2	PGSC0003DMG400000744
	AT1G16400	Capana00g003028	C008N0161E0.1	Cc00_g05190	INIL01g19925.t1	Migut.A00382	Solyc01g094140.2	PGSC0003DMG400000745
	AT1G16410	Capana00g003030	C008N0162E0.1	Cc00_g05900	INIL01g19926.t1	Migut.A00387	Solyc01g094750.2	PGSC0003DMG400000746
	AT1G17060	Capana00g003034	C008N0490E0.1	Cc00_g06370	INIL01g19927.t1	Migut.A00388	Solyc01g096280.1	PGSC0003DMG400000747
	AT1G19630	Capana00g003663	C008N0532E0.1	Cc00_g06410	INIL01g19928.t1	Migut.A00521	Solyc01g096670.2	PGSC0003DMG400000749
	AT1G24540	Capana00g004177	C009N0152E0.1	Cc00_g06430	INIL01g19930.t1	Migut.A00740	Solyc01g108210.2	PGSC0003DMG400000758
	AT1G28430	Capana00g004180	C009N0195E0.1	Cc00_g06840	INIL01g20029.t1	Migut.A00826	Solyc01g109140.2	PGSC0003DMG400000759
	AT1G31800	Capana00g004237	C009N0345E0.1	Cc00_g06850	INIL01g25141.t1	Migut.A00827	Solyc01g109150.2	PGSC0003DMG400000798
	AT1G33720	Capana00g004245	C009N0450E0.1	Cc00_g06880	INIL01g25151.t1	Migut.B00119	Solyc01g109160.2	PGSC0003DMG400000867
	AT1G33730	Capana00g004344	C010N0256E0.1	Cc00_g06900	INIL01g25377.t1	Migut.B00262	Solyc02g014730.2	PGSC0003DMG400001060
	AT1G34540	Capana00g004777	C010N0381E0.1	Cc00_g06930	INIL01g25410.t1	Migut.B00263	Solyc02g062030.1	PGSC0003DMG400001078
	AT1G47620	Capana00g005081	C012N0411E0.1	Cc00_g07110	INIL01g25439.t1	Migut.B00264	Solyc02g064850.1	PGSC0003DMG400001098
	AT1G50520	Capana01g000021	C013N0160E0.1	Cc00_g07120	INIL01g25443.t1	Migut.B00287	Solyc02g065190.2	PGSC0003DMG400001144
	AT1G50560	Capana01g000248	C013N0298E0.1	Cc00_g08150	INIL01g25617.t1	Migut.B00350	Solyc02g065210.2	PGSC0003DMG400001149
	AT1G55940	Capana01g000315	C013N0301E0.1	Cc00_g09200	INIL01g25659.t1	Migut.B01105	Solyc02g065220.2	PGSC0003DMG400001251
	AT1G57750	Capana01g000319	C013N0335E0.1	Cc00_g09210	INIL02g02168.t1	Migut.B01106	Solyc02g065230.2	PGSC0003DMG400001374
	AT1G58260	Capana01g000321	C014N0165E0.1	Cc00_g09770	INIL02g02184.t1	Migut.B01107	Solyc02g065750.1	PGSC0003DMG400001692
	AT1G58265	Capana01g000322	C014N0406E0.1	Cc00_g10050	INIL02g05558.t1	Migut.B01461	Solyc02g069600.2	PGSC0003DMG400001823
	AT1G63710	Capana01g000367	C016N0447E0.1	Cc00_g10980	INIL02g05662.t1	Migut.B01503	Solyc02g070580.1	PGSC0003DMG400001960
	AT1G64900	Capana01g000368	C016N0453E0.1	Cc00_g10990	INIL02g10129.t1	Migut.B01657	Solyc02g080330.2	PGSC0003DMG400002078
	AT1G64930	Capana01g000373	C017N0029E0.1	Cc00_g11000	INIL02g10133.t1	Migut.B01658	Solyc02g082070.2	PGSC0003DMG400002351
	AT1G64940	Capana01g000374	C018N0077E0.1	Cc00_g11020	INIL02g10672.t1	Migut.B01765	Solyc02g084570.2	PGSC0003DMG400002401
	AT1G64950	Capana01g000485	C018N0313E0.1	Cc00_g11030	INIL02g11712.t1	Migut.B01881	Solyc02g084740.2	PGSC0003DMG400002688
	AT1G65340	Capana01g000486	C019N0068E0.1	Cc00_g11040	INIL02g11770.t1	Migut.B01907	Solyc02g084930.2	PGSC0003DMG400002726
	AT1G65670	Capana01g000487	C019N0167E0.1	Cc00_g11050	INIL02g11771.t1	Migut.C00059	Solyc02g085360.2	PGSC0003DMG400002741
	AT1G66540	Capana01g000488	C019N0294E0.1	Cc00_g11060	INIL02g11774.t2	Migut.C00490	Solyc02g085880.1	PGSC0003DMG400003032
	AT1G67110	Capana01g000489	C019N0296E0.1	Cc00_g11070	INIL02g16558.t1	Migut.C00514	Solyc02g089160.2	PGSC0003DMG400003140
	AT1G69500	Capana01g000490	C019N0419E0.1	Cc00_g11080	INIL02g16759.t1	Migut.C00515	Solyc02g090290.2	PGSC0003DMG400003141
	AT1G73340	Capana01g000491	C019N0421E0.1	Cc00_g11090	INIL02g16784.t1	Migut.C00521	Solyc02g090300.2	PGSC0003DMG400003257
	AT1G74110	Capana01g000492	C019N0491E0.1	Cc00_g11680	INIL02g16892.t1	Migut.C00555	Solyc02g090340.2	PGSC0003DMG400003289
	AT1G74540	Capana01g000494	C019N0492G0.1	Cc00_g11690	INIL02g16893.t1	Migut.C00556	Solyc02g090350.2	PGSC0003DMG400003304
	AT1G74550	Capana01g000668	C020N0005G1.1	Cc00_g11700	INIL02g16895.t1	Migut.C00557	Solyc02g092250.2	PGSC0003DMG400003305
	AT1G75130	Capana01g000832	C020N0006E0.1	Cc00_g11870	INIL02g16896.t1	Migut.C00558	Solyc02g092860.2	PGSC0003DMG400003306
	AT1G78490	Capana01g000837	C020N0100E0.1	Cc00_g11910	INIL02g17007.t1	Migut.C00559	Solyc02g093540.2	PGSC0003DMG400003307
	AT1G79370	Capana01g000889	C020N0257E0.1	Cc00_g12580	INIL02g26860.t1	Migut.C00577	Solyc02g094110.1	PGSC0003DMG400003308
	AT2G02580	Capana01g000890	C020N0351E0.1	Cc00_g12590	INIL02g26862.t1	Migut.C00648	Solyc02g094860.1	PGSC0003DMG400003340
	AT2G05180	Capana01g000891	C020N0353E0.1	Cc00_g14180	INIL02g26863.t1	Migut.C00651	Solyc03g019870.2	PGSC0003DMG400003341
	AT2G12190	Capana01g000984	C021N0194E0.1	Cc00_g14530	INIL02g39955.t1	Migut.C00664	Solyc03g025640.1	PGSC0003DMG400003342
	AT2G14100	Capana01g001035	C024N0032E0.1	Cc00_g14570	INIL02g39957.t1	Migut.C00741	Solyc03g026130.2	PGSC0003DMG400003345
	AT2G21910	Capana01g001306	C024N0155E0.1	Cc00_g14670	INIL02g40316.t1	Migut.C00742	Solyc03g026140.2	PGSC0003DMG400003346
	AT2G22330	Capana01g001307	C025N0055E0.1	Cc00_g14710	INIL02g40317.t1	Migut.C01008	Solyc03g095310.2	PGSC0003DMG400003536
	AT2G23180	Capana01g001311	C025N0258G1.1	Cc00_g15220	INIL02g40325.t1	Migut.C01250	Solyc03g096980.1	PGSC0003DMG400003546
	AT2G23190	Capana01g001312	C025N0343E0.1	Cc00_g16230	INIL02g40327.t1	Migut.C01251	Solyc03g096990.2	PGSC0003DMG400003608
	AT2G23220	Capana01g001315	C026N0127E0.1	Cc00_g16810	INIL02g40336.t1	Migut.C01252	Solyc03g111280.1	PGSC0003DMG400003961
	AT2G24180	Capana01g001317	C026N0188E0.1	Cc00_g17230	INIL02g40527.t1	Migut.C01351	Solyc03g111290.1	PGSC0003DMG400004647
	AT2G25160	Capana01g001318	C026N0278E0.1	Cc00_g17240	INIL03g14271.t1	Migut.C01352	Solyc03g111300.1	PGSC0003DMG400004775
	AT2G26170	Capana01g001446	C028N0073E0.1	Cc00_g17250	INIL03g14274.t1	Migut.C01354	Solyc03g111880.2	PGSC0003DMG400004776
	AT2G26710	Capana01g001603	C028N0237E0.1	Cc00_g17260	INIL03g14275.t1	Migut.C01355	Solyc03g111920.1	PGSC0003DMG400004777
	AT2G27000	Capana01g001608	C030N0175E0.1	Cc00_g17720	INIL03g14277.t1	Migut.D00397	Solyc03g111930.2	PGSC0003DMG400004778
	AT2G27010	Capana01g001670	C031N0129E0.1	Cc00_g18060	INIL03g14278.t1	Migut.D00790	Solyc03g111940.2	PGSC0003DMG400004824
	AT2G27690	Capana01g001750	C031N0268E0.1	Cc00_g18130	INIL03g17284.t1	Migut.D00816	Solyc03g111950.2	PGSC0003DMG400005023
	AT2G28850	Capana01g001767	C032N0149E0.1	Cc00_g18520	INIL03g17542.t1	Migut.D00860	Solyc03g111970.2	PGSC0003DMG400005050
	AT2G28860	Capana01g001789	C032N0234E0.1	Cc00_g18530	INIL03g17574.t1	Migut.D01051	Solyc03g111990.2	PGSC0003DMG400005148
	AT2G29090	Capana01g001923	C032N0303E0.1	Cc00_g18540	INIL03g17575.t1	Migut.D01265	Solyc03g112010.2	PGSC0003DMG400005261
	AT2G30490	Capana01g001946	C035N0211E0.1	Cc00_g18550	INIL03g17606.t1	Migut.D01565	Solyc03g112030.1	PGSC0003DMG400005582
	AT2G30750	Capana01g002018	C036N0109E0.1	Cc00_g18560	INIL03g17821.t1	Migut.D01625	Solyc03g112040.1	PGSC0003DMG400005680
	AT2G30770	Capana01g002203	C039N0053G0.1	Cc00_g19140	INIL03g23319.t1	Migut.D01697	Solyc03g114940.2	PGSC0003DMG400005693
	AT2G32440	Capana01g002300	C039N0060E0.1	Cc00_g19560	INIL03g42086.t1	Migut.D01710	Solyc03g115220.2	PGSC0003DMG400005815
	AT2G34490	Capana01g003359	C039N0080M0.1	Cc00_g19570	INIL04g02512.t1	Migut.D01713	Solyc03g120060.2	PGSC0003DMG400005816
	AT2G34500	Capana01g003420	C040N0095M0.1	Cc00_g21020	INIL04g02513.t1	Migut.D01843	Solyc03g121510.2	PGSC0003DMG400005817
	AT2G40890	Capana01g003493	C043N0048E0.1	Cc00_g21240	INIL04g02539.t1	Migut.D01897	Solyc03g122350.2	PGSC0003DMG400005925
	AT2G42250	Capana01g003880	C045N0109E0.1	Cc00_g22110	INIL04g19316.t1	Migut.D01898	Solyc03g122360.2	PGSC0003DMG400005926
	AT2G42850	Capana01g003924	C045N0135E0.1	Cc00_g23410	INIL04g31675.t2	Migut.D01899	Solyc04g005360.1	PGSC0003DMG400006023
	AT2G44890	Capana01g004230	C046N0099E0.1	Cc00_g23650	INIL04g31676.t1	Migut.D02011	Solyc04g005370.2	PGSC0003DMG400006024
	AT2G45510	Capana02g000070	C052N0025E0.1	Cc00_g23660	INIL04g32961.t1	Migut.D02012	Solyc04g007940.2	PGSC0003DMG400006075
	AT2G45550	Capana02g000543	C065N0022E0.1	Cc00_g24250	INIL04g32984.t1	Migut.D02013	Solyc04g009930.1	PGSC0003DMG400006113
	AT2G45560	Capana02g000678	C065N0049E0.1	Cc00_g24260	INIL04g32985.t1	Migut.D02014	Solyc04g010320.1	PGSC0003DMG400006346
	AT2G45570	Capana02g000679	C069N0143M0.1	Cc00_g24270	INIL04g32986.t1	Migut.D02015	Solyc04g011680.1	PGSC0003DMG400006354
	AT2G45580	Capana02g000811	C069N0144M0.1	Cc00_g24670	INIL04g32987.t1	Migut.D02020	Solyc04g011690.2	PGSC0003DMG400006367
	AT2G45970	Capana02g001086	C069N0146E0.1	Cc00_g24730	INIL04g32988.t1	Migut.D02021	Solyc04g011920.1	PGSC0003DMG400006368
	AT2G46660	Capana02g001087	C069N0148G1.1	Cc00_g25270	INIL04g32989.t1	Migut.D02138	Solyc04g011940.1	PGSC0003DMG400007055
	AT2G46950	Capana02g001090	C071N0020E0.1	Cc00_g25310	INIL04g32990.t1	Migut.D02145	Solyc04g025410.1	PGSC0003DMG400007074
	AT2G46960	Capana02g001094	C071N0021E0.1	Cc00_g25660	INIL04g32991.t1	Migut.D02345	Solyc04g050620.2	PGSC0003DMG400007076
	AT3G01900	Capana02g001337	C075N0022E0.1	Cc00_g26790	INIL04g32992.t1	Migut.D02572	Solyc04g051190.2	PGSC0003DMG400007109
	AT3G03470	Capana02g001513	C076N0062E0.1	Cc00_g27670	INIL04g33066.t1	Migut.D02594	Solyc04g051730.1	PGSC0003DMG400007118
	AT3G10560	Capana02g001809	C083N0035E0.1	Cc00_g28140	INIL04g33073.t1	Migut.D02597	Solyc04g054220.2	PGSC0003DMG400007178
	AT3G10570	Capana02g001810	C091N0023E0.1	Cc00_g28260	INIL04g33081.t1	Migut.E00042	Solyc04g054250.2	PGSC0003DMG400007179
	AT3G13730	Capana02g001818	C097N0020E0.1	Cc00_g28450	INIL04g33082.t1	Migut.E00247	Solyc04g054260.2	PGSC0003DMG400007180
	AT3G14610	Capana02g002169	C115N0001E0.1	Cc00_g28890	INIL04g34064.t1	Migut.E00248	Solyc04g071150.2	PGSC0003DMG400007181
	AT3G14620	Capana02g002375	C115N0014G0.1	Cc00_g28960	INIL04g37157.t1	Migut.E00249	Solyc04g071780.2	PGSC0003DMG400007196
	AT3G14630	Capana02g002378	C138N0001E0.1	Cc00_g29660	INIL04g37162.t1	Migut.E00250	Solyc04g071790.1	PGSC0003DMG400007343
	AT3G14640	Capana02g002544		Cc00_g29870	INIL04g39537.t1	Migut.E00251	Solyc04g071800.2	PGSC0003DMG400007565
	AT3G14650	Capana02g002632		Cc00_g30470	INIL05g04507.t1	Migut.E00346	Solyc04g071820.2	PGSC0003DMG400007582
	AT3G14660	Capana02g002685		Cc00_g30530	INIL05g09298.t1	Migut.E00695	Solyc04g078270.2	PGSC0003DMG400007639
	AT3G14680	Capana02g002731		Cc00_g31730	INIL05g09299.t1	Migut.E00820	Solyc04g078290.2	PGSC0003DMG400007640
	AT3G14690	Capana02g002751		Cc00_g32130	INIL05g09300.t1	Migut.E00858	Solyc04g078340.2	PGSC0003DMG400007641
	AT3G19270	Capana02g002776		Cc00_g32270	INIL05g09301.t1	Migut.E00859	Solyc04g078360.1	PGSC0003DMG400007643
	AT3G20080	Capana02g002957		Cc00_g32670	INIL05g09302.t1	Migut.E00861	Solyc04g078370.2	PGSC0003DMG400007644
	AT3G20090	Capana02g003023		Cc00_g32940	INIL05g09303.t1	Migut.E00862	Solyc04g078900.2	PGSC0003DMG400007972
	AT3G20100	Capana02g003025		Cc00_g33270	INIL05g09538.t1	Migut.E00870	Solyc04g079640.2	PGSC0003DMG400008222
	AT3G20110	Capana02g003026		Cc00_g34570	INIL05g09575.t1	Migut.E00929	Solyc04g079660.2	PGSC0003DMG400008267
	AT3G20120	Capana02g003027		Cc00_g35450	INIL05g09614.t1	Migut.E00984	Solyc04g079680.2	PGSC0003DMG400008741
	AT3G20130	Capana02g003028		Cc00_g35810	INIL05g10087.t1	Migut.E00985	Solyc04g079730.1	PGSC0003DMG400008750
	AT3G20140	Capana02g003140		Cc00_g35960	INIL05g20914.t1	Migut.E01070	Solyc04g080100.2	PGSC0003DMG400008884
	AT3G20935	Capana02g003141		Cc01_g00170	INIL05g20918.t1	Migut.E01083	Solyc04g080650.2	PGSC0003DMG400008960
	AT3G20940	Capana02g003142		Cc01_g00180	INIL05g20919.t1	Migut.E01183	Solyc04g083140.1	PGSC0003DMG400009310
	AT3G20950	Capana02g003143		Cc01_g01880	INIL05g22896.t1	Migut.E01184	Solyc04g083150.1	PGSC0003DMG400009311
	AT3G20960	Capana02g003144		Cc01_g02610	INIL05g23021.t1	Migut.E01264	Solyc04g083160.1	PGSC0003DMG400009313
	AT3G25180	Capana02g003145		Cc01_g02620	INIL05g23085.t1	Migut.E01269	Solyc05g011940.2	PGSC0003DMG400009314
	AT3G26125	Capana02g003148		Cc01_g03100	INIL05g23972.t1	Migut.E01289	Solyc05g011970.2	PGSC0003DMG400009315
	AT3G26150	Capana02g003149		Cc01_g03280	INIL05g24193.t1	Migut.E01376	Solyc05g015350.2	PGSC0003DMG400009316
	AT3G26160	Capana02g003150		Cc01_g03750	INIL05g24422.t1	Migut.E01616	Solyc05g016330.2	PGSC0003DMG400009386
	AT3G26170	Capana02g003254		Cc01_g03760	INIL05g28523.t1	Migut.E01706	Solyc05g021390.2	PGSC0003DMG400009620
	AT3G26180	Capana02g003575		Cc01_g03850	INIL05g32017.t1	Migut.E01712	Solyc05g047530.2	PGSC0003DMG400009621
	AT3G26190	Capana02g003640		Cc01_g04180	INIL05g32083.t1	Migut.E01713	Solyc05g047680.2	PGSC0003DMG400009623
	AT3G26200	Capana03g000100		Cc01_g05620	INIL06g00111.t1	Migut.E01714	Solyc05g055400.2	PGSC0003DMG400009759
	AT3G26210	Capana03g000101		Cc01_g05630	INIL06g06431.t1	Migut.E01715	Solyc06g035760.2	PGSC0003DMG400009760
	AT3G26220	Capana03g000102		Cc01_g05670	INIL06g35654.t1	Migut.E01718	Solyc06g051750.2	PGSC0003DMG400009761
	AT3G26230	Capana03g000186		Cc01_g09500	INIL06g37521.t1	Migut.E01720	Solyc06g060190.2	PGSC0003DMG400009762
	AT3G26270	Capana03g000348		Cc01_g12200	INIL06g37714.t1	Migut.E01721	Solyc06g065420.1	PGSC0003DMG400009822
	AT3G26280	Capana03g000892		Cc01_g13160	INIL06g37716.t1	Migut.E01737	Solyc06g065430.2	PGSC0003DMG400009823
	AT3G26290	Capana03g000903		Cc01_g15360	INIL06g37949.t1	Migut.E01752	Solyc06g066230.2	PGSC0003DMG400009825
	AT3G26300	Capana03g001251		Cc01_g15460	INIL06g38330.t1	Migut.E01775	Solyc06g066240.2	PGSC0003DMG400010072
	AT3G26310	Capana03g001252		Cc01_g15540	INIL06g38360.t1	Migut.F00069	Solyc06g066270.1	PGSC0003DMG400010268
	AT3G26320	Capana03g001253		Cc01_g15550	INIL06g38362.t1	Migut.F00331	Solyc06g066280.2	PGSC0003DMG400010310
	AT3G26330	Capana03g001254		Cc01_g15560	INIL06g38363.t1	Migut.F00367	Solyc06g067930.1	PGSC0003DMG400010525
	AT3G26830	Capana03g001255		Cc01_g16610	INIL07g05930.t1	Migut.F00368	Solyc06g073570.2	PGSC0003DMG400010537
	AT3G28740	Capana03g001270		Cc01_g18610	INIL07g06028.t1	Migut.F00411	Solyc06g074180.1	PGSC0003DMG400010538
	AT3G30180	Capana03g001272		Cc01_g18620	INIL07g06030.t1	Migut.F00677	Solyc06g074420.1	PGSC0003DMG400010539
	AT3G30290	Capana03g001273		Cc01_g18630	INIL07g06031.t1	Migut.F00804	Solyc06g076160.2	PGSC0003DMG400010554
	AT3G32047	Capana03g001274		Cc02_g02830	INIL07g06262.t1	Migut.F00928	Solyc06g076800.2	PGSC0003DMG400010557
	AT3G44250	Capana03g001275		Cc02_g05010	INIL07g06334.t1	Migut.F01140	Solyc06g082730.2	PGSC0003DMG400010578
	AT3G44970	Capana03g001276		Cc02_g05380	INIL07g28793.t1	Migut.F01221	Solyc06g084820.1	PGSC0003DMG400010882
	AT3G48270	Capana03g001278		Cc02_g06570	INIL07g33697.t1	Migut.F01433	Solyc07g006140.2	PGSC0003DMG400010992
	AT3G48280	Capana03g001280		Cc02_g06630	INIL07g33731.t1	Migut.F01480	Solyc07g006890.1	PGSC0003DMG400010993
	AT3G48290	Capana03g001283		Cc02_g08960	INIL07g34310.t1	Migut.F01559	Solyc07g007460.1	PGSC0003DMG400010994
	AT3G48300	Capana03g001286		Cc02_g10080	INIL07g34389.t1	Migut.F01574	Solyc07g014670.2	PGSC0003DMG400010995
	AT3G48310	Capana03g001289		Cc02_g10460	INIL08g04789.t1	Migut.F01655	Solyc07g025370.2	PGSC0003DMG400011042
	AT3G48320	Capana03g001346		Cc02_g13800	INIL08g13772.t1	Migut.F02026	Solyc07g041500.2	PGSC0003DMG400011217
	AT3G48520	Capana03g001347		Cc02_g15220	INIL08g13773.t1	Migut.F02071	Solyc07g042880.1	PGSC0003DMG400011325
	AT3G50660	Capana03g001377		Cc02_g15510	INIL08g13845.t1	Migut.G00646	Solyc07g043460.2	PGSC0003DMG400011560
	AT3G52970	Capana03g001442		Cc02_g15760	INIL08g23097.t1	Migut.G00647	Solyc07g049690.2	PGSC0003DMG400011561
	AT3G53130	Capana03g001453		Cc02_g15870	INIL08g23208.t1	Migut.G00690	Solyc07g052070.1	PGSC0003DMG400011750
	AT3G53280	Capana03g001454		Cc02_g18120	INIL08g23210.t1	Migut.G00729	Solyc07g052370.2	PGSC0003DMG400012202
	AT3G53290	Capana03g001738		Cc02_g18130	INIL08g23211.t2	Migut.G00730	Solyc07g055350.2	PGSC0003DMG400012669
	AT3G53300	Capana03g001743		Cc02_g18810	INIL08g27379.t1	Migut.G00837	Solyc07g055440.1	PGSC0003DMG400012793
	AT3G53305	Capana03g001744		Cc02_g25420	INIL08g30636.t1	Migut.G00864	Solyc07g055450.1	PGSC0003DMG400012794
	AT3G56630	Capana03g001745		Cc02_g26030	INIL08g30638.t1	Migut.G00865	Solyc07g055460.2	PGSC0003DMG400012795
	AT3G61035	Capana03g001747		Cc02_g26040	INIL08g30640.t1	Migut.G00866	Solyc07g055470.2	PGSC0003DMG400012947
	AT3G61040	Capana03g001749		Cc02_g26050	INIL08g30646.t1	Migut.G00945	Solyc07g055480.1	PGSC0003DMG400012953
	AT3G61880	Capana03g001752		Cc02_g26070	INIL08g30669.t1	Migut.G00956	Solyc07g055490.2	PGSC0003DMG400013477
	AT4G00360	Capana03g002068		Cc02_g26430	INIL08g30700.t1	Migut.G01087	Solyc07g055530.2	PGSC0003DMG400013568
	AT4G12300	Capana03g002122		Cc02_g26440	INIL08g30979.t1	Migut.H00033	Solyc07g055540.2	PGSC0003DMG400013629
	AT4G12310	Capana03g002264		Cc02_g27710	INIL08g31044.t1	Migut.H00212	Solyc07g055550.1	PGSC0003DMG400013684
	AT4G12320	Capana03g002285		Cc02_g28250	INIL08g38609.t1	Migut.H00384	Solyc07g055560.2	PGSC0003DMG400013696
	AT4G12330	Capana03g002288		Cc02_g28580	INIL09g08925.t1	Migut.H00385	Solyc07g055970.1	PGSC0003DMG400013929
	AT4G13290	Capana03g002289		Cc02_g28860	INIL09g08927.t1	Migut.H00386	Solyc07g056160.2	PGSC0003DMG400014009
	AT4G13310	Capana03g002466		Cc02_g28870	INIL09g21352.t1	Migut.H00387	Solyc07g061980.1	PGSC0003DMG400014010
	AT4G13770	Capana03g002775		Cc02_g29220	INIL09g21551.t1	Migut.H00477	Solyc07g062500.2	PGSC0003DMG400014012
	AT4G15110	Capana03g002850		Cc02_g29230	INIL09g21552.t1	Migut.H00479	Solyc07g062510.2	PGSC0003DMG400014013
	AT4G15300	Capana03g003377		Cc02_g31690	INIL09g21554.t1	Migut.H00494	Solyc07g062520.2	PGSC0003DMG400014270
	AT4G15310	Capana03g003391		Cc02_g31700	INIL09g21555.t1	Migut.H00596	Solyc07g064450.2	PGSC0003DMG400014271
	AT4G15330	Capana03g003392		Cc02_g33940	INIL09g21556.t1	Migut.H00689	Solyc08g005610.2	PGSC0003DMG400014272
	AT4G15350	Capana03g003513		Cc02_g35950	INIL09g21557.t1	Migut.H00713	Solyc08g005650.2	PGSC0003DMG400014273
	AT4G15360	Capana03g003715		Cc02_g36040	INIL09g21558.t1	Migut.H00714	Solyc08g007050.1	PGSC0003DMG400014274
	AT4G15380	Capana03g004111		Cc02_g36090	INIL09g21559.t1	Migut.H00715	Solyc08g007900.1	PGSC0003DMG400014302
	AT4G15393	Capana03g004115		Cc02_g36400	INIL09g21560.t1	Migut.H00716	Solyc08g014190.2	PGSC0003DMG400014442
	AT4G15396	Capana03g004143		Cc02_g36410	INIL09g21569.t1	Migut.H00997	Solyc08g062950.2	PGSC0003DMG400014755
	AT4G15440	Capana03g004144		Cc02_g36440	INIL09g26476.t1	Migut.H01042	Solyc08g074260.2	PGSC0003DMG400014760
	AT4G19230	Capana03g004146		Cc02_g36450	INIL09g29617.t1	Migut.H01043	Solyc08g075320.2	PGSC0003DMG400014902
	AT4G20235	Capana03g004147		Cc02_g37340	INIL09g29618.t1	Migut.H01137	Solyc08g076250.1	PGSC0003DMG400014954
	AT4G20240	Capana03g004149		Cc02_g37520	INIL09g29660.t1	Migut.H01138	Solyc08g079280.2	PGSC0003DMG400015061
	AT4G22690	Capana03g004150		Cc02_g38150	INIL09g30113.t1	Migut.H01244	Solyc08g079300.2	PGSC0003DMG400015149
	AT4G22710	Capana03g004151		Cc02_g39780	INIL09g30477.t1	Migut.H01304	Solyc08g079310.2	PGSC0003DMG400015150
	AT4G27710	Capana03g004152		Cc03_g01300	INIL09g30540.t1	Migut.H01366	Solyc08g079330.1	PGSC0003DMG400015151
	AT4G31500	Capana03g004154		Cc03_g07960	INIL09g31464.t1	Migut.H01559	Solyc08g079350.1	PGSC0003DMG400015183
	AT4G31940	Capana03g004155		Cc03_g07970	INIL09g35978.t1	Migut.H01565	Solyc08g079370.1	PGSC0003DMG400015184
	AT4G31950	Capana03g004158		Cc03_g09450	INIL09g35979.t1	Migut.H01567	Solyc08g079420.2	PGSC0003DMG400015185
	AT4G31970	Capana03g004159		Cc03_g09620	INIL09g35980.t1	Migut.H01568	Solyc08g080380.2	PGSC0003DMG400015220
	AT4G32170	Capana03g004160		Cc03_g10190	INIL09g35982.t1	Migut.H01569	Solyc08g080390.2	PGSC0003DMG400015221
	AT4G36220	Capana03g004161		Cc03_g10910	INIL09g36055.t1	Migut.H01680	Solyc08g080430.1	PGSC0003DMG400015242
	AT4G36380	Capana03g004165		Cc03_g10920	INIL09g36056.t1	Migut.H01681	Solyc08g081220.1	PGSC0003DMG400015278
	AT4G37310	Capana03g004167		Cc03_g10930	INIL09g39299.t1	Migut.H01682	Solyc08g083410.1	PGSC0003DMG400015402
	AT4G37320	Capana03g004270		Cc03_g10940	INIL09g40757.t1	Migut.H01712	Solyc08g083450.1	PGSC0003DMG400015403
	AT4G37330	Capana03g004271		Cc03_g10950	INIL10g12169.t1	Migut.H02036	Solyc08g083500.1	PGSC0003DMG400015421
	AT4G37340	Capana03g004273		Cc03_g10960	INIL10g12200.t1	Migut.H02037	Solyc08g083510.1	PGSC0003DMG400015605
	AT4G37360	Capana03g004274		Cc03_g10990	INIL10g12201.t1	Migut.H02039	Solyc08g083520.1	PGSC0003DMG400016013
	AT4G37370	Capana03g004276		Cc03_g11740	INIL10g12202.t1	Migut.H02041	Solyc09g008910.1	PGSC0003DMG400016402
	AT4G37400	Capana03g004277		Cc03_g12610	INIL10g12203.t1	Migut.H02043	Solyc09g014900.2	PGSC0003DMG400016571
	AT4G37410	Capana03g004278		Cc03_g13400	INIL10g12205.t1	Migut.H02044	Solyc09g059240.2	PGSC0003DMG400016614
	AT4G37430	Capana03g004279		Cc03_g13860	INIL10g12206.t1	Migut.H02045	Solyc09g066150.1	PGSC0003DMG400016616
	AT4G39480	Capana03g004281		Cc03_g13900	INIL10g12207.t1	Migut.H02046	Solyc09g066370.1	PGSC0003DMG400016618
	AT4G39490	Capana03g004286		Cc03_g14110	INIL10g12208.t1	Migut.H02047	Solyc09g066400.1	PGSC0003DMG400016619
	AT4G39500	Capana03g004287		Cc03_g15150	INIL10g12209.t1	Migut.H02049	Solyc09g092560.2	PGSC0003DMG400016620
	AT4G39510	Capana03g004324		Cc03_g15170	INIL10g12405.t1	Migut.H02051	Solyc09g092580.2	PGSC0003DMG400016621
	AT4G39950	Capana03g004351		Cc03_g15180	INIL10g12406.t1	Migut.H02052	Solyc09g092590.1	PGSC0003DMG400016623
	AT5G02900	Capana03g004616		Cc04_g01230	INIL10g12482.t1	Migut.H02053	Solyc09g092600.2	PGSC0003DMG400016764
	AT5G04330	Capana04g000322		Cc04_g02020	INIL10g12530.t1	Migut.H02054	Solyc09g092620.2	PGSC0003DMG400016776
	AT5G04630	Capana04g000389		Cc04_g02610	INIL10g12531.t1	Migut.H02094	Solyc09g092640.2	PGSC0003DMG400016777
	AT5G04660	Capana04g000391		Cc04_g03930	INIL10g12533.t1	Migut.H02118	Solyc09g092670.2	PGSC0003DMG400016778
	AT5G05260	Capana04g000454		Cc04_g08820	INIL10g12534.t1	Migut.H02129	Solyc09g098010.2	PGSC0003DMG400016887
	AT5G05690	Capana04g000461		Cc04_g10040	INIL10g12535.t1	Migut.H02216	Solyc09g098030.2	PGSC0003DMG400016960
	AT5G06900	Capana04g000462		Cc04_g10570	INIL10g12536.t1	Migut.H02217	Solyc09g098610.1	PGSC0003DMG400017280
	AT5G06905	Capana04g000463		Cc04_g10580	INIL10g12577.t1	Migut.H02218	Solyc09g098620.1	PGSC0003DMG400017281
	AT5G07990	Capana04g000465		Cc04_g10590	INIL10g13009.t1	Migut.H02418	Solyc09g098770.1	PGSC0003DMG400017297
	AT5G08250	Capana04g000466		Cc04_g10600	INIL10g13010.t1	Migut.H02419	Solyc10g007860.2	PGSC0003DMG400017314
	AT5G09970	Capana04g000467		Cc04_g11190	INIL10g13011.t1	Migut.H02420	Solyc10g007880.2	PGSC0003DMG400017319
	AT5G10600	Capana04g000468		Cc04_g11200	INIL10g13025.t1	Migut.H02422	Solyc10g007890.2	PGSC0003DMG400017321
	AT5G10610	Capana04g000469		Cc04_g11210	INIL10g13032.t1	Migut.H02423	Solyc10g007900.2	PGSC0003DMG400017322
	AT5G14400	Capana04g000470		Cc04_g11250	INIL10g13298.t1	Migut.H02431	Solyc10g007930.2	PGSC0003DMG400017323
	AT5G23190	Capana04g000471		Cc04_g11260	INIL10g13299.t1	Migut.H02442	Solyc10g007960.1	PGSC0003DMG400017324
	AT5G24900	Capana04g000472		Cc04_g11270	INIL10g13303.t1	Migut.H02485	Solyc10g009310.2	PGSC0003DMG400017325
	AT5G24910	Capana04g000476		Cc04_g11280	INIL10g23884.t1	Migut.H02504	Solyc10g009390.2	PGSC0003DMG400017354
	AT5G24950	Capana04g000503		Cc04_g11300	INIL10g23888.t1	Migut.I00124	Solyc10g017510.2	PGSC0003DMG400017826
	AT5G24960	Capana04g000504		Cc04_g11310	INIL10g23890.t1	Migut.I00171	Solyc10g018150.1	PGSC0003DMG400018064
	AT5G25120	Capana04g000505		Cc04_g12670	INIL10g23892.t1	Migut.I00481	Solyc10g039210.2	PGSC0003DMG400018131
	AT5G25130	Capana04g000616		Cc04_g13260	INIL11g05195.t1	Migut.I00615	Solyc10g051020.1	PGSC0003DMG400018132
	AT5G25140	Capana04g000617		Cc04_g14550	INIL11g05391.t1	Migut.I00807	Solyc10g078220.1	PGSC0003DMG400018133
	AT5G25180	Capana04g000618		Cc04_g14570	INIL11g05405.t1	Migut.I01018	Solyc10g078230.1	PGSC0003DMG400018134
	AT5G25900	Capana04g000619		Cc04_g14580	INIL11g09935.t1	Migut.I01085	Solyc10g078240.1	PGSC0003DMG400018135
	AT5G35715	Capana04g000620		Cc04_g15680	INIL11g10845.t1	Migut.J00327	Solyc10g078280.2	PGSC0003DMG400018136
	AT5G35917	Capana04g000621		Cc04_g16870	INIL11g10846.t1	Migut.J00331	Solyc10g080840.1	PGSC0003DMG400018138
	AT5G35920	Capana04g000622		Cc05_g00020	INIL11g16001.t1	Migut.J00394	Solyc10g080870.2	PGSC0003DMG400018139
	AT5G36110	Capana04g000629		Cc05_g00450	INIL11g16121.t1	Migut.J00470	Solyc10g081550.1	PGSC0003DMG400018140
	AT5G36130	Capana04g000630		Cc05_g00530	INIL11g18421.t1	Migut.J00845	Solyc10g083400.1	PGSC0003DMG400018141
	AT5G36140	Capana04g000631		Cc05_g00560	INIL11g18423.t1	Migut.J00847	Solyc10g083690.2	PGSC0003DMG400018196
	AT5G36220	Capana04g000632		Cc05_g01740	INIL11g18424.t1	Migut.J00848	Solyc10g083700.2	PGSC0003DMG400018197
	AT5G38450	Capana04g000956		Cc05_g01750	INIL11g18755.t1	Migut.J00849	Solyc10g083790.1	PGSC0003DMG400018199
	AT5G38970	Capana04g001255		Cc05_g03250	INIL11g18825.t1	Migut.J00850	Solyc10g084590.2	PGSC0003DMG400018744
	AT5G42580	Capana04g001256		Cc05_g03260	INIL11g18828.t1	Migut.J00852	Solyc10g085500.1	PGSC0003DMG400019320
	AT5G42590	Capana04g001257		Cc05_g03650	INIL11g18829.t1	Migut.J00965	Solyc10g087010.1	PGSC0003DMG400019471
	AT5G42650	Capana04g001298		Cc05_g03800	INIL11g18830.t1	Migut.J01120	Solyc10g087030.1	PGSC0003DMG400019567
	AT5G44620	Capana04g001382		Cc05_g04010	INIL11g18832.t1	Migut.J01196	Solyc10g087040.1	PGSC0003DMG400019724
	AT5G45340	Capana04g001495		Cc05_g04020	INIL11g18833.t1	Migut.J01226	Solyc11g006590.1	PGSC0003DMG400019774
	AT5G47990	Capana04g001637		Cc05_g04040	INIL11g18834.t1	Migut.J01227	Solyc11g007540.1	PGSC0003DMG400019899
	AT5G48000	Capana04g002317		Cc05_g05070	INIL11g18889.t1	Migut.J01228	Solyc11g007980.1	PGSC0003DMG400020170
	AT5G51900	Capana05g000003		Cc05_g05080	INIL11g18890.t1	Migut.J01249	Solyc11g030730.1	PGSC0003DMG400020213
	AT5G52320	Capana05g000299		Cc05_g05090	INIL11g22279.t1	Migut.J01250	Solyc11g056670.1	PGSC0003DMG400020452
	AT5G52400	Capana05g000300		Cc05_g05100	INIL11g22280.t1	Migut.J01251	Solyc11g065770.1	PGSC0003DMG400020467
	AT5G57220	Capana05g000407		Cc05_g05110	INIL11g22313.t1	Migut.J01619	Solyc11g066580.1	PGSC0003DMG400020468
	AT5G57260	Capana05g000454		Cc05_g06760	INIL11g26570.t1	Migut.J01620	Solyc11g069800.1	PGSC0003DMG400020499
	AT5G58860	Capana05g000631		Cc05_g06770	INIL11g26573.t1	Migut.J01622	Solyc12g005170.1	PGSC0003DMG400020809
	AT5G61320	Capana05g000942		Cc05_g07270	INIL11g26677.t1	Migut.J01804	Solyc12g006460.1	PGSC0003DMG400021081
	AT5G63450	Capana05g001471		Cc05_g08730	INIL11g26786.t1	Migut.J01805	Solyc12g006860.1	PGSC0003DMG400021136
	AT5G67310	Capana05g001954		Cc05_g08740	INIL12g01456.t1	Migut.K00730	Solyc12g019680.1	PGSC0003DMG400021157
		Capana05g001955		Cc05_g08750	INIL12g01501.t1	Migut.K00977	Solyc12g042480.1	PGSC0003DMG400021439
		Capana05g001991		Cc05_g08760	INIL12g03228.t1	Migut.K01047	Solyc12g045020.1	PGSC0003DMG400021540
		Capana05g002138		Cc05_g08770	INIL12g03229.t1	Migut.K01191	Solyc12g056810.1	PGSC0003DMG400021541
		Capana05g002223		Cc05_g08780	INIL12g03340.t1	Migut.K01193	Solyc12g088460.1	PGSC0003DMG400021542
		Capana05g002278		Cc05_g08790	INIL12g03353.t1	Migut.L00034	Solyc12g088510.1	PGSC0003DMG400021579
		Capana05g002466		Cc05_g08800	INIL12g03354.t1	Migut.L00062	Solyc12g088970.1	PGSC0003DMG400021871
		Capana06g000206		Cc05_g08810	INIL12g03355.t1	Migut.L00067		PGSC0003DMG400021872
		Capana06g000260		Cc05_g08820	INIL12g03356.t1	Migut.L00068		PGSC0003DMG400021873
		Capana06g000272		Cc05_g08830	INIL12g03418.t1	Migut.L00079		PGSC0003DMG400021874
		Capana06g000273		Cc05_g08840	INIL12g03515.t1	Migut.L00080		PGSC0003DMG400021875
		Capana06g000365		Cc05_g08850	INIL12g05485.t1	Migut.L00081		PGSC0003DMG400021880
		Capana06g000416		Cc05_g08860	INIL12g10372.t1	Migut.L00085		PGSC0003DMG400022059
		Capana06g000463		Cc05_g08870	INIL12g22199.t1	Migut.L00140		PGSC0003DMG400022223
		Capana06g000464		Cc05_g08890	INIL12g22225.t1	Migut.L00143		PGSC0003DMG400022224
		Capana06g000592		Cc05_g08920	INIL12g24653.t2	Migut.L01270		PGSC0003DMG400022743
		Capana06g000623		Cc05_g09320	INIL12g24745.t1	Migut.L01744		PGSC0003DMG400022744
		Capana06g000624		Cc05_g09790	INIL12g24756.t1	Migut.L01745		PGSC0003DMG400022892
		Capana06g000906		Cc05_g10480	INIL12g24877.t1	Migut.L01746		PGSC0003DMG400022893
		Capana06g000907		Cc05_g10490	INIL12g24878.t1	Migut.L01898		PGSC0003DMG400023119
		Capana06g000908		Cc05_g14770	INIL12g24879.t1	Migut.L01899		PGSC0003DMG400023382
		Capana06g000909		Cc06_g04720	INIL12g24880.t1	Migut.L01923		PGSC0003DMG400023596
		Capana06g000910		Cc06_g05060	INIL12g30821.t1	Migut.L01924		PGSC0003DMG400023597
		Capana06g000911		Cc06_g05070	INIL12g40469.t1	Migut.M00093		PGSC0003DMG400023657
		Capana06g001151		Cc06_g05180	INIL13g07062.t1	Migut.M00186		PGSC0003DMG400023694
		Capana06g001248		Cc06_g05540	INIL13g07069.t1	Migut.M00202		PGSC0003DMG400023819
		Capana06g001388		Cc06_g08950	INIL13g07474.t1	Migut.M00203		PGSC0003DMG400023840
		Capana06g001389		Cc06_g12000	INIL13g07475.t1	Migut.M00207		PGSC0003DMG400023893
		Capana06g001391		Cc06_g15020	INIL13g07476.t1	Migut.M00373		PGSC0003DMG400024274
		Capana06g001481		Cc06_g16320	INIL13g07477.t1	Migut.M00433		PGSC0003DMG400024400
		Capana06g001487		Cc06_g16330	INIL13g07767.t1	Migut.M00434		PGSC0003DMG400024401
		Capana06g001488		Cc06_g16340	INIL13g09159.t1	Migut.M00485		PGSC0003DMG400024630
		Capana06g001491		Cc06_g16350	INIL13g27063.t1	Migut.M00573		PGSC0003DMG400024643
		Capana06g001492		Cc06_g16360	INIL13g27065.t1	Migut.M00676		PGSC0003DMG400024863
		Capana06g001493		Cc06_g20240	INIL13g27067.t1	Migut.M00680		PGSC0003DMG400024951
		Capana06g001562		Cc06_g20340	INIL13g27068.t1	Migut.M01540		PGSC0003DMG400025158
		Capana06g001563		Cc06_g20390	INIL13g27070.t1	Migut.M01541		PGSC0003DMG400025159
		Capana06g001577		Cc06_g20950	INIL13g27073.t1	Migut.M01543		PGSC0003DMG400025274
		Capana06g001578		Cc06_g21360	INIL13g27075.t1	Migut.M01544		PGSC0003DMG400025275
		Capana06g001838		Cc06_g22050	INIL13g27076.t1	Migut.M01545		PGSC0003DMG400025686
		Capana06g002157		Cc06_g22070	INIL13g27077.t1	Migut.M01668		PGSC0003DMG400025687
		Capana06g002277		Cc06_g22080	INIL13g27079.t1	Migut.M01777		PGSC0003DMG400025795
		Capana06g002278		Cc06_g22090	INIL13g27080.t1	Migut.N00163		PGSC0003DMG400026080
		Capana06g002433		Cc06_g22100	INIL13g27082.t1	Migut.N00164		PGSC0003DMG400026115
		Capana06g002438		Cc06_g22120	INIL13g27083.t1	Migut.N00167		PGSC0003DMG400026586
		Capana06g002796		Cc06_g22430	INIL13g27084.t1	Migut.N00457		PGSC0003DMG400026594
		Capana06g002797		Cc06_g22450	INIL13g27086.t1	Migut.N00501		PGSC0003DMG400026613
		Capana06g002842		Cc06_g22460	INIL14g06936.t1	Migut.N00502		PGSC0003DMG400026778
		Capana06g002959		Cc06_g22470	INIL14g21157.t1	Migut.N00724		PGSC0003DMG400026900
		Capana07g000027		Cc06_g22620	INIL14g29736.t1	Migut.N00725		PGSC0003DMG400027340
		Capana07g000317		Cc06_g23770	INIL14g35027.t1	Migut.N00728		PGSC0003DMG400027741
		Capana07g000336		Cc06_g23800	INIL14g35067.t1	Migut.N00729		PGSC0003DMG400027756
		Capana07g000348		Cc07_g00100	INIL14g35115.t1	Migut.N01221		PGSC0003DMG400027804
		Capana07g000357		Cc07_g05620	INIL14g41357.t1	Migut.N01275		PGSC0003DMG400027898
		Capana07g000557		Cc07_g05630	INIL14g41386.t1	Migut.N01587		PGSC0003DMG400028053
		Capana07g001022		Cc07_g09440	INIL14g41414.t1	Migut.N01588		PGSC0003DMG400028054
		Capana07g001084		Cc07_g09920	INIL14g41416.t1	Migut.N01701		PGSC0003DMG400028095
		Capana07g001116		Cc07_g10170	INIL14g41417.t1	Migut.N01862		PGSC0003DMG400028096
		Capana07g001397		Cc07_g10360	INIL14g41418.t1	Migut.N01863		PGSC0003DMG400028175
		Capana07g001399		Cc07_g15870	INIL14g41419.t1	Migut.N01864		PGSC0003DMG400028180
		Capana07g001431		Cc07_g15890	INIL14g41420.t1	Migut.N01865		PGSC0003DMG400028190
		Capana07g001870		Cc07_g15900	INIL14g41421.t1	Migut.N01866		PGSC0003DMG400028220
		Capana07g001872		Cc07_g15910	INIL14g41423.t1	Migut.N02681		PGSC0003DMG400028268
		Capana07g001873		Cc07_g15920	INIL14g41424.t1	Migut.N02739		PGSC0003DMG400028322
		Capana07g001874		Cc07_g15930	INIL14g41516.t1	Migut.N02759		PGSC0003DMG400028352
		Capana07g001875		Cc07_g15940	INIL14g41523.t1	Migut.N03028		PGSC0003DMG400028652
		Capana07g001876		Cc07_g15950	INIL14g41524.t1	Migut.N03034		PGSC0003DMG400028953
		Capana07g001877		Cc07_g15960	INIL14g41525.t1	Migut.N03336		PGSC0003DMG400029109
		Capana07g001878		Cc07_g15970	INIL14g41526.t1	Migut.O00010		PGSC0003DMG400029208
		Capana07g001879		Cc07_g15980	INIL14g41909.t1	Migut.O00011		PGSC0003DMG400029213
		Capana07g001880		Cc07_g16130	INIL15g23492.t1	Migut.O00012		PGSC0003DMG400029474
		Capana07g001881		Cc07_g16140	INIL15g27791.t1	Migut.O00013		PGSC0003DMG400029562
		Capana07g001882		Cc07_g16350	INIL15g27940.t1	Migut.O00173		PGSC0003DMG400029894
		Capana07g001883		Cc07_g16360	INIL15g27968.t1	Migut.O00174		PGSC0003DMG400029967
		Capana07g001884		Cc07_g16370	INIL15g28007.t1	Migut.O00175		PGSC0003DMG400030349
		Capana07g001889		Cc07_g16720	INIL15g28008.t1	Migut.O00176		PGSC0003DMG400030413
		Capana07g001900		Cc07_g16970	INIL15g28009.t1	Migut.O00177		PGSC0003DMG400030720
		Capana07g001945		Cc07_g16980	INIL15g28012.t1	Migut.O00178		PGSC0003DMG400031062
		Capana07g001983		Cc07_g16990	INIL15g28013.t1	Migut.O00179		PGSC0003DMG400031198
		Capana07g002039		Cc07_g18160	INIL15g31167.t1	Migut.O00180		PGSC0003DMG400031199
		Capana07g002106		Cc07_g18490	INIL15g31170.t1	Migut.O00182		PGSC0003DMG400031423
		Capana07g002107		Cc07_g18880	INIL15g31172.t1	Migut.O00285		PGSC0003DMG400031515
		Capana07g002108		Cc07_g19470	INIL15g31174.t1	Migut.O00364		PGSC0003DMG400031518
		Capana07g002109		Cc07_g19660	INIL15g31175.t1	Migut.O00444		PGSC0003DMG400031519
		Capana07g002110		Cc07_g19680	INIL15g31178.t1	Migut.O00445		PGSC0003DMG400033171
		Capana07g002111		Cc07_g19960	INIL15g31179.t1	Migut.O00446		PGSC0003DMG400033617
		Capana07g002114		Cc08_g00660		Migut.O00447		PGSC0003DMG400033636
		Capana07g002117		Cc08_g01200		Migut.O00448		PGSC0003DMG400034479
		Capana07g002123		Cc08_g01210		Migut.O00464		PGSC0003DMG400035390
		Capana08g000068		Cc08_g01220		Migut.O00552		PGSC0003DMG400035665
		Capana08g000193		Cc08_g01230		Migut.O00596		PGSC0003DMG400036023
		Capana08g000194		Cc08_g02380		Migut.O00603		PGSC0003DMG400036058
		Capana08g000496		Cc08_g03920		Migut.O00721		PGSC0003DMG400036266
		Capana08g000854		Cc08_g03930		Migut.O00788		PGSC0003DMG400036536
		Capana08g000855		Cc08_g05920		Migut.O00792		PGSC0003DMG400037547
		Capana08g000856		Cc08_g06120		Migut.O00820		PGSC0003DMG400037578
		Capana08g000857		Cc08_g06130		Migut.O00893		PGSC0003DMG400037634
		Capana08g000938		Cc08_g06610		Migut.O00979		PGSC0003DMG400037844
		Capana08g001106		Cc08_g06620				PGSC0003DMG400038129
		Capana08g001159		Cc08_g06630				PGSC0003DMG400038978
		Capana08g002392		Cc08_g06640				PGSC0003DMG400039685
		Capana08g002492		Cc08_g06970				PGSC0003DMG400039791
		Capana08g002493		Cc08_g07310				PGSC0003DMG400040099
		Capana08g002494		Cc08_g07320				PGSC0003DMG400040619
		Capana09g000082		Cc08_g07330				PGSC0003DMG400041269
		Capana09g000355		Cc08_g07340				PGSC0003DMG400041347
		Capana09g000685		Cc08_g07360				PGSC0003DMG400041492
		Capana09g000926		Cc08_g07370				PGSC0003DMG400043512
		Capana09g001519		Cc08_g07380				PGSC0003DMG400045527
		Capana09g001646		Cc08_g07390				PGSC0003DMG400045696
		Capana09g001911		Cc08_g07400				PGSC0003DMG400046106
		Capana09g002330		Cc08_g07410				PGSC0003DMG400046515
		Capana10g000268		Cc08_g07430				PGSC0003DMG400046813
		Capana10g000271		Cc08_g07450				PGSC0003DMG400046928
		Capana10g000275		Cc08_g07460				PGSC0003DMG400047121
		Capana10g000278		Cc08_g07520				PGSC0003DMG401001903
		Capana10g000288		Cc08_g07570				PGSC0003DMG401003034
		Capana10g000289		Cc08_g07950				PGSC0003DMG401003142
		Capana10g000294		Cc08_g08060				PGSC0003DMG401004779
		Capana10g000295		Cc08_g08080				PGSC0003DMG401005679
		Capana10g000622		Cc08_g08100				PGSC0003DMG401006074
		Capana10g000761		Cc08_g08410				PGSC0003DMG401010026
		Capana10g001186		Cc08_g08420				PGSC0003DMG401010071
		Capana10g001188		Cc08_g08430				PGSC0003DMG401010073
		Capana10g001912		Cc08_g10820				PGSC0003DMG401010991
		Capana10g001925		Cc08_g11230				PGSC0003DMG401011679
		Capana10g001928		Cc08_g12110				PGSC0003DMG401012386
		Capana10g001932		Cc08_g13140				PGSC0003DMG401014734
		Capana10g001936		Cc08_g13150				PGSC0003DMG401016617
		Capana10g001945		Cc08_g13590				PGSC0003DMG401019771
		Capana10g001946		Cc08_g13600				PGSC0003DMG401020453
		Capana10g001985		Cc08_g14080				PGSC0003DMG401023595
		Capana10g001996		Cc08_g14880				PGSC0003DMG401028052
		Capana10g002062		Cc09_g00580				PGSC0003DMG401030469
		Capana10g002063		Cc09_g01950				PGSC0003DMG401031520
		Capana10g002153		Cc09_g02370				PGSC0003DMG402001903
		Capana10g002154		Cc09_g03290				PGSC0003DMG402002501
		Capana10g002155		Cc09_g05000				PGSC0003DMG402003034
		Capana10g002156		Cc09_g05150				PGSC0003DMG402004779
		Capana10g002157		Cc09_g06350				PGSC0003DMG402005679
		Capana10g002158		Cc09_g06360				PGSC0003DMG402006074
		Capana10g002160		Cc09_g06410				PGSC0003DMG402010026
		Capana10g002161		Cc09_g07130				PGSC0003DMG402010071
		Capana10g002162		Cc09_g07590				PGSC0003DMG402010991
		Capana10g002163		Cc09_g09430				PGSC0003DMG402011679
		Capana10g002450		Cc10_g03120				PGSC0003DMG402012386
		Capana10g002482		Cc10_g03140				PGSC0003DMG402012803
		Capana10g002483		Cc10_g03150				PGSC0003DMG402014734
		Capana10g002484		Cc10_g03570				PGSC0003DMG402016615
		Capana10g002485		Cc10_g03580				PGSC0003DMG402016617
		Capana11g000038		Cc10_g03630				PGSC0003DMG402018475
		Capana11g000195		Cc10_g03650				PGSC0003DMG402019771
		Capana11g000263		Cc10_g03710				PGSC0003DMG402020453
		Capana11g000264		Cc10_g04140				PGSC0003DMG402021870
		Capana11g000265		Cc10_g05210				PGSC0003DMG402023595
		Capana11g000266		Cc10_g05220				PGSC0003DMG402028052
		Capana11g000270		Cc10_g05230				PGSC0003DMG402030469
		Capana11g000271		Cc10_g05240				PGSC0003DMG402031520
		Capana11g000272		Cc10_g05250				PGSC0003DMG403005679
		Capana11g000273		Cc10_g05260				PGSC0003DMG403009622
		Capana11g000425		Cc10_g05340				PGSC0003DMG403019771
		Capana11g000516		Cc10_g05350				PGSC0003DMG403020453
		Capana11g000602		Cc10_g05360
		Capana11g000624		Cc10_g05370
		Capana11g001197		Cc10_g05380
		Capana11g001911		Cc10_g05390
		Capana11g002037		Cc10_g05400
		Capana11g002038		Cc10_g05420
		Capana11g002039		Cc10_g05430
		Capana12g000077		Cc10_g06260
		Capana12g000079		Cc10_g06990
		Capana12g000098		Cc10_g09170
		Capana12g000099		Cc10_g09180
		Capana12g000759		Cc10_g09620
		Capana12g000760		Cc10_g09630
		Capana12g000789		Cc10_g09650
		Capana12g000790		Cc10_g11100
		Capana12g001320		Cc10_g11430
		Capana12g001480		Cc10_g14570
		Capana12g001496		Cc10_g14670
		Capana12g001565		Cc11_g01550
		Capana12g001568		Cc11_g01750
		Capana12g001604		Cc11_g02430
		Capana12g001739		Cc11_g04570
		Capana12g001743		Cc11_g04730
		Capana12g001773		Cc11_g04880
		Capana12g001774		Cc11_g06200
		Capana12g001779		Cc11_g07540
		Capana12g001976		Cc11_g07610
		Capana12g001977		Cc11_g07620
		Capana12g001979		Cc11_g07630
		Capana12g002259		Cc11_g07730
		Capana12g002344		Cc11_g11540
		Capana12g002419		Cc11_g11620
		Capana12g002420		Cc11_g11630
		Capana12g002421		Cc11_g11640
		Capana12g002422		Cc11_g11650
		Capana12g002423		Cc11_g11780
		Capana12g002424		Cc11_g12300
		Capana12g002425		Cc11_g12750
		Capana12g002427		Cc11_g14940
		Capana12g002430		Cc11_g16380
		Capana12g002433		Cc11_g16860
		Capana12g002441
		Capana12g002444
		Capana12g002445
		Capana12g002736

## Sheet: Supplementary Data 3e
Supplementary Data 3e. RLK genes in Cuscuta australis and 7Ref-Species
	RLK genes in eight species
	Arabidopsis thaliana	Capsicum annuum	Cuscuta australis	Coffea canephora	Ipomoea nil	Mimulus guttatus	Solanum lycopersicum	Solanum tuberosum
Gene ID	AT1G01540	Capana00g000372	C000N0066E0.1	Cc00_g00050	INIL00g00624.t1	Migut.A00038	Solyc00g007060.2	PGSC0003DMG400000043
	AT1G01740	Capana00g000449	C000N0085E0.1	Cc00_g00120	INIL00g00626.t1	Migut.A00071	Solyc00g009090.2	PGSC0003DMG400000140
	AT1G05700	Capana00g000466	C000N0088E0.1	Cc00_g00130	INIL00g00884.t1	Migut.A00195	Solyc00g010210.1	PGSC0003DMG400000179
	AT1G06700	Capana00g000484	C000N0281E0.1	Cc00_g00500	INIL00g09038.t1	Migut.A00210	Solyc00g075040.1	PGSC0003DMG400000358
	AT1G06840	Capana00g000485	C000N0295M0.1	Cc00_g00530	INIL00g10117.t1	Migut.A00212	Solyc00g110870.2	PGSC0003DMG400000379
	AT1G07550	Capana00g000551	C000N0405E0.1	Cc00_g00560	INIL00g16152.t1	Migut.A00325	Solyc00g201160.2	PGSC0003DMG400000438
	AT1G07560	Capana00g000598	C000N0410E0.1	Cc00_g00570	INIL00g19182.t1	Migut.A00448	Solyc00g222460.1	PGSC0003DMG400000642
	AT1G07570	Capana00g000608	C000N0471M0.1	Cc00_g00590	INIL00g19193.t1	Migut.A00449	Solyc00g289230.1	PGSC0003DMG400000703
	AT1G07650	Capana00g000664	C000N0625E0.1	Cc00_g00600	INIL00g19499.t1	Migut.A00497	Solyc01g006520.2	PGSC0003DMG400000724
	AT1G07870	Capana00g000736	C000N0699E0.1	Cc00_g00610	INIL00g19621.t1	Migut.A00502	Solyc01g006530.1	PGSC0003DMG400000728
	AT1G08590	Capana00g000958	C000N0741E0.1	Cc00_g00630	INIL00g20850.t1	Migut.A00522	Solyc01g006590.1	PGSC0003DMG400000789
	AT1G09440	Capana00g001099	C000N0765E0.1	Cc00_g00640	INIL00g20851.t1	Migut.A00580	Solyc01g007130.2	PGSC0003DMG400000810
	AT1G09970	Capana00g001149	C000N0779E0.1	Cc00_g00680	INIL00g24544.t1	Migut.A00581	Solyc01g007960.2	PGSC0003DMG400000856
	AT1G10620	Capana00g001239	C000N1002E0.1	Cc00_g00690	INIL00g25981.t1	Migut.A00582	Solyc01g007970.1	PGSC0003DMG400000872
	AT1G10850	Capana00g001715	C000N1028E0.1	Cc00_g00860	INIL00g30868.t1	Migut.A00687	Solyc01g007980.2	PGSC0003DMG400000915
	AT1G11050	Capana00g001824	C000N1083E0.1	Cc00_g00990	INIL00g30872.t1	Migut.A00771	Solyc01g007990.2	PGSC0003DMG400000996
	AT1G11130	Capana00g001879	C001N0544E0.1	Cc00_g01180	INIL00g31152.t1	Migut.A00785	Solyc01g008140.2	PGSC0003DMG400001059
	AT1G11280	Capana00g001988	C001N0611E0.1	Cc00_g01370	INIL01g00033.t1	Migut.A00833	Solyc01g008500.2	PGSC0003DMG400001091
	AT1G11300	Capana00g002015	C002N0064E0.1	Cc00_g01380	INIL01g00898.t1	Migut.A00940	Solyc01g008860.1	PGSC0003DMG400001185
	AT1G11303	Capana00g002030	C002N0153E0.1	Cc00_g01390	INIL01g01631.t1	Migut.A00955	Solyc01g008870.1	PGSC0003DMG400001269
	AT1G11330	Capana00g002124	C002N0187E0.1	Cc00_g01400	INIL01g01644.t1	Migut.A00980	Solyc01g009810.2	PGSC0003DMG400001270
	AT1G11340	Capana00g002125	C002N0314M0.1	Cc00_g01410	INIL01g01691.t1	Migut.A00981	Solyc01g010030.2	PGSC0003DMG400001271
	AT1G11350	Capana00g002193	C002N0319E0.1	Cc00_g01420	INIL01g04928.t1	Migut.A01057	Solyc01g010660.2	PGSC0003DMG400001301
	AT1G11410	Capana00g002221	C002N0424E0.1	Cc00_g01460	INIL01g04935.t1	Migut.B00007	Solyc01g010780.2	PGSC0003DMG400001368
	AT1G12460	Capana00g002222	C002N0457E0.1	Cc00_g01470	INIL01g05005.t1	Migut.B00024	Solyc01g011040.2	PGSC0003DMG400001369
	AT1G13910	Capana00g002225	C003N0031G0.1	Cc00_g01480	INIL01g05013.t1	Migut.B00037	Solyc01g014510.1	PGSC0003DMG400001416
	AT1G14370	Capana00g002502	C003N0036G0.1	Cc00_g01490	INIL01g06550.t1	Migut.B00083	Solyc01g014520.1	PGSC0003DMG400001470
	AT1G14390	Capana00g002546	C003N0099E0.1	Cc00_g01540	INIL01g06551.t1	Migut.B00097	Solyc01g014530.2	PGSC0003DMG400001670
	AT1G15530	Capana00g002626	C003N0105E0.1	Cc00_g01930	INIL01g06595.t1	Migut.B00232	Solyc01g014560.2	PGSC0003DMG400001721
	AT1G16110	Capana00g002627	C003N0130E0.1	Cc00_g02860	INIL01g14022.t1	Migut.B00233	Solyc01g014660.1	PGSC0003DMG400001732
	AT1G16120	Capana00g002628	C003N0159G0.1	Cc00_g03660	INIL01g15322.t1	Migut.B00239	Solyc01g014700.2	PGSC0003DMG400001773
	AT1G16130	Capana00g002629	C003N0161E0.1	Cc00_g03680	INIL01g15852.t1	Migut.B00245	Solyc01g016330.1	PGSC0003DMG400001853
	AT1G16150	Capana00g002630	C003N0234E0.1	Cc00_g05230	INIL01g15854.t1	Migut.B00345	Solyc01g016570.1	PGSC0003DMG400002012
	AT1G16160	Capana00g002632	C003N0260E0.1	Cc00_g05240	INIL01g15869.t1	Migut.B00359	Solyc01g020310.1	PGSC0003DMG400002017
	AT1G16260	Capana00g002633	C003N0314E0.1	Cc00_g05250	INIL01g19701.t1	Migut.B00384	Solyc01g028830.2	PGSC0003DMG400002038
	AT1G16670	Capana00g002634	C003N0335E0.1	Cc00_g05290	INIL01g19734.t1	Migut.B00422	Solyc01g034090.1	PGSC0003DMG400002045
	AT1G16760	Capana00g002635	C003N0428E0.1	Cc00_g05300	INIL01g19735.t1	Migut.B00528	Solyc01g034160.1	PGSC0003DMG400002250
	AT1G16905	Capana00g002643	C004N0026M0.1	Cc00_g05990	INIL01g19737.t1	Migut.B00529	Solyc01g056860.1	PGSC0003DMG400002327
	AT1G17230	Capana00g002804	C004N0146G0.1	Cc00_g06950	INIL01g19738.t1	Migut.B00531	Solyc01g057560.1	PGSC0003DMG400002497
	AT1G17240	Capana00g002807	C004N0268E0.1	Cc00_g07310	INIL01g19742.t1	Migut.B00532	Solyc01g059910.2	PGSC0003DMG400002526
	AT1G17250	Capana00g002882	C004N0296E0.1	Cc00_g07320	INIL01g19744.t1	Migut.B00620	Solyc01g067020.2	PGSC0003DMG400002593
	AT1G17540	Capana00g002981	C004N0363E0.1	Cc00_g07410	INIL01g19771.t1	Migut.B00633	Solyc01g067400.2	PGSC0003DMG400002602
	AT1G17750	Capana00g003181	C004N0421E0.1	Cc00_g07430	INIL01g19774.t1	Migut.B00685	Solyc01g067510.2	PGSC0003DMG400002689
	AT1G17910	Capana00g003183	C004N0474M0.1	Cc00_g07440	INIL01g19802.t1	Migut.B00689	Solyc01g068270.2	PGSC0003DMG400002870
	AT1G18390	Capana00g003184	C004N0512E0.1	Cc00_g07650	INIL01g19880.t1	Migut.B00694	Solyc01g068360.2	PGSC0003DMG400002894
	AT1G19090	Capana00g003237	C004N0549E0.1	Cc00_g07860	INIL01g19948.t1	Migut.B00695	Solyc01g079340.2	PGSC0003DMG400002902
	AT1G19390	Capana00g003289	C004N0576E0.1	Cc00_g08550	INIL01g19950.t1	Migut.B00696	Solyc01g080060.1	PGSC0003DMG400003002
	AT1G20650	Capana00g003290	C005N0043M0.1	Cc00_g08570	INIL01g19951.t1	Migut.B00768	Solyc01g080520.2	PGSC0003DMG400003007
	AT1G21210	Capana00g003436	C005N0044M0.1	Cc00_g08680	INIL01g19953.t1	Migut.B00821	Solyc01g080770.2	PGSC0003DMG400003175
	AT1G21230	Capana00g003470	C005N0148E0.1	Cc00_g10000	INIL01g19954.t1	Migut.B00874	Solyc01g080880.2	PGSC0003DMG400003210
	AT1G21240	Capana00g003666	C005N0204E0.1	Cc00_g10280	INIL01g19955.t1	Migut.B00959	Solyc01g088050.2	PGSC0003DMG400003211
	AT1G21250	Capana00g003739	C005N0253E0.1	Cc00_g10290	INIL01g19956.t1	Migut.B01062	Solyc01g088690.2	PGSC0003DMG400003271
	AT1G21270	Capana00g003829	C005N0309M0.1	Cc00_g10870	INIL01g19957.t1	Migut.B01096	Solyc01g091230.2	PGSC0003DMG400003273
	AT1G21590	Capana00g003840	C005N0352E0.1	Cc00_g11210	INIL01g20004.t1	Migut.B01134	Solyc01g094020.2	PGSC0003DMG400003280
	AT1G22720	Capana00g003845	C005N0496M0.1	Cc00_g11270	INIL01g20014.t1	Migut.B01199	Solyc01g094660.2	PGSC0003DMG400003294
	AT1G23540	Capana00g003846	C005N0498M0.1	Cc00_g11280	INIL01g20015.t1	Migut.B01257	Solyc01g094830.2	PGSC0003DMG400003313
	AT1G24030	Capana00g003859	C005N0657E0.1	Cc00_g11520	INIL01g20016.t1	Migut.B01463	Solyc01g094940.2	PGSC0003DMG400003343
	AT1G24485	Capana00g003978	C005N0667E0.1	Cc00_g11620	INIL01g20017.t1	Migut.B01661	Solyc01g096690.1	PGSC0003DMG400003344
	AT1G24650	Capana00g004066	C005N0738E0.1	Cc00_g11880	INIL01g20026.t1	Migut.B01758	Solyc01g096940.2	PGSC0003DMG400003406
	AT1G25320	Capana00g004092	C006N0067E0.1	Cc00_g11970	INIL01g20035.t1	Migut.B01774	Solyc01g098410.2	PGSC0003DMG400003551
	AT1G25390	Capana00g004165	C006N0134E0.1	Cc00_g11980	INIL01g20078.t1	Migut.B01777	Solyc01g098420.1	PGSC0003DMG400003714
	AT1G25570	Capana00g004244	C006N0142E0.1	Cc00_g12500	INIL01g20133.t1	Migut.B01785	Solyc01g098440.1	PGSC0003DMG400003790
	AT1G26150	Capana00g004439	C006N0217E0.1	Cc00_g12930	INIL01g20202.t1	Migut.C00055	Solyc01g098740.2	PGSC0003DMG400003813
	AT1G26970	Capana00g004458	C006N0320E0.1	Cc00_g12960	INIL01g25113.t1	Migut.C00057	Solyc01g101100.2	PGSC0003DMG400003945
	AT1G27190	Capana00g004470	C006N0373E0.1	Cc00_g13180	INIL01g25137.t1	Migut.C00058	Solyc01g102680.2	PGSC0003DMG400003958
	AT1G28340	Capana00g004480	C006N0377E0.1	Cc00_g13190	INIL01g25186.t1	Migut.C00175	Solyc01g102700.2	PGSC0003DMG400003982
	AT1G28390	Capana00g004627	C006N0448E0.1	Cc00_g13200	INIL01g25187.t1	Migut.C00331	Solyc01g102710.2	PGSC0003DMG400003999
	AT1G28440	Capana00g004716	C006N0465E0.1	Cc00_g13410	INIL01g25245.t1	Migut.C00456	Solyc01g102870.1	PGSC0003DMG400004000
	AT1G29720	Capana00g004743	C007N0054E0.1	Cc00_g13430	INIL01g25278.t1	Migut.C00459	Solyc01g103530.2	PGSC0003DMG400004067
	AT1G29730	Capana00g004747	C007N0086E0.1	Cc00_g14470	INIL01g25319.t1	Migut.C00463	Solyc01g103790.2	PGSC0003DMG400004123
	AT1G29740	Capana00g004762	C007N0125M0.1	Cc00_g14620	INIL01g25333.t1	Migut.C00467	Solyc01g104050.2	PGSC0003DMG400004146
	AT1G29750	Capana00g004763	C007N0321E0.1	Cc00_g14650	INIL01g25334.t1	Migut.C00471	Solyc01g104970.2	PGSC0003DMG400004190
	AT1G30570	Capana00g004816	C007N0391E0.1	Cc00_g15440	INIL01g25335.t2	Migut.C00562	Solyc01g105080.2	PGSC0003DMG400004363
	AT1G31420	Capana00g004817	C007N0449E0.1	Cc00_g15910	INIL01g25336.t1	Migut.C00661	Solyc01g106160.1	PGSC0003DMG400004396
	AT1G33260	Capana00g004819	C008N0008E0.1	Cc00_g16270	INIL01g25397.t1	Migut.C00663	Solyc01g106500.2	PGSC0003DMG400004397
	AT1G34110	Capana00g004901	C008N0026E0.1	Cc00_g16320	INIL01g25479.t1	Migut.C00677	Solyc01g107250.2	PGSC0003DMG400004401
	AT1G34210	Capana00g004930	C008N0027E0.1	Cc00_g16330	INIL01g25591.t1	Migut.C00739	Solyc01g107650.2	PGSC0003DMG400004520
	AT1G34300	Capana00g004993	C008N0097E0.1	Cc00_g16560	INIL01g25742.t1	Migut.C00794	Solyc01g108000.2	PGSC0003DMG400004594
	AT1G34420	Capana01g000450	C008N0129E0.1	Cc00_g16900	INIL01g36597.t1	Migut.C00856	Solyc01g108270.2	PGSC0003DMG400004667
	AT1G35710	Capana01g000795	C008N0154E0.1	Cc00_g16930	INIL01g36609.t1	Migut.C00946	Solyc01g108840.2	PGSC0003DMG400004687
	AT1G48210	Capana01g000880	C008N0268E0.1	Cc00_g17290	INIL01g36611.t1	Migut.C00950	Solyc01g108850.2	PGSC0003DMG400004718
	AT1G48220	Capana01g000881	C008N0294E0.1	Cc00_g17310	INIL01g42444.t1	Migut.C00966	Solyc01g109530.2	PGSC0003DMG400004836
	AT1G48480	Capana01g000882	C008N0488E0.1	Cc00_g18440	INIL01g42459.t1	Migut.C01029	Solyc01g109590.2	PGSC0003DMG400004860
	AT1G49100	Capana01g000883	C008N0528E0.1	Cc00_g18460	INIL02g02170.t2	Migut.C01059	Solyc01g109650.2	PGSC0003DMG400004885
	AT1G49270	Capana01g000980	C008N0541E0.1	Cc00_g18470	INIL02g02178.t1	Migut.C01069	Solyc01g109950.2	PGSC0003DMG400004928
	AT1G49730	Capana01g001151	C009N0030E0.1	Cc00_g18740	INIL02g05565.t1	Migut.C01091	Solyc01g111570.2	PGSC0003DMG400004930
	AT1G50610	Capana01g001165	C009N0072E0.1	Cc00_g18750	INIL02g05647.t1	Migut.C01210	Solyc01g111950.2	PGSC0003DMG400004963
	AT1G50990	Capana01g001235	C009N0198E0.1	Cc00_g18980	INIL02g05673.t1	Migut.C01277	Solyc01g112220.2	PGSC0003DMG400004966
	AT1G51620	Capana01g001237	C009N0256E0.1	Cc00_g19660	INIL02g05739.t1	Migut.C01278	Solyc02g005160.1	PGSC0003DMG400004972
	AT1G51790	Capana01g001325	C009N0277E0.1	Cc00_g19970	INIL02g10136.t1	Migut.C01289	Solyc02g014490.2	PGSC0003DMG400005103
	AT1G51800	Capana01g001580	C009N0294E0.1	Cc00_g19980	INIL02g10194.t1	Migut.D00023	Solyc02g014530.2	PGSC0003DMG400005254
	AT1G51805	Capana01g001581	C009N0347E0.1	Cc00_g20640	INIL02g10380.t1	Migut.D00069	Solyc02g021590.2	PGSC0003DMG400005352
	AT1G51810	Capana01g001620	C009N0352E0.1	Cc00_g20650	INIL02g10648.t1	Migut.D00248	Solyc02g023950.2	PGSC0003DMG400005689
	AT1G51820	Capana01g001685	C009N0399E0.1	Cc00_g20660	INIL02g10960.t1	Migut.D00411	Solyc02g030300.2	PGSC0003DMG400005730
	AT1G51830	Capana01g001931	C009N0435M0.1	Cc00_g20680	INIL02g11674.t1	Migut.D00478	Solyc02g030340.1	PGSC0003DMG400005873
	AT1G51840	Capana01g001958	C010N0062E0.1	Cc00_g20840	INIL02g11722.t1	Migut.D00491	Solyc02g030380.1	PGSC0003DMG400005896
	AT1G51850	Capana01g002212	C010N0091E0.1	Cc00_g20870	INIL02g11736.t1	Migut.D00512	Solyc02g062790.2	PGSC0003DMG400005975
	AT1G51860	Capana01g002219	C010N0205E0.1	Cc00_g21100	INIL02g11755.t1	Migut.D00529	Solyc02g063330.2	PGSC0003DMG400006000
	AT1G51870	Capana01g002710	C010N0210E0.1	Cc00_g21310	INIL02g11767.t1	Migut.D00548	Solyc02g065520.1	PGSC0003DMG400006022
	AT1G51880	Capana01g002720	C010N0279E0.1	Cc00_g21490	INIL02g11879.t1	Migut.D00685	Solyc02g067560.1	PGSC0003DMG400006070
	AT1G51890	Capana01g002730	C010N0326E0.1	Cc00_g21530	INIL02g11882.t1	Migut.D00718	Solyc02g067770.2	PGSC0003DMG400006086
	AT1G51910	Capana01g002868	C010N0334E0.1	Cc00_g21640	INIL02g11904.t1	Migut.D00769	Solyc02g067780.2	PGSC0003DMG400006087
	AT1G51940	Capana01g002869	C010N0361E0.1	Cc00_g21730	INIL02g11917.t1	Migut.D00807	Solyc02g068060.2	PGSC0003DMG400006088
	AT1G52290	Capana01g003141	C011N0010E0.1	Cc00_g21800	INIL02g11934.t1	Migut.D00808	Solyc02g068300.2	PGSC0003DMG400006280
	AT1G52310	Capana01g003144	C011N0055E0.1	Cc00_g21970	INIL02g11946.t2	Migut.D00887	Solyc02g068370.2	PGSC0003DMG400006364
	AT1G52540	Capana01g003182	C011N0070E0.1	Cc00_g22030	INIL02g11947.t1	Migut.D00902	Solyc02g068660.1	PGSC0003DMG400006498
	AT1G53420	Capana01g003247	C011N0071E0.1	Cc00_g22190	INIL02g11948.t2	Migut.D00927	Solyc02g069970.2	PGSC0003DMG400006502
	AT1G53430	Capana01g003353	C011N0072E0.1	Cc00_g22560	INIL02g11950.t1	Migut.D00950	Solyc02g070000.2	PGSC0003DMG400006667
	AT1G53440	Capana01g003356	C011N0138E0.1	Cc00_g22650	INIL02g11951.t1	Migut.D00975	Solyc02g070890.2	PGSC0003DMG400006729
	AT1G53730	Capana01g003406	C011N0139M0.1	Cc00_g22930	INIL02g11953.t1	Migut.D01001	Solyc02g070910.1	PGSC0003DMG400006816
	AT1G54820	Capana01g003533	C011N0219E0.1	Cc00_g23480	INIL02g11956.t1	Migut.D01075	Solyc02g071800.2	PGSC0003DMG400006830
	AT1G55200	Capana01g003640	C011N0263E0.1	Cc00_g23490	INIL02g16511.t1	Migut.D01076	Solyc02g071810.2	PGSC0003DMG400006912
	AT1G55610	Capana01g003710	C011N0282E0.1	Cc00_g23500	INIL02g16546.t1	Migut.D01127	Solyc02g071820.2	PGSC0003DMG400006923
	AT1G56120	Capana01g003739	C011N0320E0.1	Cc00_g24020	INIL02g16599.t1	Migut.D01586	Solyc02g071860.2	PGSC0003DMG400006942
	AT1G56130	Capana01g004044	C011N0490E0.1	Cc00_g24170	INIL02g16600.t1	Migut.D01758	Solyc02g071870.2	PGSC0003DMG400007073
	AT1G56140	Capana01g004096	C011N0508E0.1	Cc00_g25450	INIL02g16603.t1	Migut.D01777	Solyc02g071880.2	PGSC0003DMG400007082
	AT1G56145	Capana01g004124	C011N0551E0.1	Cc00_g25730	INIL02g16604.t1	Migut.D01984	Solyc02g072070.2	PGSC0003DMG400007090
	AT1G56720	Capana01g004184	C011N0563E0.1	Cc00_g26190	INIL02g16653.t1	Migut.D02008	Solyc02g072310.2	PGSC0003DMG400007217
	AT1G60630	Capana02g000074	C012N0082E0.1	Cc00_g26330	INIL02g16657.t1	Migut.D02032	Solyc02g072520.2	PGSC0003DMG400007234
	AT1G60800	Capana02g000162	C012N0107E0.1	Cc00_g26650	INIL02g16659.t1	Migut.D02090	Solyc02g076660.2	PGSC0003DMG400007299
	AT1G61360	Capana02g000175	C012N0176E0.1	Cc00_g26890	INIL02g16660.t1	Migut.D02092	Solyc02g076830.1	PGSC0003DMG400007307
	AT1G61370	Capana02g000270	C012N0313E0.1	Cc00_g26900	INIL02g16661.t1	Migut.D02107	Solyc02g077630.2	PGSC0003DMG400007517
	AT1G61380	Capana02g000366	C012N0366M0.1	Cc00_g26910	INIL02g16702.t1	Migut.D02150	Solyc02g077850.2	PGSC0003DMG400007560
	AT1G61390	Capana02g000442	C013N0035E0.1	Cc00_g26920	INIL02g16771.t1	Migut.D02151	Solyc02g078170.1	PGSC0003DMG400007634
	AT1G61400	Capana02g000592	C013N0073E0.1	Cc00_g27270	INIL02g16874.t1	Migut.D02164	Solyc02g078530.2	PGSC0003DMG400007862
	AT1G61420	Capana02g000783	C013N0174E0.1	Cc00_g27380	INIL02g16890.t1	Migut.D02242	Solyc02g078730.2	PGSC0003DMG400007948
	AT1G61430	Capana02g000943	C013N0349E0.1	Cc00_g27450	INIL02g16924.t1	Migut.D02245	Solyc02g078750.2	PGSC0003DMG400008090
	AT1G61440	Capana02g000993	C013N0408E0.1	Cc00_g27480	INIL02g16951.t1	Migut.D02249	Solyc02g078780.2	PGSC0003DMG400008093
	AT1G61460	Capana02g001033	C013N0435E0.1	Cc00_g27770	INIL02g17012.t1	Migut.D02367	Solyc02g079530.2	PGSC0003DMG400008146
	AT1G61480	Capana02g001100	C013N0448E0.1	Cc00_g27810	INIL02g17031.t1	Migut.D02386	Solyc02g079540.1	PGSC0003DMG400008296
	AT1G61490	Capana02g001106	C013N0456E0.1	Cc00_g27850	INIL02g17039.t2	Migut.D02395	Solyc02g079550.1	PGSC0003DMG400008403
	AT1G61500	Capana02g001107	C014N0035E0.1	Cc00_g28020	INIL02g17072.t1	Migut.D02524	Solyc02g079570.2	PGSC0003DMG400008482
	AT1G61550	Capana02g001183	C014N0103E0.1	Cc00_g28170	INIL02g17083.t1	Migut.D02548	Solyc02g079580.2	PGSC0003DMG400008493
	AT1G61590	Capana02g001207	C014N0143E0.1	Cc00_g30060	INIL02g17117.t1	Migut.D02573	Solyc02g079590.2	PGSC0003DMG400008499
	AT1G61610	Capana02g001394	C014N0245E0.1	Cc00_g30100	INIL02g17118.t1	Migut.D02598	Solyc02g079610.2	PGSC0003DMG400008506
	AT1G61860	Capana02g001396	C014N0250E0.1	Cc00_g30780	INIL02g17134.t1	Migut.E00027	Solyc02g079620.1	PGSC0003DMG400008508
	AT1G62950	Capana02g001399	C014N0313E0.1	Cc00_g31320	INIL02g17170.t1	Migut.E00057	Solyc02g079630.1	PGSC0003DMG400008523
	AT1G63430	Capana02g001654	C014N0369E0.1	Cc00_g31510	INIL02g17178.t1	Migut.E00114	Solyc02g079640.2	PGSC0003DMG400008581
	AT1G63500	Capana02g001659	C014N0412E0.1	Cc00_g31670	INIL02g17183.t1	Migut.E00184	Solyc02g079690.1	PGSC0003DMG400008669
	AT1G64210	Capana02g001676	C014N0428E0.1	Cc00_g31790	INIL02g20795.t1	Migut.E00276	Solyc02g079710.2	PGSC0003DMG400008822
	AT1G65190	Capana02g001677	C015N0169E0.1	Cc00_g31830	INIL02g20797.t1	Migut.E00370	Solyc02g079990.2	PGSC0003DMG400008897
	AT1G65250	Capana02g001678	C016N0169E0.1	Cc00_g32080	INIL02g20800.t1	Migut.E00450	Solyc02g080010.2	PGSC0003DMG400008907
	AT1G65790	Capana02g001679	C016N0322E0.1	Cc00_g32350	INIL02g20802.t1	Migut.E00466	Solyc02g080040.2	PGSC0003DMG400009047
	AT1G65800	Capana02g001681	C016N0389G0.1	Cc00_g32370	INIL02g20979.t1	Migut.E00505	Solyc02g080070.2	PGSC0003DMG400009068
	AT1G66150	Capana02g001682	C016N0391E0.1	Cc00_g32720	INIL02g20989.t1	Migut.E00541	Solyc02g080080.2	PGSC0003DMG400009078
	AT1G66460	Capana02g001684	C017N0192M0.1	Cc00_g33160	INIL02g25004.t1	Migut.E00599	Solyc02g081040.2	PGSC0003DMG400009114
	AT1G66830	Capana02g001686	C017N0233E0.1	Cc00_g33400	INIL02g26855.t1	Migut.E00603	Solyc02g081050.2	PGSC0003DMG400009180
	AT1G66880	Capana02g001687	C017N0266E0.1	Cc00_g33660	INIL02g26856.t1	Migut.E00640	Solyc02g081070.2	PGSC0003DMG400009181
	AT1G66910	Capana02g001706	C017N0293E0.1	Cc00_g33740	INIL02g39722.t1	Migut.E00641	Solyc02g081480.2	PGSC0003DMG400009196
	AT1G66920	Capana02g001722	C017N0322E0.1	Cc00_g34430	INIL02g39723.t1	Migut.E00663	Solyc02g081500.2	PGSC0003DMG400009238
	AT1G66930	Capana02g001743	C018N0219E0.1	Cc00_g34440	INIL02g39725.t1	Migut.E00713	Solyc02g081510.1	PGSC0003DMG400009380
	AT1G66970	Capana02g001768	C018N0221E0.1	Cc00_g34450	INIL02g39726.t1	Migut.E00733	Solyc02g084370.1	PGSC0003DMG400009417
	AT1G66980	Capana02g001910	C018N0227E0.1	Cc00_g34680	INIL02g39727.t1	Migut.E00815	Solyc02g085430.2	PGSC0003DMG400009458
	AT1G67000	Capana02g001953	C018N0284E0.1	Cc00_g35550	INIL02g39771.t1	Migut.E00863	Solyc02g086210.2	PGSC0003DMG400009499
	AT1G67470	Capana02g001983	C018N0355E0.1	Cc00_g35970	INIL02g39772.t1	Migut.E00866	Solyc02g086270.2	PGSC0003DMG400009545
	AT1G67510	Capana02g001985	C018N0378E0.1	Cc01_g00220	INIL02g39815.t1	Migut.E00867	Solyc02g086590.2	PGSC0003DMG400009561
	AT1G67520	Capana02g001986	C018N0388E0.1	Cc01_g00650	INIL02g39822.t1	Migut.E00868	Solyc02g087460.1	PGSC0003DMG400009571
	AT1G67720	Capana02g002002	C019N0012E0.1	Cc01_g02810	INIL02g39823.t1	Migut.E00869	Solyc02g087830.2	PGSC0003DMG400009625
	AT1G68400	Capana02g002108	C019N0019E0.1	Cc01_g02930	INIL02g39825.t1	Migut.E00873	Solyc02g089090.2	PGSC0003DMG400009689
	AT1G68690	Capana02g002109	C019N0024E0.1	Cc01_g02940	INIL02g39826.t1	Migut.E00875	Solyc02g089290.2	PGSC0003DMG400009694
	AT1G69270	Capana02g002110	C019N0059G0.1	Cc01_g02950	INIL02g40311.t1	Migut.E00877	Solyc02g089550.2	PGSC0003DMG400009941
	AT1G69730	Capana02g002111	C019N0152M0.1	Cc01_g03370	INIL02g40532.t1	Migut.E00878	Solyc02g089750.2	PGSC0003DMG400009972
	AT1G69790	Capana02g002112	C019N0180E0.1	Cc01_g03420	INIL02g40572.t1	Migut.E00879	Solyc02g089900.1	PGSC0003DMG400009985
	AT1G69910	Capana02g002113	C019N0251E0.1	Cc01_g03430	INIL02g40641.t1	Migut.E00898	Solyc02g089920.1	PGSC0003DMG400009986
	AT1G69990	Capana02g002115	C019N0282E0.1	Cc01_g03440	INIL02g40680.t1	Migut.E00899	Solyc02g090110.2	PGSC0003DMG400010032
	AT1G70110	Capana02g002116	C019N0331M0.1	Cc01_g03450	INIL02g40785.t1	Migut.E00936	Solyc02g090880.1	PGSC0003DMG400010055
	AT1G70130	Capana02g002117	C019N0405E0.1	Cc01_g03480	INIL03g09033.t1	Migut.E00938	Solyc02g091470.2	PGSC0003DMG400010093
	AT1G70250	Capana02g002119	C019N0424E0.1	Cc01_g03490	INIL03g11400.t1	Migut.E00941	Solyc02g091590.2	PGSC0003DMG400010183
	AT1G70450	Capana02g002120	C020N0133E0.1	Cc01_g03550	INIL03g11401.t1	Migut.E01013	Solyc02g091840.2	PGSC0003DMG400010230
	AT1G70460	Capana02g002122	C020N0196E0.1	Cc01_g03560	INIL03g11455.t1	Migut.E01041	Solyc02g091860.2	PGSC0003DMG400010240
	AT1G70520	Capana02g002123	C020N0213E0.1	Cc01_g03570	INIL03g13932.t1	Migut.E01095	Solyc02g092040.1	PGSC0003DMG400010287
	AT1G70530	Capana02g002138	C020N0260E0.1	Cc01_g03830	INIL03g13937.t1	Migut.E01105	Solyc02g092940.2	PGSC0003DMG400010411
	AT1G70740	Capana02g002139	C021N0030E0.1	Cc01_g03910	INIL03g14936.t1	Migut.E01187	Solyc02g093100.2	PGSC0003DMG400010427
	AT1G71830	Capana02g002142	C021N0046G0.1	Cc01_g03930	INIL03g15013.t1	Migut.E01188	Solyc02g093970.2	PGSC0003DMG400010460
	AT1G72180	Capana02g002144	C021N0131E0.1	Cc01_g03940	INIL03g15027.t1	Migut.E01199	Solyc02g094010.1	PGSC0003DMG400010466
	AT1G72300	Capana02g002145	C021N0164E0.1	Cc01_g03950	INIL03g17246.t1	Migut.E01393	Solyc02g094380.1	PGSC0003DMG400010484
	AT1G72460	Capana02g002146	C021N0354E0.1	Cc01_g03960	INIL03g17268.t1	Migut.E01419	Solyc02g094570.2	PGSC0003DMG400010701
	AT1G72540	Capana02g002250	C022N0163E0.1	Cc01_g03980	INIL03g17297.t1	Migut.E01540	Solyc02g094580.2	PGSC0003DMG400010710
	AT1G72760	Capana02g002251	C022N0177E0.1	Cc01_g04030	INIL03g17308.t1	Migut.E01584	Solyc03g005130.1	PGSC0003DMG400010746
	AT1G73080	Capana02g002254	C022N0263E0.1	Cc01_g04050	INIL03g17353.t1	Migut.E01609	Solyc03g005960.2	PGSC0003DMG400010947
	AT1G74210	Capana02g002300	C022N0310E0.1	Cc01_g04220	INIL03g17390.t1	Migut.E01610	Solyc03g006130.2	PGSC0003DMG400011005
	AT1G74360	Capana02g002304	C023N0003E0.1	Cc01_g05250	INIL03g17400.t1	Migut.E01614	Solyc03g006300.1	PGSC0003DMG400011015
	AT1G74490	Capana02g002306	C023N0007E0.1	Cc01_g05290	INIL03g17401.t1	Migut.E01621	Solyc03g006330.2	PGSC0003DMG400011071
	AT1G75640	Capana02g002614	C023N0073E0.1	Cc01_g05980	INIL03g17419.t1	Migut.E01623	Solyc03g006500.2	PGSC0003DMG400011160
	AT1G75820	Capana02g002678	C023N0097M0.1	Cc01_g06450	INIL03g17496.t1	Migut.E01625	Solyc03g006720.1	PGSC0003DMG400011205
	AT1G76360	Capana02g002802	C023N0339E0.1	Cc01_g06460	INIL03g17525.t1	Migut.E01653	Solyc03g006730.1	PGSC0003DMG400011251
	AT1G76370	Capana02g002803	C024N0321E0.1	Cc01_g06680	INIL03g17526.t1	Migut.E01654	Solyc03g006770.2	PGSC0003DMG400011274
	AT1G77280	Capana02g002810	C024N0361E0.1	Cc01_g07000	INIL03g17527.t1	Migut.E01701	Solyc03g006780.2	PGSC0003DMG400011284
	AT1G78530	Capana02g002875	C024N0371E0.1	Cc01_g07520	INIL03g17531.t1	Migut.E01703	Solyc03g006890.1	PGSC0003DMG400011304
	AT1G78820	Capana02g002891	C025N0022E0.1	Cc01_g07740	INIL03g17585.t1	Migut.E01705	Solyc03g006920.2	PGSC0003DMG400011422
	AT1G78830	Capana02g002914	C025N0071E0.1	Cc01_g08200	INIL03g17616.t1	Migut.E01707	Solyc03g007050.2	PGSC0003DMG400011509
	AT1G78850	Capana02g002915	C025N0228E0.1	Cc01_g08520	INIL03g17621.t1	Migut.E01711	Solyc03g007210.2	PGSC0003DMG400011580
	AT1G78860	Capana02g002935	C025N0240E0.1	Cc01_g10910	INIL03g17622.t1	Migut.E01724	Solyc03g007790.2	PGSC0003DMG400011792
	AT1G78940	Capana02g003037	C025N0275E0.1	Cc01_g11900	INIL03g17623.t1	Migut.E01726	Solyc03g007910.1	PGSC0003DMG400011793
	AT1G78980	Capana02g003057	C025N0407E0.1	Cc01_g12080	INIL03g17624.t1	Migut.E01729	Solyc03g019830.2	PGSC0003DMG400011833
	AT1G79620	Capana02g003168	C026N0075E0.1	Cc01_g12090	INIL03g17625.t1	Migut.E01730	Solyc03g019980.1	PGSC0003DMG400011932
	AT1G79670	Capana02g003187	C026N0131E0.1	Cc01_g12780	INIL03g17736.t1	Migut.E01732	Solyc03g025450.2	PGSC0003DMG400011989
	AT1G79680	Capana02g003188	C026N0212E0.1	Cc01_g12920	INIL03g17754.t1	Migut.E01733	Solyc03g026040.2	PGSC0003DMG400011992
	AT1G80640	Capana02g003197	C026N0254E0.1	Cc01_g12930	INIL03g17758.t1	Migut.E01735	Solyc03g031980.2	PGSC0003DMG400012000
	AT1G80870	Capana02g003220	C026N0313M0.1	Cc01_g13600	INIL03g17828.t1	Migut.E01740	Solyc03g032150.2	PGSC0003DMG400012218
	AT2G01210	Capana02g003221	C028N0060M0.1	Cc01_g13770	INIL03g18000.t1	Migut.E01744	Solyc03g033610.1	PGSC0003DMG400012307
	AT2G01820	Capana02g003263	C028N0062M0.1	Cc01_g14110	INIL03g18024.t1	Migut.E01745	Solyc03g034060.2	PGSC0003DMG400012392
	AT2G01950	Capana02g003264	C029N0112E0.1	Cc01_g14280	INIL03g18056.t1	Migut.E01746	Solyc03g043710.1	PGSC0003DMG400012443
	AT2G02220	Capana02g003265	C030N0014E0.1	Cc01_g14620	INIL03g18096.t1	Migut.E01747	Solyc03g044160.1	PGSC0003DMG400012588
	AT2G02780	Capana02g003266	C030N0048E0.1	Cc01_g15390	INIL03g18137.t1	Migut.E01751	Solyc03g044170.1	PGSC0003DMG400012594
	AT2G02800	Capana02g003377	C030N0151E0.1	Cc01_g15420	INIL03g18139.t1	Migut.E01753	Solyc03g059020.1	PGSC0003DMG400012816
	AT2G04300	Capana02g003427	C031N0030E0.1	Cc01_g15830	INIL03g18178.t1	Migut.E01755	Solyc03g059070.2	PGSC0003DMG400012817
	AT2G05940	Capana02g003525	C031N0040E0.1	Cc01_g16430	INIL03g18186.t1	Migut.E01756	Solyc03g059080.1	PGSC0003DMG400012821
	AT2G07020	Capana02g003626	C031N0127M0.1	Cc01_g16990	INIL03g18188.t1	Migut.E01758	Solyc03g059490.1	PGSC0003DMG400012843
	AT2G07040	Capana02g003627	C031N0263E0.1	Cc01_g17130	INIL03g18267.t1	Migut.E01759	Solyc03g062660.2	PGSC0003DMG400012853
	AT2G07180	Capana02g003631	C032N0013E0.1	Cc01_g17320	INIL03g18289.t1	Migut.E01762	Solyc03g062850.1	PGSC0003DMG400012855
	AT2G11520	Capana02g003676	C032N0192E0.1	Cc01_g17360	INIL03g18302.t1	Migut.E01782	Solyc03g063650.1	PGSC0003DMG400012870
	AT2G13790	Capana02g003684	C032N0270E0.1	Cc01_g17620	INIL03g18316.t2	Migut.E01801	Solyc03g064010.2	PGSC0003DMG400012903
	AT2G13800	Capana02g003685	C032N0293E0.1	Cc01_g17780	INIL03g18361.t1	Migut.F00008	Solyc03g071580.1	PGSC0003DMG400012955
	AT2G14440	Capana03g000003	C032N0393E0.1	Cc01_g17940	INIL03g20486.t1	Migut.F00078	Solyc03g078360.1	PGSC0003DMG400012992
	AT2G14510	Capana03g000034	C033N0027E0.1	Cc01_g19920	INIL03g20488.t1	Migut.F00250	Solyc03g078370.1	PGSC0003DMG400012997
	AT2G15300	Capana03g000038	C033N0029E0.1	Cc01_g19930	INIL03g20489.t1	Migut.F00260	Solyc03g078470.2	PGSC0003DMG400013198
	AT2G16250	Capana03g000053	C033N0129E0.1	Cc01_g21520	INIL03g21068.t1	Migut.F00290	Solyc03g078520.2	PGSC0003DMG400013232
	AT2G16620	Capana03g000056	C033N0142E0.1	Cc01_g21570	INIL03g22517.t1	Migut.F00297	Solyc03g082450.2	PGSC0003DMG400013383
	AT2G16750	Capana03g000116	C034N0092E0.1	Cc01_g21850	INIL03g22523.t1	Migut.F00326	Solyc03g082470.2	PGSC0003DMG400013489
	AT2G17090	Capana03g000175	C035N0009E0.1	Cc02_g00310	INIL03g29807.t1	Migut.F00358	Solyc03g083470.2	PGSC0003DMG400013495
	AT2G17170	Capana03g000195	C035N0010E0.1	Cc02_g01730	INIL03g30749.t1	Migut.F00402	Solyc03g083510.2	PGSC0003DMG400013498
	AT2G17220	Capana03g000220	C035N0086E0.1	Cc02_g01990	INIL03g30787.t1	Migut.F00406	Solyc03g093330.2	PGSC0003DMG400013524
	AT2G18470	Capana03g000221	C035N0128E0.1	Cc02_g02140	INIL03g30794.t1	Migut.F00417	Solyc03g093380.1	PGSC0003DMG400013525
	AT2G18890	Capana03g000222	C035N0156E0.1	Cc02_g02370	INIL03g37243.t1	Migut.F00439	Solyc03g093450.2	PGSC0003DMG400013545
	AT2G19130	Capana03g000243	C035N0181M0.1	Cc02_g02440	INIL03g37244.t1	Migut.F00488	Solyc03g093460.2	PGSC0003DMG400013682
	AT2G19190	Capana03g000276	C035N0290E0.1	Cc02_g02510	INIL04g02331.t1	Migut.F00512	Solyc03g093580.1	PGSC0003DMG400013683
	AT2G19210	Capana03g000332	C035N0357M0.1	Cc02_g02710	INIL04g02345.t1	Migut.F00513	Solyc03g095490.2	PGSC0003DMG400013757
	AT2G19230	Capana03g000341	C036N0022E0.1	Cc02_g03230	INIL04g02387.t1	Migut.F00515	Solyc03g096190.1	PGSC0003DMG400013882
	AT2G19410	Capana03g000456	C036N0095E0.1	Cc02_g03650	INIL04g02456.t1	Migut.F00516	Solyc03g098360.1	PGSC0003DMG400013884
	AT2G20300	Capana03g000504	C036N0129E0.1	Cc02_g03680	INIL04g02690.t1	Migut.F00653	Solyc03g098400.1	PGSC0003DMG400013885
	AT2G20850	Capana03g000542	C036N0285E0.1	Cc02_g03790	INIL04g02703.t1	Migut.F00684	Solyc03g111540.1	PGSC0003DMG400013886
	AT2G21480	Capana03g000543	C036N0325E0.1	Cc02_g03970	INIL04g02709.t1	Migut.F00785	Solyc03g111670.2	PGSC0003DMG400013887
	AT2G23200	Capana03g000648	C039N0068E0.1	Cc02_g04420	INIL04g04382.t1	Migut.F01039	Solyc03g111800.2	PGSC0003DMG400013928
	AT2G23300	Capana03g000701	C039N0086E0.1	Cc02_g04520	INIL04g04386.t1	Migut.F01040	Solyc03g112310.1	PGSC0003DMG400014150
	AT2G23450	Capana03g000705	C039N0247E0.1	Cc02_g04620	INIL04g04424.t1	Migut.F01060	Solyc03g112580.2	PGSC0003DMG400014281
	AT2G23770	Capana03g000716	C039N0269E0.1	Cc02_g04630	INIL04g06513.t1	Migut.F01089	Solyc03g112680.1	PGSC0003DMG400014392
	AT2G23950	Capana03g000819	C039N0290M0.1	Cc02_g05130	INIL04g07160.t1	Migut.F01193	Solyc03g112730.2	PGSC0003DMG400014576
	AT2G24130	Capana03g000831	C041N0142M0.1	Cc02_g05340	INIL04g08655.t1	Migut.F01195	Solyc03g113450.2	PGSC0003DMG400014577
	AT2G24230	Capana03g000993	C041N0178E0.1	Cc02_g05940	INIL04g12041.t1	Migut.F01196	Solyc03g114080.1	PGSC0003DMG400014623
	AT2G24370	Capana03g001061	C042N0016E0.1	Cc02_g06120	INIL04g18629.t1	Migut.F01197	Solyc03g115610.2	PGSC0003DMG400014678
	AT2G25220	Capana03g001151	C042N0018E0.1	Cc02_g06490	INIL04g19307.t1	Migut.F01227	Solyc03g115710.1	PGSC0003DMG400014875
	AT2G25790	Capana03g001152	C042N0054E0.1	Cc02_g06680	INIL04g19310.t1	Migut.F01241	Solyc03g116760.2	PGSC0003DMG400014892
	AT2G26290	Capana03g001156	C042N0082E0.1	Cc02_g07380	INIL04g19349.t1	Migut.F01278	Solyc03g117180.2	PGSC0003DMG400014917
	AT2G26330	Capana03g001183	C042N0088E0.1	Cc02_g07510	INIL04g19354.t1	Migut.F01280	Solyc03g117550.1	PGSC0003DMG400015157
	AT2G26730	Capana03g001212	C043N0079M0.1	Cc02_g07800	INIL04g19355.t1	Migut.F01389	Solyc03g118510.2	PGSC0003DMG400015162
	AT2G27060	Capana03g001258	C043N0136E0.1	Cc02_g08370	INIL04g19368.t1	Migut.F01432	Solyc03g119240.2	PGSC0003DMG400015170
	AT2G28250	Capana03g001299	C044N0017E0.1	Cc02_g08580	INIL04g23430.t1	Migut.F01465	Solyc03g119340.2	PGSC0003DMG400015171
	AT2G28590	Capana03g001315	C045N0012E0.1	Cc02_g11090	INIL04g23431.t1	Migut.F01476	Solyc03g120110.2	PGSC0003DMG400015276
	AT2G28930	Capana03g001317	C045N0113E0.1	Cc02_g11160	INIL04g24518.t1	Migut.F01491	Solyc03g120760.2	PGSC0003DMG400015283
	AT2G28940	Capana03g001447	C045N0144E0.1	Cc02_g11730	INIL04g24987.t1	Migut.F01781	Solyc03g121050.2	PGSC0003DMG400015391
	AT2G28960	Capana03g001911	C046N0091E0.1	Cc02_g11990	INIL04g32474.t1	Migut.F01822	Solyc03g121230.2	PGSC0003DMG400015409
	AT2G28970	Capana03g001912	C046N0136E0.1	Cc02_g12000	INIL04g32533.t1	Migut.F01832	Solyc03g121440.2	PGSC0003DMG400015458
	AT2G28990	Capana03g001913	C046N0138E0.1	Cc02_g12010	INIL04g32665.t1	Migut.F01966	Solyc03g121610.2	PGSC0003DMG400015476
	AT2G29000	Capana03g001983	C046N0161E0.1	Cc02_g12020	INIL04g32666.t1	Migut.F02006	Solyc03g122230.1	PGSC0003DMG400015547
	AT2G29220	Capana03g002048	C046N0171E0.1	Cc02_g12030	INIL04g32714.t1	Migut.F02012	Solyc03g123740.2	PGSC0003DMG400015666
	AT2G29250	Capana03g002082	C046N0221E0.1	Cc02_g12040	INIL04g32729.t1	Migut.F02057	Solyc03g123780.2	PGSC0003DMG400015708
	AT2G30730	Capana03g002099	C046N0246E0.1	Cc02_g12050	INIL04g32730.t1	Migut.F02070	Solyc03g123860.2	PGSC0003DMG400015768
	AT2G30740	Capana03g002147	C048N0010E0.1	Cc02_g12060	INIL04g32731.t1	Migut.F02083	Solyc03g124050.2	PGSC0003DMG400015790
	AT2G30940	Capana03g002229	C048N0057E0.1	Cc02_g12070	INIL04g32768.t2	Migut.G00188	Solyc04g005390.1	PGSC0003DMG400015806
	AT2G31880	Capana03g002265	C048N0110E0.1	Cc02_g12080	INIL04g32841.t1	Migut.G00195	Solyc04g005910.2	PGSC0003DMG400015814
	AT2G32800	Capana03g002330	C048N0121E0.1	Cc02_g12090	INIL04g32845.t1	Migut.G00278	Solyc04g006930.2	PGSC0003DMG400015834
	AT2G33170	Capana03g002331	C048N0122E0.1	Cc02_g12100	INIL04g32951.t1	Migut.G00415	Solyc04g007380.1	PGSC0003DMG400015835
	AT2G33580	Capana03g002352	C048N0123E0.1	Cc02_g12110	INIL04g33014.t1	Migut.G00681	Solyc04g007390.2	PGSC0003DMG400016126
	AT2G35620	Capana03g002433	C048N0124E0.1	Cc02_g12130	INIL04g34071.t1	Migut.G00694	Solyc04g007880.2	PGSC0003DMG400016129
	AT2G36570	Capana03g002442	C048N0128E0.1	Cc02_g13060	INIL04g34088.t1	Migut.G00761	Solyc04g008370.1	PGSC0003DMG400016164
	AT2G37050	Capana03g002487	C049N0041E0.1	Cc02_g13420	INIL04g34703.t1	Migut.G00762	Solyc04g008400.1	PGSC0003DMG400016365
	AT2G37710	Capana03g002497	C049N0096E0.1	Cc02_g13670	INIL04g34715.t1	Migut.G00784	Solyc04g008430.1	PGSC0003DMG400016409
	AT2G39110	Capana03g002593	C049N0133E0.1	Cc02_g13890	INIL04g34795.t1	Migut.G00814	Solyc04g008650.2	PGSC0003DMG400016433
	AT2G39180	Capana03g002664	C049N0149E0.1	Cc02_g13900	INIL04g34810.t1	Migut.G00815	Solyc04g009040.2	PGSC0003DMG400016654
	AT2G39360	Capana03g002679	C050N0016E0.1	Cc02_g15130	INIL04g34898.t1	Migut.G00816	Solyc04g011520.2	PGSC0003DMG400016709
	AT2G39660	Capana03g002699	C051N0040E0.1	Cc02_g15180	INIL04g34960.t1	Migut.G00905	Solyc04g014410.2	PGSC0003DMG400016872
	AT2G40270	Capana03g002729	C052N0038E0.1	Cc02_g15400	INIL04g36934.t1	Migut.G01006	Solyc04g015460.2	PGSC0003DMG400017105
	AT2G41820	Capana03g002731	C054N0038E0.1	Cc02_g15910	INIL04g37134.t1	Migut.G01008	Solyc04g015600.2	PGSC0003DMG400017106
	AT2G41890	Capana03g002733	C054N0041E0.1	Cc02_g15920	INIL04g37149.t1	Migut.G01009	Solyc04g025270.1	PGSC0003DMG400017167
	AT2G41970	Capana03g003075	C054N0067E0.1	Cc02_g15930	INIL04g37155.t1	Migut.G01010	Solyc04g039730.2	PGSC0003DMG400017277
	AT2G42290	Capana03g003076	C056N0014E0.1	Cc02_g15960	INIL04g39374.t1	Migut.G01013	Solyc04g045600.2	PGSC0003DMG400017278
	AT2G42960	Capana03g003101	C056N0071E0.1	Cc02_g15980	INIL04g39383.t1	Migut.G01044	Solyc04g049400.2	PGSC0003DMG400017282
	AT2G43230	Capana03g003119	C056N0087E0.1	Cc02_g16000	INIL04g39432.t1	Migut.G01045	Solyc04g050170.2	PGSC0003DMG400017284
	AT2G43690	Capana03g003382	C057N0094E0.1	Cc02_g17220	INIL04g39589.t1	Migut.G01046	Solyc04g050970.2	PGSC0003DMG400017286
	AT2G43700	Capana03g003420	C057N0100E0.1	Cc02_g17530	INIL04g39590.t2	Migut.G01047	Solyc04g051510.1	PGSC0003DMG400017291
	AT2G45340	Capana03g003473	C057N0108E0.1	Cc02_g17540	INIL04g39591.t1	Migut.G01048	Solyc04g054200.2	PGSC0003DMG400017315
	AT2G45590	Capana03g003475	C058N0033E0.1	Cc02_g17600	INIL04g39707.t1	Migut.G01050	Solyc04g057930.2	PGSC0003DMG400017318
	AT2G45910	Capana03g003639	C058N0050G0.1	Cc02_g17660	INIL05g02118.t1	Migut.G01051	Solyc04g058110.2	PGSC0003DMG400017327
	AT2G46850	Capana03g003724	C058N0094E0.1	Cc02_g17710	INIL05g02119.t1	Migut.G01056	Solyc04g063370.1	PGSC0003DMG400017329
	AT2G47060	Capana03g003725	C063N0004E0.1	Cc02_g18750	INIL05g02121.t1	Migut.G01058	Solyc04g064940.2	PGSC0003DMG400017330
	AT2G48010	Capana03g003844	C063N0011E0.1	Cc02_g18910	INIL05g02122.t1	Migut.G01059	Solyc04g071000.1	PGSC0003DMG400017331
	AT3G01300	Capana03g003983	C063N0050E0.1	Cc02_g19220	INIL05g02123.t1	Migut.G01063	Solyc04g071680.1	PGSC0003DMG400017350
	AT3G01840	Capana03g004101	C064N0093E0.1	Cc02_g19620	INIL05g02125.t1	Migut.G01066	Solyc04g071870.1	PGSC0003DMG400017479
	AT3G02130	Capana03g004108	C064N0138E0.1	Cc02_g20390	INIL05g02746.t1	Migut.G01090	Solyc04g072570.2	PGSC0003DMG400017596
	AT3G02810	Capana03g004196	C064N0166E0.1	Cc02_g21660	INIL05g02837.t1	Migut.G01136	Solyc04g074000.2	PGSC0003DMG400017625
	AT3G02880	Capana03g004207	C064N0172E0.1	Cc02_g21820	INIL05g04516.t1	Migut.G01209	Solyc04g074020.2	PGSC0003DMG400017645
	AT3G03770	Capana03g004216	C065N0001E0.1	Cc02_g22090	INIL05g04524.t1	Migut.G01210	Solyc04g074030.2	PGSC0003DMG400017650
	AT3G04690	Capana03g004390	C067N0031E0.1	Cc02_g22650	INIL05g04546.t1	Migut.G01211	Solyc04g074050.2	PGSC0003DMG400017680
	AT3G05140	Capana03g004575	C067N0038E0.1	Cc02_g22660	INIL05g09366.t1	Migut.G01213	Solyc04g075000.1	PGSC0003DMG400017690
	AT3G05990	Capana04g000075	C067N0078E0.1	Cc02_g22670	INIL05g09390.t1	Migut.G01215	Solyc04g076990.2	PGSC0003DMG400017713
	AT3G07070	Capana04g000076	C067N0108E0.1	Cc02_g22950	INIL05g09400.t1	Migut.G01216	Solyc04g077010.2	PGSC0003DMG400017716
	AT3G08680	Capana04g000111	C067N0118E0.1	Cc02_g23200	INIL05g09463.t1	Migut.G01218	Solyc04g077270.2	PGSC0003DMG400017718
	AT3G08870	Capana04g000175	C067N0147E0.1	Cc02_g23860	INIL05g09501.t2	Migut.G01227	Solyc04g077280.2	PGSC0003DMG400017728
	AT3G09010	Capana04g000238	C067N0160E0.1	Cc02_g23870	INIL05g09525.t1	Migut.G01228	Solyc04g077300.2	PGSC0003DMG400017779
	AT3G09240	Capana04g000455	C068N0037M0.1	Cc02_g23990	INIL05g09591.t1	Migut.G01229	Solyc04g077310.2	PGSC0003DMG400017836
	AT3G09780	Capana04g000460	C069N0078E0.1	Cc02_g25510	INIL05g09622.t1	Migut.H00009	Solyc04g077320.1	PGSC0003DMG400017943
	AT3G09830	Capana04g000571	C071N0037E0.1	Cc02_g25990	INIL05g09679.t1	Migut.H00091	Solyc04g077330.2	PGSC0003DMG400017946
	AT3G12000	Capana04g000591	C071N0047E0.1	Cc02_g26460	INIL05g09719.t1	Migut.H00143	Solyc04g077340.2	PGSC0003DMG400017949
	AT3G13065	Capana04g000608	C071N0053E0.1	Cc02_g27120	INIL05g11369.t1	Migut.H00231	Solyc04g077360.2	PGSC0003DMG400018101
	AT3G13380	Capana04g000727	C071N0080E0.1	Cc02_g27490	INIL05g19533.t1	Migut.H00234	Solyc04g077370.1	PGSC0003DMG400018163
	AT3G13690	Capana04g000730	C072N0003E0.1	Cc02_g28640	INIL05g19561.t1	Migut.H00274	Solyc04g077390.2	PGSC0003DMG400018171
	AT3G14350	Capana04g000732	C072N0088E0.1	Cc02_g28680	INIL05g20920.t1	Migut.H00291	Solyc04g077710.1	PGSC0003DMG400018184
	AT3G14840	Capana04g000737	C072N0108E0.1	Cc02_g28710	INIL05g20927.t1	Migut.H00309	Solyc04g078410.2	PGSC0003DMG400018248
	AT3G15890	Capana04g000739	C075N0043E0.1	Cc02_g29390	INIL05g20928.t1	Migut.H00322	Solyc04g078590.2	PGSC0003DMG400018253
	AT3G16030	Capana04g000740	C076N0031E0.1	Cc02_g29860	INIL05g22858.t1	Migut.H00389	Solyc04g078700.2	PGSC0003DMG400018263
	AT3G17410	Capana04g000742	C077N0022E0.1	Cc02_g30890	INIL05g22950.t1	Migut.H00395	Solyc04g079690.2	PGSC0003DMG400018264
	AT3G17420	Capana04g000743	C078N0032E0.1	Cc02_g32030	INIL05g22951.t1	Migut.H00409	Solyc04g079710.2	PGSC0003DMG400018298
	AT3G17840	Capana04g000745	C078N0072E0.1	Cc02_g32040	INIL05g22953.t1	Migut.H00516	Solyc04g081080.1	PGSC0003DMG400018367
	AT3G18810	Capana04g000785	C079N0014E0.1	Cc02_g32130	INIL05g22989.t1	Migut.H00519	Solyc04g081590.2	PGSC0003DMG400018452
	AT3G19230	Capana04g000788	C079N0020E0.1	Cc02_g32440	INIL05g23943.t1	Migut.H00538	Solyc04g082260.2	PGSC0003DMG400018457
	AT3G19300	Capana04g000919	C080N0006E0.1	Cc02_g32460	INIL05g23947.t1	Migut.H00564	Solyc04g082500.2	PGSC0003DMG400018672
	AT3G19700	Capana04g001012	C080N0013E0.1	Cc02_g32890	INIL05g24049.t1	Migut.H00580	Solyc04g082510.2	PGSC0003DMG400018677
	AT3G20190	Capana04g001014	C080N0035E0.1	Cc02_g33720	INIL05g24135.t1	Migut.H00605	Solyc05g005050.2	PGSC0003DMG400018811
	AT3G20200	Capana04g001084	C083N0058E0.1	Cc02_g35750	INIL05g24187.t1	Migut.H00621	Solyc05g005060.2	PGSC0003DMG400018840
	AT3G20520	Capana04g001086	C084N0046E0.1	Cc02_g36180	INIL05g24255.t1	Migut.H00717	Solyc05g005070.2	PGSC0003DMG400018849
	AT3G20530	Capana04g001088	C085N0027E0.1	Cc02_g36290	INIL05g24440.t1	Migut.H00719	Solyc05g005140.2	PGSC0003DMG400018850
	AT3G21340	Capana04g001109	C085N0052E0.1	Cc02_g36360	INIL05g24464.t1	Migut.H00721	Solyc05g006570.1	PGSC0003DMG400019062
	AT3G21450	Capana04g001193	C086N0037E0.1	Cc02_g38070	INIL05g24483.t1	Migut.H00751	Solyc05g007050.2	PGSC0003DMG400019125
	AT3G21630	Capana04g001249	C088N0010E0.1	Cc02_g38260	INIL05g24496.t1	Migut.H00752	Solyc05g007120.2	PGSC0003DMG400019167
	AT3G23650	Capana04g001267	C088N0023E0.1	Cc02_g38290	INIL05g28428.t1	Migut.H00810	Solyc05g007140.2	PGSC0003DMG400019170
	AT3G23750	Capana04g001400	C089N0016E0.1	Cc02_g38420	INIL05g28837.t1	Migut.H00874	Solyc05g007230.2	PGSC0003DMG400019171
	AT3G24240	Capana04g001432	C094N0014E0.1	Cc03_g00110	INIL05g28849.t1	Migut.H00905	Solyc05g008310.2	PGSC0003DMG400019173
	AT3G24540	Capana04g001570	C097N0022E0.1	Cc03_g00190	INIL05g31740.t1	Migut.H00972	Solyc05g008860.2	PGSC0003DMG400019237
	AT3G24550	Capana04g001571	C102N0020E0.1	Cc03_g00200	INIL05g31763.t1	Migut.H00974	Solyc05g008930.2	PGSC0003DMG400019238
	AT3G24660	Capana04g001586	C102N0022G0.1	Cc03_g00840	INIL05g31788.t1	Migut.H01002	Solyc05g008940.2	PGSC0003DMG400019241
	AT3G24790	Capana04g001610	C102N0026M0.1	Cc03_g02130	INIL05g31830.t1	Migut.H01044	Solyc05g008950.2	PGSC0003DMG400019267
	AT3G25490	Capana04g001611	C105N0014E0.1	Cc03_g02200	INIL05g31907.t1	Migut.H01069	Solyc05g008960.2	PGSC0003DMG400019275
	AT3G25560	Capana04g001750	C106N0018E0.1	Cc03_g02670	INIL05g31908.t1	Migut.H01070	Solyc05g008970.1	PGSC0003DMG400019276
	AT3G26700	Capana04g001884	C117N0018E0.1	Cc03_g03460	INIL05g31909.t1	Migut.H01090	Solyc05g008980.2	PGSC0003DMG400019278
	AT3G26940	Capana04g001920	C118N0003E0.1	Cc03_g07160	INIL05g31910.t1	Migut.H01196	Solyc05g008990.2	PGSC0003DMG400019370
	AT3G28040	Capana04g002070	C122N0006E0.1	Cc03_g07210	INIL05g31912.t1	Migut.H01197	Solyc05g009000.2	PGSC0003DMG400019415
	AT3G28450	Capana04g002245	C128N0022E0.1	Cc03_g07800	INIL05g31915.t1	Migut.H01233	Solyc05g009010.1	PGSC0003DMG400019566
	AT3G28690	Capana04g002323	C159N0001E0.1	Cc03_g08600	INIL05g31916.t1	Migut.H01242	Solyc05g009040.2	PGSC0003DMG400019698
	AT3G42880	Capana04g002340		Cc03_g08610	INIL05g31917.t1	Migut.H01322	Solyc05g009050.2	PGSC0003DMG400019720
	AT3G43740	Capana04g002387		Cc03_g08620	INIL05g31918.t1	Migut.H01324	Solyc05g009090.1	PGSC0003DMG400019721
	AT3G45330	Capana04g002408		Cc03_g08630	INIL05g31935.t1	Migut.H01377	Solyc05g009100.2	PGSC0003DMG400019725
	AT3G45390	Capana04g002495		Cc03_g08650	INIL05g31936.t1	Migut.H01401	Solyc05g009800.2	PGSC0003DMG400019726
	AT3G45410	Capana04g002560		Cc03_g08670	INIL05g31941.t1	Migut.H01423	Solyc05g010140.2	PGSC0003DMG400019967
	AT3G45420	Capana04g002561		Cc03_g08680	INIL05g32051.t1	Migut.H01431	Solyc05g010400.2	PGSC0003DMG400020023
	AT3G45430	Capana04g002581		Cc03_g08710	INIL05g32114.t1	Migut.H01432	Solyc05g010530.2	PGSC0003DMG400020190
	AT3G45440	Capana04g002585		Cc03_g08750	INIL05g32171.t1	Migut.H01468	Solyc05g012430.1	PGSC0003DMG400020216
	AT3G45860	Capana04g002611		Cc03_g09320	INIL05g32184.t1	Migut.H01485	Solyc05g013270.1	PGSC0003DMG400020242
	AT3G45920	Capana04g002647		Cc03_g09430	INIL05g32205.t1	Migut.H01531	Solyc05g013290.1	PGSC0003DMG400020326
	AT3G46240	Capana04g002666		Cc03_g09580	INIL06g06368.t1	Migut.H01534	Solyc05g013300.1	PGSC0003DMG400020327
	AT3G46260	Capana04g002699		Cc03_g10510	INIL06g06403.t1	Migut.H01535	Solyc05g013320.1	PGSC0003DMG400020328
	AT3G46270	Capana04g002752		Cc03_g10550	INIL06g06424.t1	Migut.H01536	Solyc05g014240.2	PGSC0003DMG400020364
	AT3G46280	Capana04g002753		Cc03_g10600	INIL06g06430.t1	Migut.H01560	Solyc05g015150.2	PGSC0003DMG400020402
	AT3G46290	Capana04g002757		Cc03_g10610	INIL06g14561.t1	Migut.H01586	Solyc05g017770.1	PGSC0003DMG400020438
	AT3G46330	Capana04g002758		Cc03_g10620	INIL06g15081.t1	Migut.H01588	Solyc05g018910.1	PGSC0003DMG400020594
	AT3G46340	Capana04g002759		Cc03_g10640	INIL06g15088.t1	Migut.H01678	Solyc05g018920.1	PGSC0003DMG400020937
	AT3G46350	Capana04g002760		Cc03_g10650	INIL06g15166.t1	Migut.H01702	Solyc05g018930.1	PGSC0003DMG400021008
	AT3G46355	Capana04g002883		Cc03_g10700	INIL06g15167.t2	Migut.H01754	Solyc05g021080.1	PGSC0003DMG400021184
	AT3G46370	Capana05g000102		Cc03_g10840	INIL06g15168.t1	Migut.H01780	Solyc05g023760.2	PGSC0003DMG400021186
	AT3G46400	Capana05g000115		Cc03_g11610	INIL06g15173.t1	Migut.H01839	Solyc05g024290.2	PGSC0003DMG400021353
	AT3G46410	Capana05g000479		Cc03_g11640	INIL06g15175.t1	Migut.H01882	Solyc05g025780.2	PGSC0003DMG400021394
	AT3G46420	Capana05g000537		Cc03_g12580	INIL06g15176.t1	Migut.H01883	Solyc05g025820.2	PGSC0003DMG400021551
	AT3G46760	Capana05g000598		Cc03_g12920	INIL06g15177.t1	Migut.H01884	Solyc05g041550.1	PGSC0003DMG400021609
	AT3G47090	Capana05g000707		Cc03_g13280	INIL06g15180.t1	Migut.H01886	Solyc05g041560.1	PGSC0003DMG400021622
	AT3G47110	Capana05g000764		Cc03_g13300	INIL06g15181.t1	Migut.H01887	Solyc05g047550.2	PGSC0003DMG400021789
	AT3G47570	Capana05g000765		Cc03_g13330	INIL06g15182.t1	Migut.H01888	Solyc05g047570.2	PGSC0003DMG400021804
	AT3G47580	Capana05g000771		Cc03_g13350	INIL06g15184.t1	Migut.H01891	Solyc05g051610.1	PGSC0003DMG400021842
	AT3G49060	Capana05g000792		Cc03_g13490	INIL06g20724.t1	Migut.H01892	Solyc05g051640.2	PGSC0003DMG400021849
	AT3G49670	Capana05g000833		Cc03_g13610	INIL06g28718.t1	Migut.H01893	Solyc05g052350.2	PGSC0003DMG400021935
	AT3G49750	Capana05g001109		Cc03_g13620	INIL06g32425.t1	Migut.H01910	Solyc05g052590.1	PGSC0003DMG400021993
	AT3G50230	Capana05g001267		Cc03_g13630	INIL06g35615.t2	Migut.H01950	Solyc05g053010.1	PGSC0003DMG400022056
	AT3G51550	Capana05g001343		Cc03_g15230	INIL06g35621.t1	Migut.H01984	Solyc05g053230.2	PGSC0003DMG400022139
	AT3G51710	Capana05g001388		Cc04_g00110	INIL06g35650.t1	Migut.H02032	Solyc05g053930.2	PGSC0003DMG400022189
	AT3G51740	Capana05g001412		Cc04_g00130	INIL06g35678.t1	Migut.H02089	Solyc05g054680.1	PGSC0003DMG400022264
	AT3G51990	Capana05g001622		Cc04_g00430	INIL06g35689.t1	Migut.H02108	Solyc05g054860.1	PGSC0003DMG400022294
	AT3G52530	Capana05g001688		Cc04_g00520	INIL06g35690.t1	Migut.H02115	Solyc05g055860.2	PGSC0003DMG400022391
	AT3G53380	Capana05g001817		Cc04_g00580	INIL06g35693.t1	Migut.H02122	Solyc05g056200.1	PGSC0003DMG400022425
	AT3G53590	Capana05g001882		Cc04_g01090	INIL06g35699.t1	Migut.H02125	Solyc05g056370.2	PGSC0003DMG400022426
	AT3G53810	Capana05g001918		Cc04_g01240	INIL06g35703.t1	Migut.H02126	Solyc06g005230.1	PGSC0003DMG400022436
	AT3G53840	Capana05g001926		Cc04_g01630	INIL06g35704.t1	Migut.H02235	Solyc06g005500.2	PGSC0003DMG400022565
	AT3G54030	Capana05g002036		Cc04_g01930	INIL06g35705.t1	Migut.H02257	Solyc06g005520.2	PGSC0003DMG400022596
	AT3G55450	Capana05g002038		Cc04_g02090	INIL06g35708.t1	Migut.H02286	Solyc06g008890.2	PGSC0003DMG400022632
	AT3G55550	Capana05g002084		Cc04_g02520	INIL06g35711.t1	Migut.H02351	Solyc06g009540.1	PGSC0003DMG400022648
	AT3G55950	Capana05g002087		Cc04_g03160	INIL06g35729.t1	Migut.H02380	Solyc06g009550.2	PGSC0003DMG400022670
	AT3G56050	Capana05g002196		Cc04_g03280	INIL06g36529.t1	Migut.H02415	Solyc06g011300.1	PGSC0003DMG400022787
	AT3G56100	Capana05g002241		Cc04_g04430	INIL06g37334.t1	Migut.H02451	Solyc06g011420.1	PGSC0003DMG400022815
	AT3G56370	Capana05g002374		Cc04_g04850	INIL06g37374.t1	Migut.I00125	Solyc06g035640.1	PGSC0003DMG400022900
	AT3G57120	Capana05g002410		Cc04_g05170	INIL06g37432.t1	Migut.I00152	Solyc06g036470.1	PGSC0003DMG400023004
	AT3G57640	Capana05g002484		Cc04_g05260	INIL06g37482.t1	Migut.I00251	Solyc06g043250.2	PGSC0003DMG400023057
	AT3G57700	Capana05g002561		Cc04_g06040	INIL06g37547.t1	Migut.I00459	Solyc06g048560.1	PGSC0003DMG400023189
	AT3G57710	Capana06g000052		Cc04_g06930	INIL06g37650.t1	Migut.I00514	Solyc06g048620.2	PGSC0003DMG400023192
	AT3G57720	Capana06g000053		Cc04_g06940	INIL06g37671.t1	Migut.I00681	Solyc06g048950.2	PGSC0003DMG400023214
	AT3G57730	Capana06g000172		Cc04_g06950	INIL06g37731.t1	Migut.I00706	Solyc06g050560.2	PGSC0003DMG400023282
	AT3G57740	Capana06g000234		Cc04_g06960	INIL06g37826.t1	Migut.I00717	Solyc06g051030.2	PGSC0003DMG400023283
	AT3G57750	Capana06g000267		Cc04_g07480	INIL06g37827.t1	Migut.I00719	Solyc06g051490.1	PGSC0003DMG400023329
	AT3G57760	Capana06g000382		Cc04_g08340	INIL06g37828.t1	Migut.I00722	Solyc06g051540.2	PGSC0003DMG400023355
	AT3G57770	Capana06g000478		Cc04_g08370	INIL06g37829.t1	Migut.I00759	Solyc06g054480.2	PGSC0003DMG400023419
	AT3G57830	Capana06g000533		Cc04_g08630	INIL06g37863.t1	Migut.I00894	Solyc06g060680.1	PGSC0003DMG400023457
	AT3G58690	Capana06g000638		Cc04_g08670	INIL06g37914.t1	Migut.I00920	Solyc06g060690.2	PGSC0003DMG400023508
	AT3G59110	Capana06g000920		Cc04_g08680	INIL06g37923.t1	Migut.I00951	Solyc06g062450.2	PGSC0003DMG400023574
	AT3G59350	Capana06g000921		Cc04_g08700	INIL06g37945.t1	Migut.I01012	Solyc06g062820.2	PGSC0003DMG400023671
	AT3G59420	Capana06g001048		Cc04_g10770	INIL06g37989.t1	Migut.I01026	Solyc06g062920.2	PGSC0003DMG400023704
	AT3G59700	Capana06g001182		Cc04_g10890	INIL06g37993.t1	Migut.I01052	Solyc06g063150.2	PGSC0003DMG400023814
	AT3G59730	Capana06g001197		Cc04_g11330	INIL06g37994.t1	Migut.I01083	Solyc06g063360.2	PGSC0003DMG400023953
	AT3G59740	Capana06g001228		Cc04_g11690	INIL06g37995.t1	Migut.I01103	Solyc06g065260.2	PGSC0003DMG400024010
	AT3G59750	Capana06g001359		Cc04_g11900	INIL06g37997.t1	Migut.I01144	Solyc06g068910.2	PGSC0003DMG400024147
	AT3G62220	Capana06g001417		Cc04_g11920	INIL06g37998.t1	Migut.I01147	Solyc06g069470.2	PGSC0003DMG400024148
	AT4G00330	Capana06g001625		Cc04_g12040	INIL06g37999.t1	Migut.I01152	Solyc06g069610.1	PGSC0003DMG400024149
	AT4G00340	Capana06g001636		Cc04_g12300	INIL06g38051.t1	Migut.I01211	Solyc06g069650.2	PGSC0003DMG400024150
	AT4G00710	Capana06g001638		Cc04_g12550	INIL06g38052.t1	Migut.J00014	Solyc06g071810.1	PGSC0003DMG400024258
	AT4G00960	Capana06g001641		Cc04_g13490	INIL06g38096.t1	Migut.J00019	Solyc06g074070.2	PGSC0003DMG400024259
	AT4G00970	Capana06g001643		Cc04_g13760	INIL06g38114.t1	Migut.J00023	Solyc06g075030.1	PGSC0003DMG400024260
	AT4G01330	Capana06g001846		Cc04_g13770	INIL06g38163.t1	Migut.J00035	Solyc06g075550.2	PGSC0003DMG400024426
	AT4G02010	Capana06g001885		Cc04_g13790	INIL06g38165.t1	Migut.J00070	Solyc06g076600.1	PGSC0003DMG400024485
	AT4G02410	Capana06g001959		Cc04_g14180	INIL06g38215.t1	Migut.J00098	Solyc06g076910.1	PGSC0003DMG400024661
	AT4G02420	Capana06g001960		Cc04_g14390	INIL06g38216.t2	Migut.J00137	Solyc06g082610.2	PGSC0003DMG400024665
	AT4G02630	Capana06g002143		Cc04_g14520	INIL06g38217.t1	Migut.J00138	Solyc06g082920.2	PGSC0003DMG400024795
	AT4G03230	Capana06g002144		Cc04_g14530	INIL06g38218.t1	Migut.J00139	Solyc06g083500.2	PGSC0003DMG400024890
	AT4G03390	Capana06g002219		Cc04_g14540	INIL06g38220.t1	Migut.J00140	Solyc07g005010.2	PGSC0003DMG400024900
	AT4G04490	Capana06g002255		Cc04_g14560	INIL06g38222.t1	Migut.J00181	Solyc07g005540.1	PGSC0003DMG400024954
	AT4G04500	Capana06g002273		Cc04_g14600	INIL06g38224.t1	Migut.J00250	Solyc07g005920.1	PGSC0003DMG400024998
	AT4G04510	Capana06g002326		Cc04_g14610	INIL06g38225.t1	Migut.J00275	Solyc07g006110.2	PGSC0003DMG400025030
	AT4G04540	Capana06g002474		Cc04_g14620	INIL06g38227.t1	Migut.J00276	Solyc07g006480.2	PGSC0003DMG400025076
	AT4G04570	Capana06g002500		Cc04_g14640	INIL06g38228.t1	Migut.J00301	Solyc07g006610.2	PGSC0003DMG400025086
	AT4G04960	Capana06g002718		Cc04_g14650	INIL06g38229.t1	Migut.J00303	Solyc07g006620.2	PGSC0003DMG400025102
	AT4G05200	Capana06g002720		Cc04_g14670	INIL06g38232.t1	Migut.J00326	Solyc07g006940.1	PGSC0003DMG400025316
	AT4G08850	Capana06g002808		Cc04_g14690	INIL06g38233.t1	Migut.J00401	Solyc07g007020.2	PGSC0003DMG400025330
	AT4G10390	Capana06g003045		Cc04_g14860	INIL06g38234.t1	Migut.J00410	Solyc07g007780.2	PGSC0003DMG400025598
	AT4G11460	Capana07g000022		Cc04_g15220	INIL06g38235.t1	Migut.J00426	Solyc07g007980.2	PGSC0003DMG400025600
	AT4G11470	Capana07g000065		Cc04_g15670	INIL06g38332.t1	Migut.J00494	Solyc07g008400.1	PGSC0003DMG400025613
	AT4G11480	Capana07g000066		Cc04_g16790	INIL06g38385.t1	Migut.J00523	Solyc07g009420.1	PGSC0003DMG400025771
	AT4G11490	Capana07g000089		Cc04_g16810	INIL06g38405.t1	Migut.J00552	Solyc07g009440.1	PGSC0003DMG400025784
	AT4G11530	Capana07g000091		Cc05_g00310	INIL06g38457.t1	Migut.J00553	Solyc07g009480.1	PGSC0003DMG400025799
	AT4G11890	Capana07g000113		Cc05_g03310	INIL06g41191.t1	Migut.J00704	Solyc07g017230.2	PGSC0003DMG400025864
	AT4G11900	Capana07g000205		Cc05_g03320	INIL07g00483.t1	Migut.J00774	Solyc07g018140.2	PGSC0003DMG400025921
	AT4G13190	Capana07g000270		Cc05_g03340	INIL07g00545.t1	Migut.J00840	Solyc07g018180.1	PGSC0003DMG400025922
	AT4G17660	Capana07g000274		Cc05_g03530	INIL07g00608.t1	Migut.J00841	Solyc07g018190.2	PGSC0003DMG400026004
	AT4G18250	Capana07g000275		Cc05_g03540	INIL07g05971.t1	Migut.J00981	Solyc07g027020.2	PGSC0003DMG400026072
	AT4G18640	Capana07g000281		Cc05_g03550	INIL07g06001.t1	Migut.J01185	Solyc07g039340.2	PGSC0003DMG400026154
	AT4G20140	Capana07g000364		Cc05_g03560	INIL07g06049.t1	Migut.J01322	Solyc07g040940.2	PGSC0003DMG400026155
	AT4G20270	Capana07g000478		Cc05_g03870	INIL07g06082.t1	Migut.J01337	Solyc07g041450.1	PGSC0003DMG400026156
	AT4G20450	Capana07g000727		Cc05_g03880	INIL07g06105.t1	Migut.J01386	Solyc07g041940.2	PGSC0003DMG400026183
	AT4G20790	Capana07g000734		Cc05_g05720	INIL07g06166.t1	Migut.J01402	Solyc07g042590.2	PGSC0003DMG400026185
	AT4G20940	Capana07g000752		Cc05_g05750	INIL07g06269.t1	Migut.J01444	Solyc07g049180.2	PGSC0003DMG400026325
	AT4G21230	Capana07g000820		Cc05_g06630	INIL07g06270.t1	Migut.J01494	Solyc07g053080.2	PGSC0003DMG400026326
	AT4G21380	Capana07g000841		Cc05_g07760	INIL07g06272.t1	Migut.J01505	Solyc07g053090.2	PGSC0003DMG400026384
	AT4G21390	Capana07g001034		Cc05_g08470	INIL07g20578.t1	Migut.J01546	Solyc07g053100.2	PGSC0003DMG400026388
	AT4G21400	Capana07g001036		Cc05_g08940	INIL07g20656.t1	Migut.J01576	Solyc07g053120.2	PGSC0003DMG400026436
	AT4G21410	Capana07g001296		Cc05_g08950	INIL07g20660.t1	Migut.J01792	Solyc07g053130.2	PGSC0003DMG400026646
	AT4G22130	Capana07g001312		Cc05_g08960	INIL07g32381.t1	Migut.J01800	Solyc07g053220.1	PGSC0003DMG400026647
	AT4G22730	Capana07g001582		Cc05_g08970	INIL07g33344.t2	Migut.J01820	Solyc07g053600.2	PGSC0003DMG400026659
	AT4G23130	Capana07g001584		Cc05_g08980	INIL07g33347.t1	Migut.J01854	Solyc07g054500.2	PGSC0003DMG400026760
	AT4G23140	Capana07g001585		Cc05_g08990	INIL07g33495.t1	Migut.K00029	Solyc07g055180.2	PGSC0003DMG400026792
	AT4G23150	Capana07g001586		Cc05_g09040	INIL07g33496.t1	Migut.K00060	Solyc07g055580.1	PGSC0003DMG400026810
	AT4G23160	Capana07g001587		Cc05_g09640	INIL07g33498.t1	Migut.K00086	Solyc07g055630.2	PGSC0003DMG400026867
	AT4G23180	Capana07g001598		Cc05_g10060	INIL07g33499.t1	Migut.K00263	Solyc07g055640.1	PGSC0003DMG400027071
	AT4G23190	Capana07g001669		Cc05_g10270	INIL07g33500.t1	Migut.K00295	Solyc07g055650.1	PGSC0003DMG400027115
	AT4G23200	Capana07g001729		Cc05_g10540	INIL07g33512.t1	Migut.K00329	Solyc07g055670.1	PGSC0003DMG400027124
	AT4G23210	Capana07g001768		Cc05_g10820	INIL07g33579.t1	Migut.K00363	Solyc07g055690.1	PGSC0003DMG400027140
	AT4G23220	Capana07g001819		Cc05_g10830	INIL07g33666.t1	Migut.K00418	Solyc07g055810.2	PGSC0003DMG400027204
	AT4G23230	Capana07g001838		Cc05_g10840	INIL07g33802.t1	Migut.K00430	Solyc07g056270.2	PGSC0003DMG400027233
	AT4G23240	Capana07g001888		Cc05_g10850	INIL07g33803.t1	Migut.K00466	Solyc07g056410.2	PGSC0003DMG400027391
	AT4G23250	Capana07g001902		Cc05_g10860	INIL07g33804.t1	Migut.K00512	Solyc07g062040.2	PGSC0003DMG400027458
	AT4G23260	Capana07g001903		Cc05_g11140	INIL07g33805.t1	Migut.K00544	Solyc07g062170.1	PGSC0003DMG400027459
	AT4G23270	Capana07g001904		Cc05_g11150	INIL07g33806.t1	Migut.K00587	Solyc07g062480.1	PGSC0003DMG400027467
	AT4G23280	Capana07g001907		Cc05_g11160	INIL07g33807.t1	Migut.K00657	Solyc07g062490.1	PGSC0003DMG400027468
	AT4G23290	Capana07g001909		Cc05_g11290	INIL07g33848.t1	Migut.K00662	Solyc07g062620.2	PGSC0003DMG400027469
	AT4G23300	Capana07g001912		Cc05_g11860	INIL07g33909.t1	Migut.K00676	Solyc07g063000.2	PGSC0003DMG400027470
	AT4G23310	Capana07g001917		Cc05_g12860	INIL07g34239.t1	Migut.K00807	Solyc07g063480.2	PGSC0003DMG400027482
	AT4G23320	Capana07g001930		Cc05_g12870	INIL07g34289.t1	Migut.K00839	Solyc07g063700.1	PGSC0003DMG400027499
	AT4G23740	Capana07g001966		Cc05_g12890	INIL07g34294.t1	Migut.K00853	Solyc07g063710.1	PGSC0003DMG400027536
	AT4G25160	Capana07g001969		Cc05_g12960	INIL07g34312.t1	Migut.K00864	Solyc07g063720.1	PGSC0003DMG400027581
	AT4G25390	Capana07g002002		Cc05_g13090	INIL07g34349.t1	Migut.K00909	Solyc07g063730.1	PGSC0003DMG400027585
	AT4G26540	Capana07g002049		Cc05_g13540	INIL07g34495.t1	Migut.K00910	Solyc07g063750.2	PGSC0003DMG400027683
	AT4G26690	Capana07g002063		Cc05_g14510	INIL07g34500.t1	Migut.K00970	Solyc07g063770.2	PGSC0003DMG400027689
	AT4G27290	Capana07g002104		Cc05_g14620	INIL07g34555.t1	Migut.K00972	Solyc07g063780.1	PGSC0003DMG400027710
	AT4G27300	Capana07g002105		Cc05_g14970	INIL07g39183.t1	Migut.K00973	Solyc07g063800.1	PGSC0003DMG400027744
	AT4G28350	Capana07g002134		Cc05_g15350	INIL08g00428.t1	Migut.K01020	Solyc07g063820.2	PGSC0003DMG400027893
	AT4G28490	Capana07g002172		Cc05_g15800	INIL08g04639.t1	Migut.K01065	Solyc07g063950.2	PGSC0003DMG400027905
	AT4G28650	Capana07g002225		Cc05_g15900	INIL08g04662.t1	Migut.K01098	Solyc07g064340.2	PGSC0003DMG400027940
	AT4G28670	Capana07g002251		Cc06_g00070	INIL08g04663.t1	Migut.K01106	Solyc07g065120.2	PGSC0003DMG400027966
	AT4G29050	Capana07g002252		Cc06_g00230	INIL08g04664.t1	Migut.K01138	Solyc07g065240.1	PGSC0003DMG400027967
	AT4G29180	Capana07g002253		Cc06_g00260	INIL08g04670.t1	Migut.K01267	Solyc07g065610.1	PGSC0003DMG400027968
	AT4G29450	Capana07g002254		Cc06_g00290	INIL08g04697.t1	Migut.K01273	Solyc07g065860.2	PGSC0003DMG400027971
	AT4G29654	Capana07g002255		Cc06_g00770	INIL08g04728.t1	Migut.K01347	Solyc07g066230.2	PGSC0003DMG400028073
	AT4G29990	Capana07g002257		Cc06_g01100	INIL08g04729.t1	Migut.K01453	Solyc07g066550.2	PGSC0003DMG400028112
	AT4G30520	Capana07g002259		Cc06_g01470	INIL08g04805.t1	Migut.L00060	Solyc08g006140.1	PGSC0003DMG400028147
	AT4G31100	Capana07g002260		Cc06_g01920	INIL08g13614.t1	Migut.L00083	Solyc08g059730.1	PGSC0003DMG400028212
	AT4G31110	Capana07g002261		Cc06_g02170	INIL08g13713.t1	Migut.L00144	Solyc08g061250.2	PGSC0003DMG400028407
	AT4G31230	Capana07g002262		Cc06_g02400	INIL08g13730.t1	Migut.L00182	Solyc08g061560.2	PGSC0003DMG400028429
	AT4G31250	Capana07g002269		Cc06_g02590	INIL08g13745.t1	Migut.L00256	Solyc08g066210.2	PGSC0003DMG400028454
	AT4G32000	Capana07g002282		Cc06_g03480	INIL08g13756.t1	Migut.L00280	Solyc08g066490.2	PGSC0003DMG400028461
	AT4G32300	Capana07g002335		Cc06_g03500	INIL08g13809.t1	Migut.L00323	Solyc08g068250.2	PGSC0003DMG400028474
	AT4G32710	Capana07g002348		Cc06_g03720	INIL08g20891.t1	Migut.L00333	Solyc08g069170.1	PGSC0003DMG400028478
	AT4G33430	Capana07g002383		Cc06_g03870	INIL08g23119.t1	Migut.L00334	Solyc08g069180.2	PGSC0003DMG400028560
	AT4G34220	Capana07g002396		Cc06_g03880	INIL08g23136.t1	Migut.L00335	Solyc08g074760.2	PGSC0003DMG400028561
	AT4G34440	Capana07g002413		Cc06_g04090	INIL08g27167.t1	Migut.L00337	Solyc08g074980.2	PGSC0003DMG400028562
	AT4G34500	Capana07g002455		Cc06_g05040	INIL08g27217.t1	Migut.L00340	Solyc08g075330.1	PGSC0003DMG400028604
	AT4G35030	Capana07g002464		Cc06_g05300	INIL08g27219.t1	Migut.L00342	Solyc08g076050.2	PGSC0003DMG400028617
	AT4G35230	Capana07g002465		Cc06_g06550	INIL08g27221.t1	Migut.L00345	Solyc08g076060.2	PGSC0003DMG400028688
	AT4G35600	Capana08g000071		Cc06_g07330	INIL08g27222.t1	Migut.L00346	Solyc08g077560.2	PGSC0003DMG400028801
	AT4G36180	Capana08g000277		Cc06_g07900	INIL08g27224.t1	Migut.L00364	Solyc08g077630.2	PGSC0003DMG400028845
	AT4G37250	Capana08g000433		Cc06_g08130	INIL08g27225.t1	Migut.L00403	Solyc08g079460.2	PGSC0003DMG400029043
	AT4G38830	Capana08g000468		Cc06_g08900	INIL08g27226.t1	Migut.L00429	Solyc08g079740.2	PGSC0003DMG400029146
	AT4G39110	Capana08g000757		Cc06_g09170	INIL08g27233.t1	Migut.L00439	Solyc08g080830.2	PGSC0003DMG400029298
	AT4G39270	Capana08g000798		Cc06_g09740	INIL08g27235.t1	Migut.L00440	Solyc08g081940.2	PGSC0003DMG400029442
	AT4G39400	Capana08g000932		Cc06_g10500	INIL08g27321.t2	Migut.L00451	Solyc09g005000.1	PGSC0003DMG400029461
	AT5G01020	Capana08g000947		Cc06_g10520	INIL08g30607.t1	Migut.L00452	Solyc09g005170.1	PGSC0003DMG400029520
	AT5G01060	Capana08g000962		Cc06_g11180	INIL08g30693.t1	Migut.L00453	Solyc09g007110.2	PGSC0003DMG400029555
	AT5G01540	Capana08g001161		Cc06_g11440	INIL08g30698.t1	Migut.L00455	Solyc09g007170.2	PGSC0003DMG400029556
	AT5G01550	Capana08g001195		Cc06_g11690	INIL08g31053.t1	Migut.L00462	Solyc09g007280.2	PGSC0003DMG400029614
	AT5G01560	Capana08g001381		Cc06_g12210	INIL08g31056.t1	Migut.L00493	Solyc09g007510.1	PGSC0003DMG400029644
	AT5G01890	Capana08g001382		Cc06_g12470	INIL08g31057.t1	Migut.L00502	Solyc09g007690.1	PGSC0003DMG400029712
	AT5G01950	Capana08g001384		Cc06_g12970	INIL08g31060.t1	Migut.L00503	Solyc09g007730.2	PGSC0003DMG400029735
	AT5G02070	Capana08g001660		Cc06_g13130	INIL08g31061.t1	Migut.L00504	Solyc09g007750.2	PGSC0003DMG400029881
	AT5G02290	Capana08g001720		Cc06_g13700	INIL08g31062.t1	Migut.L00539	Solyc09g008010.2	PGSC0003DMG400029885
	AT5G02800	Capana08g001721		Cc06_g14290	INIL08g31063.t1	Migut.L00562	Solyc09g008640.1	PGSC0003DMG400030035
	AT5G03140	Capana08g001722		Cc06_g14560	INIL08g31064.t1	Migut.L00569	Solyc09g008860.2	PGSC0003DMG400030041
	AT5G03320	Capana08g001724		Cc06_g15060	INIL08g31065.t1	Migut.L00576	Solyc09g009150.1	PGSC0003DMG400030209
	AT5G03700	Capana08g001827		Cc06_g15280	INIL08g31067.t1	Migut.L00590	Solyc09g010850.2	PGSC0003DMG400030291
	AT5G05160	Capana08g001837		Cc06_g15650	INIL08g31071.t1	Migut.L00604	Solyc09g011060.2	PGSC0003DMG400030292
	AT5G06740	Capana08g001875		Cc06_g15850	INIL08g31130.t1	Migut.L00649	Solyc09g011070.1	PGSC0003DMG400030343
	AT5G06820	Capana08g002002		Cc06_g16400	INIL08g36372.t1	Migut.L00655	Solyc09g011200.1	PGSC0003DMG400030443
	AT5G06940	Capana08g002016		Cc06_g16470	INIL08g38664.t1	Migut.L00656	Solyc09g011330.1	PGSC0003DMG400030474
	AT5G07150	Capana08g002140		Cc06_g16710	INIL08g38681.t2	Migut.L00657	Solyc09g011750.2	PGSC0003DMG400030533
	AT5G07180	Capana08g002174		Cc06_g16950	INIL08g38704.t1	Migut.L00732	Solyc09g011990.1	PGSC0003DMG400030534
	AT5G07280	Capana08g002252		Cc06_g17140	INIL08g38736.t1	Migut.L00750	Solyc09g012000.1	PGSC0003DMG400030535
	AT5G07620	Capana08g002299		Cc06_g17150	INIL08g38783.t1	Migut.L00751	Solyc09g014460.1	PGSC0003DMG400030536
	AT5G08030	Capana08g002311		Cc06_g17160	INIL08g38784.t1	Migut.L00752	Solyc09g014470.1	PGSC0003DMG400030553
	AT5G10020	Capana08g002359		Cc06_g17380	INIL08g38785.t1	Migut.L00753	Solyc09g014710.2	PGSC0003DMG400030572
	AT5G10290	Capana08g002386		Cc06_g17500	INIL08g41114.t1	Migut.L00754	Solyc09g014720.1	PGSC0003DMG400030578
	AT5G10520	Capana08g002466		Cc06_g17510	INIL08g42144.t1	Migut.L00767	Solyc09g014730.2	PGSC0003DMG400030579
	AT5G10530	Capana08g002537		Cc06_g17520	INIL09g05522.t1	Migut.L00824	Solyc09g014740.2	PGSC0003DMG400030581
	AT5G11020	Capana08g002548		Cc06_g17530	INIL09g05533.t1	Migut.L00825	Solyc09g015170.2	PGSC0003DMG400030607
	AT5G11360	Capana08g002574		Cc06_g17540	INIL09g21355.t1	Migut.L01025	Solyc09g015230.1	PGSC0003DMG400030625
	AT5G11400	Capana08g002695		Cc06_g17550	INIL09g21384.t1	Migut.L01035	Solyc09g015240.1	PGSC0003DMG400030626
	AT5G11410	Capana08g002737		Cc06_g18000	INIL09g21426.t1	Migut.L01037	Solyc09g015520.2	PGSC0003DMG400030658
	AT5G12000	Capana08g002789		Cc06_g18060	INIL09g21429.t1	Migut.L01038	Solyc09g015830.1	PGSC0003DMG400030704
	AT5G13160	Capana09g000137		Cc06_g18070	INIL09g21493.t1	Migut.L01039	Solyc09g018490.2	PGSC0003DMG400030789
	AT5G13290	Capana09g000147		Cc06_g19780	INIL09g21513.t1	Migut.L01041	Solyc09g030450.2	PGSC0003DMG400030894
	AT5G14210	Capana09g000176		Cc06_g20000	INIL09g21567.t1	Migut.L01095	Solyc09g030500.1	PGSC0003DMG400031103
	AT5G15080	Capana09g000232		Cc06_g22280	INIL09g26364.t1	Migut.L01120	Solyc09g055180.2	PGSC0003DMG400031228
	AT5G15730	Capana09g000242		Cc06_g22310	INIL09g26371.t1	Migut.L01130	Solyc09g055570.2	PGSC0003DMG400031485
	AT5G16000	Capana09g000252		Cc06_g22550	INIL09g26374.t1	Migut.L01186	Solyc09g056140.1	PGSC0003DMG400031486
	AT5G16500	Capana09g000254		Cc06_g23860	INIL09g26406.t1	Migut.L01211	Solyc09g056460.1	PGSC0003DMG400031752
	AT5G16590	Capana09g000273		Cc07_g00630	INIL09g26447.t1	Migut.L01324	Solyc09g057680.2	PGSC0003DMG400031802
	AT5G16900	Capana09g000303		Cc07_g00770	INIL09g29987.t1	Migut.L01330	Solyc09g059360.1	PGSC0003DMG400031858
	AT5G18470	Capana09g000349		Cc07_g01070	INIL09g29989.t1	Migut.L01343	Solyc09g060110.2	PGSC0003DMG400031860
	AT5G18500	Capana09g000350		Cc07_g01380	INIL09g30169.t1	Migut.L01359	Solyc09g061330.1	PGSC0003DMG400031861
	AT5G18610	Capana09g000429		Cc07_g01910	INIL09g30230.t1	Migut.L01437	Solyc09g061930.2	PGSC0003DMG400032103
	AT5G18910	Capana09g000588		Cc07_g02440	INIL09g30235.t1	Migut.L01467	Solyc09g061940.1	PGSC0003DMG400032498
	AT5G20050	Capana09g000643		Cc07_g02830	INIL09g30271.t1	Migut.L01471	Solyc09g064270.2	PGSC0003DMG400032782
	AT5G20310	Capana09g000758		Cc07_g03200	INIL09g30288.t1	Migut.L01480	Solyc09g064520.2	PGSC0003DMG400033049
	AT5G20480	Capana09g000822		Cc07_g04260	INIL09g30317.t1	Migut.L01496	Solyc09g066020.1	PGSC0003DMG400033913
	AT5G20690	Capana09g000823		Cc07_g04550	INIL09g30352.t1	Migut.L01524	Solyc09g072510.1	PGSC0003DMG400033914
	AT5G21090	Capana09g000825		Cc07_g04770	INIL09g30407.t1	Migut.L01568	Solyc09g072810.2	PGSC0003DMG400034531
	AT5G22050	Capana09g001001		Cc07_g05210	INIL09g30452.t1	Migut.L01580	Solyc09g074240.1	PGSC0003DMG400035333
	AT5G23170	Capana09g001041		Cc07_g05220	INIL09g30453.t1	Migut.L01671	Solyc09g074250.2	PGSC0003DMG400035841
	AT5G24010	Capana09g001097		Cc07_g05230	INIL09g30454.t1	Migut.L01691	Solyc09g075720.2	PGSC0003DMG400036202
	AT5G24080	Capana09g001109		Cc07_g05410	INIL09g30486.t1	Migut.L01916	Solyc09g075730.2	PGSC0003DMG400036882
	AT5G24100	Capana09g001158		Cc07_g06250	INIL09g30487.t1	Migut.L01921	Solyc09g075910.1	PGSC0003DMG400037460
	AT5G25440	Capana09g001303		Cc07_g06440	INIL09g30488.t1	Migut.L01948	Solyc09g075920.1	PGSC0003DMG400037551
	AT5G25930	Capana09g001387		Cc07_g07400	INIL09g30489.t1	Migut.L01981	Solyc09g083200.2	PGSC0003DMG400038314
	AT5G26150	Capana09g001463		Cc07_g07640	INIL09g33239.t1	Migut.L02003	Solyc09g083210.2	PGSC0003DMG400038397
	AT5G28680	Capana09g001478		Cc07_g07650	INIL09g33266.t1	Migut.L02029	Solyc09g090210.2	PGSC0003DMG400038918
	AT5G35370	Capana09g001489		Cc07_g07900	INIL09g34152.t1	Migut.L02030	Solyc09g091260.2	PGSC0003DMG400039680
	AT5G35380	Capana09g001531		Cc07_g07980	INIL09g35929.t1	Migut.L02039	Solyc09g091400.2	PGSC0003DMG400040066
	AT5G35390	Capana09g001538		Cc07_g08090	INIL09g36057.t1	Migut.L02047	Solyc09g091990.2	PGSC0003DMG400041311
	AT5G35580	Capana09g001573		Cc07_g08610	INIL09g36252.t1	Migut.M00157	Solyc09g092010.1	PGSC0003DMG400041727
	AT5G35960	Capana09g001596		Cc07_g08660	INIL09g39305.t1	Migut.M00225	Solyc09g092460.2	PGSC0003DMG400042814
	AT5G37450	Capana09g001623		Cc07_g09380	INIL10g11205.t1	Migut.M00226	Solyc09g098290.2	PGSC0003DMG400042886
	AT5G37790	Capana09g001637		Cc07_g10500	INIL10g11231.t1	Migut.M00228	Solyc09g098420.1	PGSC0003DMG400042899
	AT5G38210	Capana09g001638		Cc07_g11760	INIL10g11234.t1	Migut.M00273	Solyc10g005140.1	PGSC0003DMG400043061
	AT5G38240	Capana09g001691		Cc07_g12360	INIL10g12130.t1	Migut.M00362	Solyc10g005300.2	PGSC0003DMG400043680
	AT5G38250	Capana09g001727		Cc07_g13050	INIL10g12198.t1	Migut.M00363	Solyc10g005440.1	PGSC0003DMG400043836
	AT5G38260	Capana09g001776		Cc07_g13060	INIL10g12219.t1	Migut.M00369	Solyc10g005630.2	PGSC0003DMG400044745
	AT5G38280	Capana09g001782		Cc07_g13130	INIL10g12316.t1	Migut.M00486	Solyc10g006340.2	PGSC0003DMG400044943
	AT5G38560	Capana09g001784		Cc07_g13350	INIL10g12362.t1	Migut.M00527	Solyc10g006690.2	PGSC0003DMG400045481
	AT5G38990	Capana09g001828		Cc07_g13990	INIL10g12397.t1	Migut.M00666	Solyc10g006710.2	PGSC0003DMG400046324
	AT5G39000	Capana09g001848		Cc07_g14020	INIL10g12409.t1	Migut.M00697	Solyc10g006720.2	PGSC0003DMG400047213
	AT5G39020	Capana09g001866		Cc07_g14140	INIL10g12432.t1	Migut.M00698	Solyc10g006870.1	PGSC0003DMG400047346
	AT5G39030	Capana09g001867		Cc07_g14790	INIL10g12448.t1	Migut.M00700	Solyc10g008960.1	PGSC0003DMG401000056
	AT5G39390	Capana09g002019		Cc07_g15010	INIL10g12552.t1	Migut.M00701	Solyc10g012170.2	PGSC0003DMG401002542
	AT5G40380	Capana09g002062		Cc07_g15430	INIL10g12605.t1	Migut.M00733	Solyc10g012460.1	PGSC0003DMG401004603
	AT5G41180	Capana09g002110		Cc07_g15480	INIL10g12645.t1	Migut.M00765	Solyc10g047140.1	PGSC0003DMG401004946
	AT5G41260	Capana09g002159		Cc07_g15490	INIL10g12687.t1	Migut.M00992	Solyc10g047810.1	PGSC0003DMG401005047
	AT5G41680	Capana09g002160		Cc07_g16010	INIL10g12690.t1	Migut.M00993	Solyc10g051330.1	PGSC0003DMG401005729
	AT5G42120	Capana09g002212		Cc07_g16580	INIL10g12699.t1	Migut.M01024	Solyc10g051360.1	PGSC0003DMG401006401
	AT5G42440	Capana09g002213		Cc07_g16630	INIL10g12738.t1	Migut.M01029	Solyc10g051370.1	PGSC0003DMG401008483
	AT5G43020	Capana09g002302		Cc07_g16640	INIL10g12757.t1	Migut.M01102	Solyc10g054300.1	PGSC0003DMG401009161
	AT5G44700	Capana09g002329		Cc07_g17470	INIL10g12797.t1	Migut.M01103	Solyc10g074710.1	PGSC0003DMG401009323
	AT5G45780	Capana09g002338		Cc07_g17480	INIL10g12798.t1	Migut.M01104	Solyc10g074890.1	PGSC0003DMG401009415
	AT5G45800	Capana10g000012		Cc07_g17500	INIL10g12799.t1	Migut.M01118	Solyc10g074900.1	PGSC0003DMG401013731
	AT5G45840	Capana10g000040		Cc07_g17590	INIL10g12800.t1	Migut.M01138	Solyc10g076530.1	PGSC0003DMG401013876
	AT5G46080	Capana10g000042		Cc07_g17630	INIL10g12801.t1	Migut.M01161	Solyc10g076550.1	PGSC0003DMG401013919
	AT5G46330	Capana10g000044		Cc07_g17640	INIL10g12803.t1	Migut.M01188	Solyc10g076760.1	PGSC0003DMG401014197
	AT5G46570	Capana10g000061		Cc07_g17690	INIL10g12804.t1	Migut.M01232	Solyc10g078940.1	PGSC0003DMG401015527
	AT5G47070	Capana10g000142		Cc07_g17700	INIL10g12805.t1	Migut.M01233	Solyc10g079170.1	PGSC0003DMG401017656
	AT5G47850	Capana10g000211		Cc07_g17710	INIL10g12807.t1	Migut.M01234	Solyc10g080510.1	PGSC0003DMG401017953
	AT5G48380	Capana10g000291		Cc07_g17730	INIL10g12808.t1	Migut.M01235	Solyc10g080580.1	PGSC0003DMG401019239
	AT5G48740	Capana10g000438		Cc07_g17740	INIL10g12809.t1	Migut.M01236	Solyc10g081190.1	PGSC0003DMG401019242
	AT5G48940	Capana10g000475		Cc07_g17750	INIL10g12826.t1	Migut.M01240	Solyc10g081420.1	PGSC0003DMG401019681
	AT5G49660	Capana10g000565		Cc07_g17760	INIL10g12881.t1	Migut.M01241	Solyc10g081910.1	PGSC0003DMG401021514
	AT5G49750	Capana10g000638		Cc07_g17850	INIL10g12936.t1	Migut.M01242	Solyc10g084110.1	PGSC0003DMG401023866
	AT5G49760	Capana10g000729		Cc07_g18760	INIL10g12983.t1	Migut.M01243	Solyc10g084250.1	PGSC0003DMG401023870
	AT5G49770	Capana10g000898		Cc07_g18870	INIL10g12992.t1	Migut.M01267	Solyc10g084390.1	PGSC0003DMG401025507
	AT5G49780	Capana10g000912		Cc07_g19050	INIL10g13112.t1	Migut.M01268	Solyc10g084770.1	PGSC0003DMG401026153
	AT5G51270	Capana10g001101		Cc07_g19940	INIL10g13235.t1	Migut.M01270	Solyc10g084860.1	PGSC0003DMG401027271
	AT5G51350	Capana10g001103		Cc07_g21220	INIL10g13241.t1	Migut.M01272	Solyc10g085000.1	PGSC0003DMG401027811
	AT5G51560	Capana10g001192		Cc08_g00130	INIL10g13480.t1	Migut.M01273	Solyc10g085110.1	PGSC0003DMG401028902
	AT5G51770	Capana10g001193		Cc08_g00620	INIL10g16288.t1	Migut.M01274	Solyc10g085120.1	PGSC0003DMG401029358
	AT5G53320	Capana10g001365		Cc08_g01090	INIL10g16292.t1	Migut.M01275	Solyc10g085670.1	PGSC0003DMG401029444
	AT5G53890	Capana10g001392		Cc08_g01510	INIL10g16294.t1	Migut.M01298	Solyc10g085990.1	PGSC0003DMG401030531
	AT5G54380	Capana10g001495		Cc08_g03580	INIL10g32317.t1	Migut.M01539	Solyc11g005630.1	PGSC0003DMG401030532
	AT5G54590	Capana10g001552		Cc08_g03660	INIL10g32320.t1	Migut.M01568	Solyc11g006040.1	PGSC0003DMG402000515
	AT5G55480	Capana10g001678		Cc08_g03700	INIL10g42533.t1	Migut.M01576	Solyc11g008960.1	PGSC0003DMG402000674
	AT5G55830	Capana10g001693		Cc08_g04060	INIL10g42665.t1	Migut.M01624	Solyc11g010700.1	PGSC0003DMG402003983
	AT5G56040	Capana10g001703		Cc08_g04420	INIL10g42668.t1	Migut.M01693	Solyc11g010730.1	PGSC0003DMG402004902
	AT5G56460	Capana10g001833		Cc08_g05260	INIL10g42711.t1	Migut.M01782	Solyc11g011020.1	PGSC0003DMG402004946
	AT5G56790	Capana10g001837		Cc08_g05900	INIL11g05107.t1	Migut.M01822	Solyc11g011870.1	PGSC0003DMG402005047
	AT5G56890	Capana10g001923		Cc08_g06680	INIL11g05130.t1	Migut.M01842	Solyc11g011880.1	PGSC0003DMG402005726
	AT5G57035	Capana10g002073		Cc08_g07050	INIL11g05131.t1	Migut.M01843	Solyc11g013880.1	PGSC0003DMG402005729
	AT5G57670	Capana10g002122		Cc08_g07270	INIL11g05133.t1	Migut.M01900	Solyc11g015910.1	PGSC0003DMG402006188
	AT5G58050	Capana10g002184		Cc08_g08110	INIL11g05134.t1	Migut.M01902	Solyc11g016930.1	PGSC0003DMG402007101
	AT5G58150	Capana10g002193		Cc08_g08130	INIL11g05158.t1	Migut.M01922	Solyc11g017270.1	PGSC0003DMG402007955
	AT5G58170	Capana10g002194		Cc08_g08650	INIL11g05245.t1	Migut.M02006	Solyc11g017280.1	PGSC0003DMG402008483
	AT5G58300	Capana10g002195		Cc08_g08660	INIL11g05246.t1	Migut.M02029	Solyc11g020230.1	PGSC0003DMG402009323
	AT5G58540	Capana10g002347		Cc08_g08690	INIL11g05276.t1	Migut.N00006	Solyc11g020260.1	PGSC0003DMG402009415
	AT5G58940	Capana10g002429		Cc08_g08720	INIL11g05308.t1	Migut.N00007	Solyc11g020280.1	PGSC0003DMG402011794
	AT5G59010	Capana11g000063		Cc08_g08730	INIL11g05327.t1	Migut.N00043	Solyc11g027940.1	PGSC0003DMG402012981
	AT5G59260	Capana11g000067		Cc08_g08750	INIL11g09794.t1	Migut.N00113	Solyc11g030660.1	PGSC0003DMG402013876
	AT5G59270	Capana11g000300		Cc08_g08760	INIL11g09808.t1	Migut.N00170	Solyc11g039940.1	PGSC0003DMG402014186
	AT5G59616	Capana11g000392		Cc08_g09750	INIL11g09809.t1	Migut.N00330	Solyc11g044460.1	PGSC0003DMG402014514
	AT5G59650	Capana11g000404		Cc08_g09940	INIL11g09845.t1	Migut.N00428	Solyc11g044940.1	PGSC0003DMG402015827
	AT5G59660	Capana11g000478		Cc08_g10670	INIL11g09889.t1	Migut.N00449	Solyc11g051150.1	PGSC0003DMG402017953
	AT5G59670	Capana11g000622		Cc08_g10940	INIL11g09906.t1	Migut.N00536	Solyc11g062200.1	PGSC0003DMG402018444
	AT5G59680	Capana11g000887		Cc08_g13220	INIL11g09913.t1	Migut.N00540	Solyc11g062400.1	PGSC0003DMG402018810
	AT5G59700	Capana11g000949		Cc08_g13530	INIL11g09978.t1	Migut.N00644	Solyc11g064890.1	PGSC0003DMG402019239
	AT5G60080	Capana11g000963		Cc08_g14480	INIL11g09998.t1	Migut.N00681	Solyc11g065950.1	PGSC0003DMG402019242
	AT5G60090	Capana11g000974		Cc08_g14670	INIL11g10742.t1	Migut.N00713	Solyc11g069590.1	PGSC0003DMG402019252
	AT5G60270	Capana11g001039		Cc08_g15670	INIL11g10794.t1	Migut.N00716	Solyc11g069630.1	PGSC0003DMG402019416
	AT5G60280	Capana11g001057		Cc09_g01270	INIL11g10898.t1	Migut.N00800	Solyc11g069960.1	PGSC0003DMG402020091
	AT5G60300	Capana11g001115		Cc09_g01300	INIL11g10901.t1	Migut.N00815	Solyc11g071820.1	PGSC0003DMG402020263
	AT5G60310	Capana11g001240		Cc09_g01910	INIL11g10903.t1	Migut.N00835	Solyc11g071880.1	PGSC0003DMG402024222
	AT5G60320	Capana11g001270		Cc09_g02160	INIL11g10904.t1	Migut.N00840	Solyc11g072140.1	PGSC0003DMG402026153
	AT5G60900	Capana11g001496		Cc09_g02310	INIL11g10913.t1	Migut.N00876	Solyc11g072660.1	PGSC0003DMG402027811
	AT5G61240	Capana11g001539		Cc09_g02500	INIL11g10916.t1	Migut.N00878	Solyc11g072910.1	PGSC0003DMG402029358
	AT5G61350	Capana11g001603		Cc09_g02650	INIL11g10917.t1	Migut.N00929	Solyc11g072930.1	PGSC0003DMG402030531
	AT5G61480	Capana11g001621		Cc09_g02660	INIL11g15600.t1	Migut.N00967	Solyc12g005160.1	PGSC0003DMG402030532
	AT5G61550	Capana11g001632		Cc09_g02670	INIL11g15607.t1	Migut.N01009	Solyc12g005290.1	PGSC0003DMG402033647
	AT5G61560	Capana11g001677		Cc09_g02680	INIL11g18419.t1	Migut.N01045	Solyc12g005450.1	PGSC0003DMG403005729
	AT5G61570	Capana11g002155		Cc09_g02700	INIL11g18743.t1	Migut.N01046	Solyc12g006840.1	PGSC0003DMG403014197
	AT5G62230	Capana11g002188		Cc09_g02710	INIL11g18749.t1	Migut.N01062	Solyc12g007110.1	PGSC0003DMG403018633
	AT5G62710	Capana11g002233		Cc09_g02970	INIL11g18780.t1	Migut.N01234	Solyc12g008500.1	PGSC0003DMG403026153
	AT5G63410	Capana11g002327		Cc09_g03250	INIL11g18805.t1	Migut.N01238	Solyc12g008990.1	PGSC0003DMG403030532
	AT5G63710	Capana12g000063		Cc09_g04550	INIL11g18816.t1	Migut.N01241	Solyc12g009190.1
	AT5G63930	Capana12g000064		Cc09_g04640	INIL11g18884.t1	Migut.N01262	Solyc12g009310.1
	AT5G63940	Capana12g000065		Cc09_g04690	INIL11g18948.t1	Migut.N01355	Solyc12g009540.1
	AT5G65240	Capana12g000067		Cc09_g05290	INIL11g18949.t1	Migut.N01456	Solyc12g010740.1
	AT5G65500	Capana12g000081		Cc09_g05880	INIL11g18962.t1	Migut.N01519	Solyc12g014350.1
	AT5G65530	Capana12g000082		Cc09_g05890	INIL11g18996.t1	Migut.N01627	Solyc12g014570.1
	AT5G65600	Capana12g000093		Cc09_g05900	INIL11g19005.t1	Migut.N01720	Solyc12g017840.1
	AT5G65700	Capana12g000094		Cc09_g05950	INIL11g19011.t1	Migut.N01743	Solyc12g027680.1
	AT5G65710	Capana12g000192		Cc09_g06370	INIL11g19493.t1	Migut.N01807	Solyc12g036330.1
	AT5G65830	Capana12g000193		Cc09_g06380	INIL11g22270.t1	Migut.N01818	Solyc12g044840.1
	AT5G66790	Capana12g000241		Cc09_g06390	INIL11g22275.t1	Migut.N01936	Solyc12g049360.1
	AT5G67200	Capana12g000271		Cc09_g06420	INIL11g22276.t1	Migut.N02223	Solyc12g055720.1
	AT5G67280	Capana12g000348		Cc09_g06910	INIL11g22277.t1	Migut.N02224	Solyc12g056300.1
	ATMG00240	Capana12g000388		Cc09_g07670	INIL11g22281.t1	Migut.N02232	Solyc12g056730.1
	ATMG00810	Capana12g000389		Cc09_g07790	INIL11g22285.t1	Migut.N02253	Solyc12g077390.1
		Capana12g000484		Cc09_g07840	INIL11g22300.t1	Migut.N02254	Solyc12g087800.1
		Capana12g000546		Cc09_g07880	INIL11g26524.t1	Migut.N02288	Solyc12g087920.1
		Capana12g000681		Cc09_g09340	INIL11g26536.t1	Migut.N02289	Solyc12g088040.1
		Capana12g000730		Cc09_g09360	INIL11g26592.t1	Migut.N02290	Solyc12g088750.1
		Capana12g000785		Cc09_g09520	INIL11g26626.t1	Migut.N02387	Solyc12g089020.1
		Capana12g000810		Cc09_g10140	INIL11g26629.t1	Migut.N02458	Solyc12g089160.1
		Capana12g000852		Cc09_g10460	INIL11g26631.t1	Migut.N02638	Solyc12g094680.1
		Capana12g000878		Cc09_g10570	INIL11g26705.t1	Migut.N02648	Solyc12g096010.1
		Capana12g000976		Cc09_g10790	INIL11g26707.t1	Migut.N02649	Solyc12g096710.1
		Capana12g001014		Cc10_g00530	INIL11g26717.t1	Migut.N02651	Solyc12g098100.1
		Capana12g001020		Cc10_g00540	INIL11g26732.t1	Migut.N02652	Solyc12g098570.1
		Capana12g001029		Cc10_g00770	INIL11g26800.t1	Migut.N02653	Solyc12g098820.1
		Capana12g001180		Cc10_g01470	INIL11g28646.t1	Migut.N02684	Solyc12g098960.1
		Capana12g001376		Cc10_g02060	INIL11g29490.t1	Migut.N02751	Solyc12g098980.1
		Capana12g001525		Cc10_g02810	INIL11g29524.t1	Migut.N02757	Solyc12g099830.1
		Capana12g001561		Cc10_g03590	INIL11g40922.t1	Migut.N02758
		Capana12g001746		Cc10_g03620	INIL11g42364.t1	Migut.N02822
		Capana12g001788		Cc10_g04620	INIL11g42365.t1	Migut.N02824
		Capana12g001867		Cc10_g04790	INIL11g42366.t1	Migut.N02924
		Capana12g001989		Cc10_g04920	INIL11g42368.t1	Migut.N02948
		Capana12g002052		Cc10_g04980	INIL11g42369.t1	Migut.N02964
		Capana12g002053		Cc10_g05160	INIL11g42371.t1	Migut.N02965
		Capana12g002066		Cc10_g06160	INIL11g42372.t1	Migut.N03079
		Capana12g002105		Cc10_g06480	INIL12g01026.t1	Migut.N03080
		Capana12g002134		Cc10_g07020	INIL12g01091.t1	Migut.N03114
		Capana12g002195		Cc10_g07280	INIL12g01103.t1	Migut.N03171
		Capana12g002635		Cc10_g07290	INIL12g01253.t1	Migut.N03216
		Capana12g002725		Cc10_g08030	INIL12g01295.t1	Migut.N03251
		Capana12g002727		Cc10_g08080	INIL12g01391.t1	Migut.N03299
		Capana12g002828		Cc10_g09030	INIL12g01453.t1	Migut.N03343
		Capana12g002898		Cc10_g09270	INIL12g01496.t1	Migut.O00121
				Cc10_g10010	INIL12g01497.t1	Migut.O00150
				Cc10_g10350	INIL12g01513.t1	Migut.O00198
				Cc10_g10360	INIL12g02932.t1	Migut.O00204
				Cc10_g10640	INIL12g02964.t1	Migut.O00288
				Cc10_g11300	INIL12g03041.t1	Migut.O00322
				Cc10_g11310	INIL12g03062.t1	Migut.O00362
				Cc10_g12830	INIL12g03063.t1	Migut.O00363
				Cc10_g13260	INIL12g03157.t1	Migut.O00413
				Cc10_g13710	INIL12g03291.t1	Migut.O00414
				Cc10_g13810	INIL12g03315.t1	Migut.O00684
				Cc10_g13850	INIL12g03317.t1	Migut.O00750
				Cc10_g13860	INIL12g03329.t1	Migut.O00756
				Cc10_g13870	INIL12g03389.t1	Migut.O00791
				Cc10_g13880	INIL12g03410.t1	Migut.O00793
				Cc10_g13890	INIL12g03473.t1	Migut.O00841
				Cc10_g13900	INIL12g03511.t1	Migut.O00859
				Cc10_g13910	INIL12g03526.t1	Migut.O00901
				Cc10_g13920	INIL12g03533.t1	Migut.O00938
				Cc10_g13930	INIL12g05489.t1	Migut.O00972
				Cc10_g13940	INIL12g05494.t1
				Cc10_g13950	INIL12g07251.t1
				Cc10_g13960	INIL12g07272.t1
				Cc10_g14140	INIL12g07323.t1
				Cc10_g14210	INIL12g07325.t1
				Cc10_g14620	INIL12g07326.t2
				Cc10_g14980	INIL12g07327.t1
				Cc10_g14990	INIL12g07329.t1
				Cc10_g15000	INIL12g07331.t2
				Cc10_g15060	INIL12g07344.t1
				Cc10_g15120	INIL12g07412.t1
				Cc10_g15220	INIL12g07425.t1
				Cc10_g15250	INIL12g07426.t1
				Cc11_g00750	INIL12g08498.t1
				Cc11_g00760	INIL12g08522.t1
				Cc11_g00810	INIL12g08530.t1
				Cc11_g00840	INIL12g10287.t1
				Cc11_g00850	INIL12g15714.t1
				Cc11_g01600	INIL12g15751.t1
				Cc11_g01900	INIL12g15760.t1
				Cc11_g01910	INIL12g15805.t1
				Cc11_g02150	INIL12g15806.t1
				Cc11_g02230	INIL12g15816.t1
				Cc11_g02580	INIL12g15837.t1
				Cc11_g02830	INIL12g21794.t1
				Cc11_g03870	INIL12g21854.t1
				Cc11_g04990	INIL12g21883.t1
				Cc11_g05000	INIL12g21902.t1
				Cc11_g05030	INIL12g21978.t1
				Cc11_g05110	INIL12g22070.t1
				Cc11_g05120	INIL12g22141.t1
				Cc11_g05150	INIL12g22149.t1
				Cc11_g05160	INIL12g22193.t1
				Cc11_g05300	INIL12g22202.t1
				Cc11_g05310	INIL12g24549.t1
				Cc11_g05320	INIL12g24629.t1
				Cc11_g05620	INIL12g24706.t1
				Cc11_g06270	INIL12g24922.t1
				Cc11_g06390	INIL12g24923.t1
				Cc11_g06400	INIL12g29156.t1
				Cc11_g07990	INIL12g29218.t1
				Cc11_g08220	INIL12g29232.t1
				Cc11_g09660	INIL12g29239.t1
				Cc11_g09750	INIL12g29244.t1
				Cc11_g09790	INIL12g29247.t1
				Cc11_g09800	INIL12g38505.t1
				Cc11_g10570	INIL12g39993.t1
				Cc11_g11000	INIL12g40022.t1
				Cc11_g11110	INIL12g40101.t2
				Cc11_g11140	INIL12g40104.t1
				Cc11_g12270	INIL12g40113.t1
				Cc11_g13350	INIL12g40131.t1
				Cc11_g13480	INIL12g40153.t1
				Cc11_g14360	INIL12g40155.t1
				Cc11_g14770	INIL12g40170.t1
				Cc11_g14780	INIL12g40347.t1
				Cc11_g15100	INIL12g40467.t1
				Cc11_g15400	INIL12g42479.t1
				Cc11_g15450	INIL13g00769.t1
				Cc11_g15460	INIL13g00775.t1
				Cc11_g15550	INIL13g00860.t1
				Cc11_g16310	INIL13g01722.t1
				Cc11_g16780	INIL13g01736.t1
				Cc11_g17380	INIL13g07009.t1
				Cc11_g17480	INIL13g07499.t1
					INIL13g07723.t1
					INIL13g07784.t1
					INIL13g07796.t1
					INIL13g07797.t1
					INIL13g07846.t1
					INIL13g07970.t1
					INIL13g08004.t1
					INIL13g08040.t1
					INIL13g08326.t1
					INIL13g09254.t2
					INIL13g15441.t1
					INIL13g15468.t1
					INIL13g15487.t1
					INIL13g16387.t1
					INIL13g21221.t1
					INIL13g26993.t1
					INIL13g27019.t1
					INIL13g27059.t1
					INIL13g36037.t1
					INIL13g38984.t1
					INIL13g39023.t1
					INIL14g00677.t1
					INIL14g00691.t1
					INIL14g01994.t1
					INIL14g01997.t1
					INIL14g02002.t1
					INIL14g02003.t1
					INIL14g02004.t1
					INIL14g02005.t1
					INIL14g02006.t1
					INIL14g02007.t2
					INIL14g02009.t1
					INIL14g02015.t1
					INIL14g03616.t1
					INIL14g03816.t1
					INIL14g03819.t1
					INIL14g03925.t1
					INIL14g04054.t1
					INIL14g04055.t1
					INIL14g04056.t1
					INIL14g04057.t1
					INIL14g04113.t1
					INIL14g04162.t1
					INIL14g04277.t1
					INIL14g06652.t1
					INIL14g06653.t1
					INIL14g06835.t1
					INIL14g07205.t1
					INIL14g14443.t1
					INIL14g15232.t1
					INIL14g15233.t1
					INIL14g15234.t1
					INIL14g15235.t1
					INIL14g15236.t1
					INIL14g15238.t1
					INIL14g15239.t1
					INIL14g15240.t1
					INIL14g15241.t1
					INIL14g15244.t1
					INIL14g15245.t1
					INIL14g15246.t1
					INIL14g19295.t1
					INIL14g21138.t1
					INIL14g21174.t1
					INIL14g21238.t1
					INIL14g25995.t1
					INIL14g26128.t1
					INIL14g26129.t1
					INIL14g26130.t1
					INIL14g26219.t1
					INIL14g26258.t1
					INIL14g26289.t1
					INIL14g28365.t1
					INIL14g28618.t1
					INIL14g29705.t1
					INIL14g33113.t1
					INIL14g33156.t1
					INIL14g33157.t1
					INIL14g33160.t1
					INIL14g33161.t1
					INIL14g33165.t1
					INIL14g33180.t1
					INIL14g33181.t1
					INIL14g33182.t1
					INIL14g33184.t1
					INIL14g33193.t1
					INIL14g34182.t2
					INIL14g34183.t1
					INIL14g35054.t1
					INIL14g35146.t1
					INIL14g35152.t1
					INIL14g35176.t1
					INIL14g35195.t1
					INIL14g35233.t1
					INIL14g35250.t1
					INIL14g35304.t1
					INIL14g35324.t1
					INIL14g35416.t1
					INIL14g35455.t1
					INIL14g35494.t1
					INIL14g35497.t1
					INIL14g35518.t1
					INIL14g36836.t1
					INIL14g36867.t1
					INIL14g41251.t1
					INIL14g41276.t1
					INIL14g41279.t1
					INIL14g41296.t1
					INIL14g41404.t1
					INIL14g41412.t1
					INIL14g41498.t1
					INIL14g41519.t1
					INIL14g41565.t1
					INIL14g41582.t1
					INIL14g41583.t1
					INIL14g41702.t1
					INIL14g41742.t1
					INIL14g41762.t1
					INIL14g41765.t1
					INIL14g41767.t1
					INIL14g41768.t1
					INIL14g41781.t1
					INIL14g41785.t1
					INIL14g41787.t1
					INIL14g41789.t1
					INIL14g41790.t2
					INIL14g41834.t1
					INIL14g41842.t1
					INIL14g41857.t1
					INIL14g41899.t1
					INIL14g41903.t1
					INIL14g41904.t1
					INIL14g41907.t1
					INIL14g41942.t1
					INIL14g41955.t1
					INIL14g41999.t1
					INIL15g04304.t1
					INIL15g04310.t1
					INIL15g04314.t1
					INIL15g14196.t1
					INIL15g14229.t1
					INIL15g14234.t1
					INIL15g14383.t1
					INIL15g23511.t1
					INIL15g23520.t1
					INIL15g27415.t1
					INIL15g27512.t1
					INIL15g27565.t1
					INIL15g27730.t1
					INIL15g27731.t1
					INIL15g27732.t1
					INIL15g27733.t1
					INIL15g27734.t1
					INIL15g27735.t1
					INIL15g27736.t1
					INIL15g27737.t1
					INIL15g27738.t1
					INIL15g27739.t1
					INIL15g27757.t1
					INIL15g27758.t1
					INIL15g27760.t1
					INIL15g27762.t1
					INIL15g27764.t1
					INIL15g27765.t1
					INIL15g27767.t1
					INIL15g27769.t1
					INIL15g27770.t1
					INIL15g27773.t1
					INIL15g27774.t1
					INIL15g27775.t1
					INIL15g27777.t1
					INIL15g27841.t1
					INIL15g27842.t1
					INIL15g27875.t1
					INIL15g27889.t1
					INIL15g27891.t1
					INIL15g27941.t1
					INIL15g27944.t1
					INIL15g27990.t1
					INIL15g27999.t1
					INIL15g28000.t1
					INIL15g28076.t1
					INIL15g28077.t1
					INIL15g28078.t1
					INIL15g28079.t1
					INIL15g28080.t1
					INIL15g28081.t1
					INIL15g28082.t1
					INIL15g28085.t1
					INIL15g28086.t1
					INIL15g28088.t1
					INIL15g28089.t1
					INIL15g28090.t1
					INIL15g28091.t1
					INIL15g28092.t1
					INIL15g28093.t1
					INIL15g28103.t1
					INIL15g28104.t1
					INIL15g28149.t1
					INIL15g28187.t1
					INIL15g29354.t1
					INIL15g29380.t1
					INIL15g29454.t1
					INIL15g31164.t1
					INIL15g31219.t1
					INIL15g31564.t1
					INIL15g35588.t1

## Sheet: Supplementary Data 3f
Supplementary Data 3f. Functional annotations of principally expressed genes in Cuscuta australis haustoria.
Gene ID	Under positively selection	Under relaxed purifying selection	In expanded gene families	Function
C008N0110M0	No	No	No	PREDICTED: cytokinin dehydrogenase 6-like [Glycine max]
C011N0124E0	No	No	No	PREDICTED: protein SRG1 [Vitis vinifera]
C011N0386E0	Yes	No	No	PREDICTED: hornerin-like [Eucalyptus grandis]
C072N0052E0	No	No	No	FSLTP2 [Gossypium hirsutum]
C016N0406E0	No	No	No	carotenoid cleavage dioxygenase 8 [Actinidia chinensis]
C002N0359E0	No	Yes	No	PREDICTED: pathogenesis-related protein STH-21-like [Eucalyptus grandis]
C019N0047M0	No	Yes	No	PREDICTED: subtilisin-like protease [Nicotiana sylvestris]
C028N0119E0	No	Yes	No	PREDICTED: glutathione S-transferase U17-like [Nicotiana sylvestris]
C006N0061E0	No	No	No	PREDICTED: 1-aminocyclopropane-1-carboxylate oxidase homolog 1-like [Nicotiana sylvestris]
C009N0453E0	No	No	No	No annotation
C009N0176E0	No	Yes	No	Salicylate O-methyltransferase [Morus notabilis]
C072N0053E0	No	No	No	lipid transfer precursor protein [Hevea brasiliensis]
C037N0026M0	No	No	No	PREDICTED: putative expansin-B2 [Nicotiana tomentosiformis]
C032N0115E0	No	No	No	PREDICTED: ent-copalyl diphosphate synthase, chloroplastic [Nicotiana sylvestris]
C036N0120E0	No	Yes	No	Peroxidase 10 precursor, putative [Ricinus communis]
C064N0145M0	No	No	No	PREDICTED: polygalacturonase-like [Solanum tuberosum]
C026N0479E0	No	No	No	transferase family protein [Populus trichocarpa]
C001N0400E0	No	No	No	No annotation
C052N0078E0	No	No	No	No annotation
C020N0078E0	No	No	No	PREDICTED: bidirectional sugar transporter SWEET12-like [Nicotiana tomentosiformis]
C003N0091E0	No	No	No	No annotation
C019N0046M0	No	Yes	No	PREDICTED: subtilisin-like protease [Nicotiana sylvestris]
C005N0063E0	No	Yes	No	PREDICTED: cationic peroxidase 1-like [Solanum tuberosum]
C023N0368E0	No	Yes	No	centroradialis flower development regulation protein [Misopates orontium]
C056N0063E0	No	No	No	PREDICTED: polyol transporter 5-like [Sesamum indicum]
C071N0076M0	No	No	No	defensin D2 [Phaseolus vulgaris]
C008N0295E0	No	No	No	PREDICTED: uncharacterized protein At1g28695-like [Solanum tuberosum]
C074N0048M0	No	Yes	No	PREDICTED: carotenoid cleavage dioxygenase 7, chloroplastic [Nicotiana tomentosiformis]
C011N0429E0	No	No	No	PREDICTED: laccase-14-like [Solanum lycopersicum]
C008N0402E0	Yes	No	No	PREDICTED: pectinesterase 2-like [Nicotiana sylvestris]
C008N0561E0	No	No	No	PREDICTED: acidic endochitinase-like [Solanum tuberosum]
C024N0355E0	No	No	Yes	No annotation
C004N0567E0	No	Yes	No	gibberellin 20-oxidase family protein [Populus trichocarpa]
C057N0048E0	No	Yes	No	PREDICTED: flavanone 3-dioxygenase [Nicotiana tomentosiformis]
C036N0225E0	No	No	No	Peroxidase N1 [Theobroma cacao]
C070N0020E0	No	No	No	pleiotropic drug resistance like protein [Nicotiana tabacum]
C000N0943E0	No	No	No	PREDICTED: UDP-glycosyltransferase 73C3-like [Nicotiana sylvestris]
C030N0121E0	No	No	No	No annotation
C009N0381E0	No	Yes	No	PREDICTED: L-ascorbate oxidase homolog [Nicotiana sylvestris]
C069N0143M0	No	No	No	PREDICTED: cytochrome P450 CYP736A12-like [Sesamum indicum]
C035N0211E0	No	No	No	unnamed protein product [Coffea canephora]
C011N0031E0	No	No	No	PREDICTED: uncharacterized protein LOC105159431 [Sesamum indicum]
C002N0401M0	No	No	No	high affinity phosphate transporter [Petunia x hybrida]
C084N0037E0	No	No	No	PREDICTED: uncharacterized protein LOC104106740 [Nicotiana tomentosiformis]
C035N0154G0	No	No	No	PREDICTED: probable pectate lyase 15 isoform X2 [Camelina sativa]
C046N0198E0	No	No	No	Uncharacterized protein TCM_029154 [Theobroma cacao]
C026N0481E0	No	No	No	PREDICTED: anthranilate N-benzoyltransferase protein 1 [Pyrus x bretschneideri]
C014N0280E0	No	No	No	No annotation
C003N0119E0	No	No	No	PREDICTED: GDSL esterase/lipase At1g28600-like [Nicotiana tomentosiformis]
C058N0018E0	No	No	No	PREDICTED: acidic mammalian chitinase-like [Solanum tuberosum]
C035N0259E0	No	No	No	PREDICTED: aluminum-activated malate transporter 13-like [Nicotiana tomentosiformis]
C013N0169E0	No	No	No	No annotation
C065N0022E0	No	No	No	cytochrome P450 [Sesamum schinzianum]
C003N0100E0	No	No	No	No annotation
C016N0149E0	No	No	No	PREDICTED: uncharacterized protein LOC101255245 [Solanum lycopersicum]
C032N0305E0	No	No	No	PREDICTED: two-component response regulator ARR9-like isoform X3 [Nicotiana sylvestris]
C049N0028E0	No	Yes	No	PREDICTED: tetrahydrocannabinolic acid synthase-like [Sesamum indicum]
C125N0006E0	No	No	No	unnamed protein product [Coffea canephora]
C011N0387E0	No	No	No	No annotation
C026N0108E0	No	No	No	PREDICTED: tyrosine decarboxylase 1-like [Eucalyptus grandis]
C041N0269E0	No	No	No	PREDICTED: bidirectional sugar transporter N3 [Solanum lycopersicum]
C008N0178E0	No	No	No	No annotation
C013N0251G0	No	No	No	PREDICTED: mannan endo-1,4-beta-mannosidase 7 [Eucalyptus grandis]
C061N0017E0	No	No	No	PREDICTED: synaptotagmin-5-like [Nicotiana sylvestris]
C049N0090E0	No	No	No	Purple acid phosphatase 17 isoform 2 [Theobroma cacao]
C035N0059E0	No	No	No	No annotation
C015N0037E0	No	No	No	No annotation
C039N0234E0	No	No	No	PREDICTED: gibberellin-regulated protein 1-like [Gossypium raimondii]
C023N0225E0	No	No	No	PREDICTED: LOB domain-containing protein 4 [Fragaria vesca subsp. vesca]
C046N0247E0	No	No	No	unnamed protein product [Coffea canephora]
C000N0813E0	No	No	No	PREDICTED: cytochrome P450 711A1 [Nicotiana tomentosiformis]
C002N0299M0	No	No	No	PREDICTED: salicylate carboxymethyltransferase-like [Nicotiana tomentosiformis]
C102N0070E0	No	No	No	PREDICTED: 21 kDa protein [Cicer arietinum]
C020N0125E0	No	No	No	Uncharacterized protein TCM_028732 [Theobroma cacao]
C014N0442E0	No	No	No	1-cyclopropane-1-carboxylate synthase [Nicotiana tabacum]
C012N0293E0	No	No	No	unnamed protein product [Coffea canephora]
C025N0145E0	No	Yes	No	PREDICTED: protein YLS9-like [Nicotiana tomentosiformis]
C009N0534E0	No	Yes	No	PREDICTED: ABC transporter B family member 15-like [Solanum tuberosum]
C083N0077M0	No	Yes	No	PREDICTED: subtilisin-like protease [Nicotiana tomentosiformis]
C000N0734E0	No	No	No	hypothetical protein POPTR_0016s00530g [Populus trichocarpa]
C025N0052E0	No	No	No	PREDICTED: UDP-glycosyltransferase 73C4-like [Nicotiana tomentosiformis]
C008N0270E0	No	No	No	PREDICTED: protein NRT1/ PTR FAMILY 7.3-like [Nicotiana tomentosiformis]
C000N0941G0	No	No	No	PREDICTED: probable acetyltransferase NATA1-like [Nicotiana sylvestris]
C026N0171E0	No	Yes	No	anionic peroxidase swpb3 [Ipomoea batatas]
C007N0361E0	No	No	No	PREDICTED: aldehyde dehydrogenase family 2 member C4 isoform X2 [Nicotiana tomentosiformis]
C036N0104E0	No	No	No	hemoglobin [Solanum tuberosum]
C041N0089E0	No	No	Yes	No annotation
C067N0051E0	No	No	No	PREDICTED: endoglucanase 8-like [Nicotiana tomentosiformis]
C016N0244E0	No	No	No	PREDICTED: probable pectate lyase 5 [Sesamum indicum]
C019N0296E0	No	No	No	PREDICTED: beta-amyrin 28-oxidase-like [Sesamum indicum]
C003N0364E0	No	No	No	PREDICTED: endoglucanase 1-like [Nicotiana tomentosiformis]
C056N0019E0	No	No	No	PREDICTED: scopoletin glucosyltransferase [Nicotiana sylvestris]
C019N0491E0	No	No	No	cytochrome P450 [Ipomoea nil]
C125N0004E0	No	No	No	unnamed protein product [Coffea canephora]
C028N0029E0	No	Yes	No	PREDICTED: bidirectional sugar transporter SWEET12-like [Nicotiana tomentosiformis]
C008N0162E0	No	No	No	PREDICTED: 11-oxo-beta-amyrin 30-oxidase-like isoform X1 [Solanum tuberosum]
C080N0092G0	No	No	No	Purine permease 3, putative [Theobroma cacao]
C001N0394E0	No	Yes	No	phenylalanine ammonia-lyase 1 [Ipomoea purpurea]
C069N0140E0	No	Yes	No	PREDICTED: heavy metal-associated isoprenylated plant protein 26 [Malus domestica]
C018N0389E0	No	No	No	PREDICTED: non-specific lipid-transfer protein 2 [Brassica rapa]
C067N0057E0	No	Yes	No	PREDICTED: 21 kDa protein-like [Nicotiana tomentosiformis]
C097N0073E0	No	No	No	unnamed protein product [Coffea canephora]
C008N0157E0	No	No	No	SLS1 [Gentiana rigescens]
C024N0015E0	No	No	No	floral binding protein 26 [Petunia x hybrida]
C000N0467E0	No	No	No	PREDICTED: cinnamoyl-CoA reductase 1-like isoform X1 [Citrus sinensis]
C069N0144M0	No	No	No	unnamed protein product [Coffea canephora]
C022N0059M0	No	No	No	PREDICTED: uncharacterized protein LOC104098663 [Nicotiana tomentosiformis]
C052N0082E0	No	No	No	No annotation
C064N0070E0	No	No	No	PREDICTED: expansin-like B1 [Nicotiana tomentosiformis]
C069N0134E0	No	No	No	PREDICTED: probable trehalose-phosphate phosphatase J [Nicotiana tomentosiformis]
C048N0049E0	No	No	No	No annotation
C015N0237E0	No	No	No	PREDICTED: probable glutathione S-transferase isoform X2 [Populus euphratica]
C005N0351E0	No	No	No	anionic peroxidase swpa6 [Ipomoea batatas]
C007N0211M0	No	No	No	PREDICTED: subtilisin-like protease SBT1.7 [Gossypium raimondii]
C000N0422E0	No	No	No	unnamed protein product [Coffea canephora]
C005N0445E0	No	No	No	PREDICTED: beta-glucosidase 10-like [Cucumis sativus]
C013N0399E0	No	No	No	PREDICTED: homeobox-leucine zipper protein HAT22-like [Solanum tuberosum]
C006N0357E0	No	No	No	PREDICTED: transcription factor RAX2 [Pyrus x bretschneideri]
C031N0133E0	No	No	No	PREDICTED: 21 kDa protein-like [Eucalyptus grandis]
C009N0021E0	No	Yes	No	PREDICTED: protein YLS9-like [Nicotiana tomentosiformis]
C004N0022E0	No	No	No	PREDICTED: protein ASPARTIC PROTEASE IN GUARD CELL 1-like [Brassica rapa]
C026N0304E0	No	No	No	PREDICTED: S-type anion channel SLAH2-like [Sesamum indicum]
C002N0425E0	No	No	No	PREDICTED: 3-ketoacyl-CoA synthase 19-like [Nicotiana tomentosiformis]
C036N0153E0	No	No	No	PREDICTED: limonoid UDP-glucosyltransferase-like [Vitis vinifera]
C008N0056E0	No	No	No	PREDICTED: uncharacterized protein LOC103326815 isoform X1 [Prunus mume]
C059N0048E0	No	No	No	PREDICTED: 2-alkenal reductase (NADP(+)-dependent) [Nicotiana sylvestris]
C000N0444E0	No	No	No	hypothetical protein VITISV_029869 [Vitis vinifera]
C021N0327E0	No	No	No	unnamed protein product [Coffea canephora]
C049N0104E0	No	No	No	RecName: Full=Polyphenol oxidase II, chloroplastic; Short=PPO-II; AltName: Full=Catechol oxidase II; Flags: Precursor [Ipomoea batatas]
C003N0022E0	No	Yes	No	PREDICTED: gibberellin 2-beta-dioxygenase 8-like [Solanum tuberosum]
C003N0118E0	No	No	No	PREDICTED: GDSL esterase/lipase At1g28600-like [Nicotiana tomentosiformis]
C019N0033E0	No	Yes	No	PREDICTED: probable amino-acid acetyltransferase NAGS1, chloroplastic isoform X2 [Nicotiana sylvestris]
C054N0006E0	No	No	No	9-cis-epoxycarotenoid dioxygenase 1 [Cuscuta reflexa]
C039N0062E0	No	No	No	PREDICTED: probable isoaspartyl peptidase/L-asparaginase 2-like [Solanum tuberosum]
C001N0486E0	No	No	No	PREDICTED: ent-kaurenoic acid oxidase 1-like isoform X1 [Nicotiana tomentosiformis]
C071N0104E0	No	Yes	No	hypothetical protein PHAVU_003G166700g [Phaseolus vulgaris]
C122N0001E0	No	No	No	PREDICTED: probable WRKY transcription factor 71 [Nicotiana sylvestris]
C036N0076E0	No	No	No	hypothetical protein POPTR_0004s16460g [Populus trichocarpa]
C043N0187M0	No	Yes	No	PREDICTED: GABA transporter 1 [Nicotiana sylvestris]
C024N0232E0	No	No	No	PREDICTED: cinnamoyl-CoA reductase 1-like [Nicotiana sylvestris]
C067N0072E0	No	No	No	PREDICTED: ethylene-responsive transcription factor 2 [Nicotiana tomentosiformis]
C022N0198E0	No	No	No	PREDICTED: putative germin-like protein 2-1 [Phoenix dactylifera]
C002N0289E0	No	No	No	PREDICTED: monothiol glutaredoxin-S10 [Nicotiana tomentosiformis]
C067N0053E0	No	No	No	PREDICTED: 21 kDa protein-like isoform X1 [Solanum tuberosum]
C008N0203E0	No	No	No	PREDICTED: reticuline oxidase-like protein [Nicotiana sylvestris]
C000N0228E0	No	No	No	PREDICTED: UDP-glycosyltransferase 86A1 [Vitis vinifera]
C026N0024E0	No	No	No	No annotation
C069N0049E0	No	No	No	PREDICTED: glutamate decarboxylase-like [Nicotiana tomentosiformis]
C002N0452E0	No	Yes	No	PREDICTED: uncharacterized protein LOC104231274 isoform X1 [Nicotiana sylvestris]
C032N0076E0	No	No	No	PREDICTED: glutathione S-transferase [Nicotiana sylvestris]
C033N0079E0	No	No	No	alpha amylase precursor, partial [Cuscuta reflexa]
C057N0002E0	No	No	No	unnamed protein product [Coffea canephora]
C005N0697E0	No	No	No	unnamed protein product [Vitis vinifera]
C025N0338E0	No	No	Yes	No annotation
C022N0062E0	No	No	No	No annotation
C025N0020E0	No	No	No	glycoside hydrolase family 9 C1 [Gossypium hirsutum]
C011N0472E0	No	No	No	unnamed protein product [Coffea canephora]
C041N0132E0	No	Yes	No	PREDICTED: flavonol synthase/flavanone 3-hydroxylase-like [Nicotiana sylvestris]
C001N0163E0	No	No	No	unnamed protein product [Coffea canephora]
C000N0845E0	No	No	No	PREDICTED: polygalacturonase At1g48100 [Sesamum indicum]
C000N0907E0	No	Yes	No	PREDICTED: non-specific lipid-transfer protein 2-like [Solanum tuberosum]
C056N0037E0	No	Yes	No	unnamed protein product [Vitis vinifera]
C024N0255E0	No	No	No	hydroxycinnamoyl-CoA shikimate/quinate hydroxycinnamoyltransferase [Ipomoea batatas]
C022N0217E0	Yes	No	No	PREDICTED: uncharacterized transporter C5D6.04-like isoform X1 [Nicotiana sylvestris]
C022N0056E0	No	No	No	No annotation
C003N0085E0	No	No	No	No annotation
C040N0012E0	No	Yes	No	nitrate reductase [Petunia x hybrida]
C002N0333E0	No	No	No	PREDICTED: aluminum-activated malate transporter 13-like [Nicotiana tomentosiformis]
C010N0243E0	No	Yes	No	PREDICTED: homeobox protein BEL1 homolog [Nicotiana tomentosiformis]
C002N0435E0	No	No	No	PREDICTED: putative calcium-transporting ATPase 13, plasma membrane-type-like [Citrus sinensis]
C080N0005E0	No	No	No	hypothetical protein, partial [Paenibacillus sp. IHB B 3415]
C040N0048E0	No	No	No	flavonol synthase [Nicotiana tabacum]
C016N0405E0	No	No	No	PREDICTED: probable transcriptional regulatory protein At2g25830 isoform X2 [Solanum lycopersicum]
C057N0080E0	No	No	No	PREDICTED: zinc finger protein CONSTANS-LIKE 9-like isoform X1 [Nicotiana tomentosiformis]
C005N0600G0	No	No	No	PREDICTED: scopoletin glucosyltransferase [Nicotiana sylvestris]
C009N0457E0	No	No	No	PREDICTED: putative methylesterase 11, chloroplastic [Sesamum indicum]
C000N0490E0	No	No	No	N-hydroxycinnamoyl/benzoyltransferase [Ipomoea batatas]
C014N0498E0	No	Yes	No	PREDICTED: zinc transporter 8-like [Solanum tuberosum]
C092N0003E0	No	No	No	PREDICTED: inorganic pyrophosphatase 1-like [Solanum tuberosum]
C025N0155M0	No	Yes	No	PREDICTED: BEL1-like homeodomain protein 1 [Sesamum indicum]
C049N0144E0	No	Yes	No	PREDICTED: protein LIGHT-DEPENDENT SHORT HYPOCOTYLS 10-like [Nicotiana sylvestris]
C020N0363E0	No	No	Yes	PREDICTED: mental retardation GTPase activating protein homolog 4 [Populus euphratica]
C036N0195E0	No	No	No	PREDICTED: uncharacterized protein LOC104217986 [Nicotiana sylvestris]
C049N0029E0	No	Yes	No	PREDICTED: reticuline oxidase-like protein [Sesamum indicum]
C058N0097E0	No	No	No	beta expansin 1 precursor [Solanum tuberosum]
C007N0056E0	No	No	No	PREDICTED: wall-associated receptor kinase-like 20 [Nicotiana sylvestris]
C020N0250G0	No	Yes	No	PREDICTED: S-type anion channel SLAH1-like [Solanum tuberosum]
C009N0034E0	No	No	No	PREDICTED: uncharacterized protein LOC104096217 isoform X1 [Nicotiana tomentosiformis]
C082N0008E0	No	Yes	No	PREDICTED: miraculin-like [Solanum tuberosum]
C005N0496M0	No	No	Yes	benzothiadiazole-induced somatic embryogenesis receptor kinase 1 [Oryza sativa Indica Group]
C005N0319M0	No	No	No	PREDICTED: serine carboxypeptidase-like 31 isoform X2 [Fragaria vesca subsp. vesca]
C001N0253E0	No	No	No	PREDICTED: trihelix transcription factor PTL-like [Nicotiana tomentosiformis]
C036N0109E0	No	No	No	PREDICTED: 9-divinyl ether synthase-like [Nicotiana tomentosiformis]
C011N0374M0	No	No	No	transcription factor InNAP [Ipomoea nil]
C042N0001E0	No	No	No	PREDICTED: mannose/glucose-specific lectin-like [Phoenix dactylifera]
C041N0171E0	No	Yes	No	PREDICTED: WEB family protein At2g38370-like [Solanum tuberosum]
C036N0209E0	No	Yes	No	PREDICTED: probable 2-oxoglutarate/Fe(II)-dependent dioxygenase isoform X1 [Nicotiana tomentosiformis]
C012N0096E0	No	Yes	No	unnamed protein product [Coffea canephora]
C075N0022E0	No	No	No	PREDICTED: cytochrome P450 71A1-like [Solanum lycopersicum]
C000N0804E0	No	No	No	hypothetical protein PRUPE_ppa004101mg [Prunus persica]
C005N0318M0	No	No	Yes	PREDICTED: serine carboxypeptidase-like 31 [Vitis vinifera]
C021N0068E0	No	No	No	PREDICTED: uncharacterized protein LOC104102684 [Nicotiana tomentosiformis]
C037N0064E0	No	No	No	PREDICTED: ammonium transporter 3 member 1-like [Nicotiana tomentosiformis]
C037N0011E0	No	No	No	PREDICTED: homeobox-leucine zipper protein ATHB-12-like [Nicotiana sylvestris]
C019N0221M0	No	No	No	hypothetical protein glysoja_021574 [Glycine soja]
C006N0082E0	No	Yes	No	PREDICTED: secoisolariciresinol dehydrogenase-like [Solanum tuberosum]
C002N0237E0	No	Yes	No	PREDICTED: UDP-glucuronate 4-epimerase 6 [Solanum lycopersicum]
C014N0046E0	No	No	Yes	unnamed protein product [Coffea canephora]
C008N0123E0	No	No	No	thaumatin-like protein [Pinus massoniana]
C045N0099E0	No	No	No	ascorbate oxidase precursor [Solanum lycopersicum]
C080N0076E0	No	Yes	No	hypothetical protein CISIN_1g024675mg [Citrus sinensis]
C067N0044E0	No	No	No	PREDICTED: putative glycerol-3-phosphate transporter 1 [Sesamum indicum]
C004N0198E0	No	No	No	Uncharacterized protein TCM_038892 [Theobroma cacao]
C002N0514E0	No	No	No	hypothetical protein Csa_3G125520 [Cucumis sativus]
C001N0115E0	No	No	No	hypothetical protein PHAVU_006G037200g [Phaseolus vulgaris]
C009N0036E0	No	No	No	conserved hypothetical protein [Ricinus communis]
C013N0378E0	No	No	No	PREDICTED: zinc finger protein ZAT10-like [Sesamum indicum]
C008N0225E0	No	No	No	PREDICTED: sigma factor binding protein 1, chloroplastic-like [Solanum lycopersicum]
C026N0280M0	No	No	No	PREDICTED: chalcone synthase 1 [Gossypium raimondii]
C031N0055E0	No	No	No	thaumatin-like protein [Capsicum annuum]
C019N0290E0	No	Yes	No	PREDICTED: LOB domain-containing protein 25-like [Nicotiana tomentosiformis]
C035N0125E0	No	No	No	PREDICTED: transcription factor bHLH62-like [Nicotiana sylvestris]
C014N0047E0	No	No	Yes	PREDICTED: cytokinin riboside 5'-monophosphate phosphoribohydrolase LOG1-like [Nicotiana tomentosiformis]
C000N0885E0	No	Yes	No	PREDICTED: dehydration-responsive protein RD22 [Nelumbo nucifera]
C033N0121M0	No	No	No	PREDICTED: protein DCL, chloroplastic-like [Nicotiana sylvestris]
C011N0117E0	No	No	No	PREDICTED: F-box/kelch-repeat protein At3g06240-like [Nicotiana tomentosiformis]
C017N0272E0	No	No	No	PREDICTED: probable purine permease 10 isoform X1 [Nicotiana sylvestris]
C084N0005E0	No	Yes	No	PREDICTED: trihelix transcription factor GT-3b [Sesamum indicum]
C002N0443E0	No	No	No	PREDICTED: transcription factor bHLH111-like [Solanum tuberosum]
C003N0040E0	No	No	No	RecName: Full=Anionic peroxidase; AltName: Full=SwPA1; Flags: Precursor [Ipomoea batatas]
C001N0160E0	No	Yes	No	PREDICTED: probable galactinol--sucrose galactosyltransferase 2 [Sesamum indicum]
C075N0023M0	No	No	No	PREDICTED: LOW QUALITY PROTEIN: linoleate 13S-lipoxygenase 3-1, chloroplastic [Sesamum indicum]
C011N0560E0	No	No	No	PREDICTED: 3-ketoacyl-CoA synthase 4 [Vitis vinifera]
C011N0032E0	Yes	No	No	PREDICTED: dof zinc finger protein DOF3.5-like [Pyrus x bretschneideri]
C000N0942E0	No	Yes	No	PREDICTED: caffeic acid 3-O-methyltransferase [Vitis vinifera]
C049N0109E0	No	Yes	No	9-cis-epoxycarotenoid dioxygenase 1 [Ipomoea nil]
C004N0479E0	No	Yes	No	PREDICTED: NAC domain-containing protein 18-like [Populus euphratica]
C026N0434E0	No	Yes	No	anionic peroxidase swpa7 [Ipomoea batatas]
C005N0306E0	No	Yes	No	PREDICTED: glycine-rich cell wall structural protein 1.0 [Nelumbo nucifera]
C040N0028E0	No	Yes	No	sucrose transporter 2y [Ipomoea batatas]
C031N0106E0	No	No	No	unnamed protein product [Coffea canephora]
C011N0468E0	No	No	No	PREDICTED: probable calcium-binding protein CML36 [Nicotiana sylvestris]
C016N0178E0	No	Yes	No	PREDICTED: uncharacterized protein LOC104210114 [Nicotiana sylvestris]
C010N0231E0	No	Yes	No	WRKY22 [Catharanthus roseus]
C025N0098E0	No	Yes	No	PREDICTED: CEN-like protein 2 [Nicotiana sylvestris]
C002N0195E0	No	No	No	PREDICTED: pirin-like protein [Nicotiana sylvestris]
C012N0171E0	No	No	No	PREDICTED: E3 ubiquitin-protein ligase PUB24-like [Nicotiana tomentosiformis]
C024N0155E0	No	No	No	PREDICTED: cytochrome P450 734A1-like [Nicotiana sylvestris]
C013N0298E0	No	No	No	allene oxide synthase [Ipomoea nil]
C020N0296E0	No	Yes	No	PREDICTED: cytochrome b561 and DOMON domain-containing protein At5g47530-like [Nicotiana sylvestris]
C009N0542E0	No	No	No	PREDICTED: protein NRT1/ PTR FAMILY 5.8 [Nicotiana sylvestris]
C080N0004E0	No	No	No	hypothetical protein, partial [Paenibacillus sp. IHB B 3415]
C029N0122E0	No	No	No	tyramine hydroxycinnamoyltransferase [Nicotiana tabacum]
C033N0023E0	No	No	No	SBT1.5 [Nicotiana tabacum]
C001N0138E0	No	Yes	No	PREDICTED: zeatin O-glucosyltransferase-like [Sesamum indicum]
C014N0399E0	No	No	No	PREDICTED: endoglucanase 18-like [Nicotiana sylvestris]
C002N0076E0	No	No	No	transferase family protein [Populus trichocarpa]
C028N0124E0	No	No	No	PREDICTED: GDSL esterase/lipase At3g48460 [Nicotiana tomentosiformis]
C004N0204E0	No	No	No	PREDICTED: protein ASPARTIC PROTEASE IN GUARD CELL 2-like [Erythranthe guttatus]
C007N0109E0	No	No	No	PREDICTED: cinnamoyl-CoA reductase 1-like [Nicotiana tomentosiformis]
C003N0402E0	No	No	No	PREDICTED: LOW QUALITY PROTEIN: ethylene-responsive transcription factor ERF061 [Sesamum indicum]
C032N0327M0	No	Yes	No	PREDICTED: laccase-3-like [Nicotiana sylvestris]
C023N0204G0	No	No	No	PREDICTED: dirigent protein 22-like [Nicotiana tomentosiformis]
C079N0056E0	No	No	Yes	PREDICTED: probable inactive receptor kinase At5g58300 [Populus euphratica]
C005N0577E0	No	No	No	Nt-gh3 deduced protein [Nicotiana tabacum]
C013N0412E0	No	No	No	PREDICTED: phosphoenolpyruvate carboxykinase [ATP]-like [Sesamum indicum]
C025N0343E0	No	Yes	No	PREDICTED: isoleucine N-monooxygenase 1-like [Solanum tuberosum]
C066N0039E0	No	No	No	PREDICTED: defensin-like protein 1 [Cicer arietinum]
C018N0378E0	No	No	No	PREDICTED: probable serine/threonine-protein kinase Cx32, chloroplastic-like [Solanum tuberosum]
C019N0096E0	No	Yes	No	PREDICTED: L-ascorbate oxidase homolog [Nicotiana tomentosiformis]
C010N0366E0	No	No	No	PREDICTED: protein LURP-one-related 6 [Nicotiana tomentosiformis]
C004N0076E0	No	No	No	MADS-box protein AGL2 subfamily [Coffea arabica]
C010N0154E0	No	No	No	PREDICTED: transcription factor MYB3-like [Nicotiana tomentosiformis]
C013N0443E0	Yes	No	No	PREDICTED: uncharacterized protein LOC105974229 [Erythranthe guttatus]
C017N0202E0	No	No	No	PREDICTED: cationic amino acid transporter 1-like isoform X2 [Sesamum indicum]
C000N0063E0	No	No	No	PREDICTED: probable serine/threonine-protein kinase WNK4 isoform X1 [Nicotiana tomentosiformis]
C011N0317G0	No	No	No	RecName: Full=Chalcone synthase A; AltName: Full=Naringenin-chalcone synthase A []
C024N0148E0	No	No	No	PREDICTED: caffeoylshikimate esterase [Nicotiana tomentosiformis]
C000N0801M0	No	No	No	PREDICTED: uncharacterized protein LOC101251309 [Solanum lycopersicum]
C033N0071E0	No	Yes	No	PREDICTED: subtilisin-like protease [Sesamum indicum]
C017N0182E0	No	Yes	No	PREDICTED: reticuline oxidase-like protein [Sesamum indicum]
C011N0180E0	No	No	No	UGT9 [Panax ginseng]
C024N0256E0	No	No	No	No annotation
C000N0463E0	No	No	No	No annotation
C071N0119E0	Yes	No	No	PREDICTED: uncharacterized protein LOC100783158 [Glycine max]
C074N0122E0	No	No	No	PREDICTED: probable polygalacturonase isoform X2 [Nicotiana sylvestris]
C006N0208M0	No	No	No	PREDICTED: ABC transporter B family member 9-like [Solanum lycopersicum]
C097N0018E0	No	No	No	PREDICTED: uncharacterized protein LOC101244175 [Solanum lycopersicum]
C005N0422E0	No	Yes	No	PREDICTED: protein NRT1/ PTR FAMILY 4.3-like [Nicotiana sylvestris]
C023N0014E0	No	No	No	PREDICTED: protein TRANSPARENT TESTA 12-like isoform X2 [Solanum tuberosum]
C037N0115E0	No	Yes	No	PREDICTED: probable pectinesterase/pectinesterase inhibitor 51 [Sesamum indicum]
C007N0075E0	No	No	No	PREDICTED: expansin-A4-like [Nicotiana sylvestris]
C033N0128E0	No	No	No	PREDICTED: aquaporin PIP2-1-like [Nicotiana tomentosiformis]
C058N0108E0	No	No	No	No annotation
C039N0112E0	No	No	No	No annotation
C055N0068E0	No	No	No	whitefly-induced gp91-phox [Solanum lycopersicum]
C000N0055E0	No	Yes	No	hypothetical protein BVRB_4g088320 [Beta vulgaris subsp. vulgaris]
C021N0324E0	No	No	No	No annotation
C018N0030E0	No	Yes	No	PREDICTED: cyclic nucleotide-gated ion channel 4 [Sesamum indicum]
C045N0062E0	No	No	No	PREDICTED: probable rhamnogalacturonate lyase B [Sesamum indicum]
C009N0556E0	No	No	No	PREDICTED: potassium transporter 8-like [Sesamum indicum]
C026N0483E0	No	No	No	PREDICTED: uncharacterized protein LOC103499638 [Cucumis melo]
C007N0343E0	No	No	No	PREDICTED: uncharacterized protein LOC104105175 isoform X2 [Nicotiana tomentosiformis]
C032N0252E0	No	No	No	No annotation
C019N0169E0	No	No	No	PREDICTED: uncharacterized protein LOC104906928 [Beta vulgaris subsp. vulgaris]
C000N0376E0	No	No	No	PREDICTED: probable calcium-binding protein CML45 [Nicotiana sylvestris]
C092N0013E0	No	Yes	No	PREDICTED: ABC transporter C family member 8 isoform X1 [Nicotiana tomentosiformis]
C019N0379E0	No	Yes	No	PREDICTED: uncharacterized protein LOC105174872 [Sesamum indicum]
C036N0152E0	No	No	No	putative cinnamyl alcohol dehydrogenase [Linum usitatissimum]
C022N0163E0	No	No	No	PREDICTED: receptor-like protein kinase 5 [Nicotiana tomentosiformis]
C080N0084E0	No	No	No	3-deoxy-D-arabino-heptulosonate 7-phosphate synthase [Ipomoea purpurea]
C102N0066M0	No	No	No	PREDICTED: probable indole-3-pyruvate monooxygenase YUCCA10 [Nicotiana tomentosiformis]
C001N0121E0	No	No	No	PREDICTED: probable calcium-binding protein CML36 [Nicotiana tomentosiformis]
C004N0118E0	No	No	No	PREDICTED: phosphate transporter PHO1 [Nicotiana tomentosiformis]
C025N0050E0	No	Yes	No	PREDICTED: UDP-glycosyltransferase 73C3-like [Solanum lycopersicum]
C046N0195E0	No	Yes	No	PREDICTED: von Willebrand factor A domain-containing protein DDB_G0285981-like isoform X2 [Nicotiana tomentosiformis]
C013N0487E0	No	Yes	No	PREDICTED: ethylene-responsive transcription factor RAP2-4-like [Nicotiana tomentosiformis]
C002N0603E0	No	Yes	No	MYC1a transcription factor [Nicotiana tabacum]
C054N0041E0	Yes	No	No	PREDICTED: probable LRR receptor-like serine/threonine-protein kinase At1g53440 [Sesamum indicum]
C036N0215E0	No	No	No	PREDICTED: nitronate monooxygenase-like [Solanum tuberosum]
C043N0092E0	No	No	No	No annotation
C083N0036E0	No	Yes	No	PREDICTED: beta-galactosidase 3 [Nicotiana sylvestris]
C017N0123E0	No	No	No	alcohol acyltransferase 1 [Solanum pennellii]
C005N0384E0	Yes	No	No	PREDICTED: uncharacterized protein LOC105767470 [Gossypium raimondii]
C011N0488E0	No	Yes	No	PREDICTED: protein ASPARTIC PROTEASE IN GUARD CELL 2-like [Nicotiana sylvestris]
C011N0538E0	No	No	No	PREDICTED: crocetin glucoside glucosyltransferase-like [Solanum lycopersicum]
C001N0496E0	No	No	No	PREDICTED: ferric reduction oxidase 2-like isoform X2 [Nicotiana tomentosiformis]
C102N0028E0	No	Yes	No	PREDICTED: uncharacterized protein LOC104211532 [Nicotiana sylvestris]
C005N0337E0	No	No	No	PREDICTED: sugar transport protein 12-like [Nicotiana tomentosiformis]
C004N0123E0	No	No	No	PREDICTED: myb-related protein Myb4-like [Solanum lycopersicum]
C020N0351E0	No	No	No	PREDICTED: cytochrome P450 CYP82D47-like [Eucalyptus grandis]
C002N0346E0	No	No	No	PREDICTED: ammonium transporter 1 member 1 [Nicotiana sylvestris]
C000N0994E0	No	No	No	PREDICTED: uncharacterized protein LOC102584680 [Solanum tuberosum]
C029N0102E0	No	Yes	No	PREDICTED: 65-kDa microtubule-associated protein 6-like [Solanum tuberosum]
C008N0161E0	No	No	No	PREDICTED: cytochrome P450 CYP72A219-like [Nicotiana tomentosiformis]
C074N0049E0	No	No	No	PREDICTED: melanoma-associated antigen 2 isoform X1 [Nicotiana sylvestris]
C026N0494E0	No	No	No	PREDICTED: 3-ketoacyl-CoA synthase 5-like [Solanum lycopersicum]
C032N0303E0	No	No	No	candidate cinnamic acid 4-hydroxylase [Capsicum annuum]
C035N0121E0	No	No	No	PREDICTED: cysteine-rich repeat secretory protein 55 [Amborella trichopoda]
C045N0143E0	Yes	No	No	PREDICTED: probable WRKY transcription factor 13 [Nicotiana tomentosiformis]
C023N0121E0	No	No	No	glycoside hydrolase family 9 B3 [Gossypium hirsutum]
C011N0173E0	No	No	No	PREDICTED: polygalacturonase-like [Solanum tuberosum]
C009N0283E0	No	No	No	PREDICTED: homeobox-leucine zipper protein HAT22-like [Sesamum indicum]
C008N0560E0	No	No	No	conserved hypothetical protein [Ricinus communis]
C007N0028E0	No	No	No	PREDICTED: uncharacterized acetyltransferase At3g50280-like [Nicotiana sylvestris]
C005N0526E0	No	No	No	PREDICTED: periaxin-like isoform X3 [Solanum tuberosum]
C033N0039E0	No	No	No	putative cysteine protease [Ipomoea batatas]
C045N0050E0	No	No	No	PREDICTED: uncharacterized protein LOC102586963 [Solanum tuberosum]
C012N0174E0	No	No	No	unnamed protein product [Coffea canephora]
C064N0124E0	No	No	No	bHLH transcriptional regulator [Ipomoea nil]
C018N0388E0	No	No	No	PREDICTED: probable serine/threonine-protein kinase At1g18390 [Nicotiana tomentosiformis]
C022N0097E0	No	No	No	No annotation
C072N0042E0	No	No	No	PREDICTED: probable WRKY transcription factor 70 [Nelumbo nucifera]
C057N0076E0	No	Yes	No	PREDICTED: probable pectinesterase/pectinesterase inhibitor 61 [Nicotiana sylvestris]
C033N0083E0	No	No	No	PREDICTED: patatin-like protein 2 [Solanum lycopersicum]
C019N0178E0	No	No	No	PREDICTED: probable C-terminal domain small phosphatase isoform X2 [Nicotiana sylvestris]
C033N0037E0	No	No	No	PREDICTED: WUSCHEL-related homeobox 4-like [Citrus sinensis]
C011N0416E0	No	Yes	No	PREDICTED: myb-related protein 308 [Gossypium raimondii]
C065N0048E0	No	No	No	PREDICTED: caffeoylshikimate esterase isoform X1 [Sesamum indicum]
C022N0345E0	No	No	No	PREDICTED: protein FANTASTIC FOUR 3-like [Nicotiana tomentosiformis]
C092N0009E0	No	Yes	No	PREDICTED: ABC transporter C family member 8 isoform X2 [Nicotiana tomentosiformis]
C022N0286E0	No	No	No	PREDICTED: 3-hydroxy-3-methylglutaryl-coenzyme A reductase 1 [Nicotiana tomentosiformis]
C009N0133E0	No	No	No	fravanone 3-hydroxyrase [Ipomoea batatas]
C012N0147E0	No	Yes	No	PREDICTED: lysosomal beta glucosidase-like [Nicotiana tomentosiformis]
C032N0067E0	No	No	No	PREDICTED: ABC transporter C family member 14-like [Nicotiana sylvestris]
C011N0182E0	No	Yes	No	unnamed protein product [Coffea canephora]
C058N0098E0	No	No	No	PREDICTED: indole-3-acetic acid-induced protein ARG7-like [Solanum tuberosum]
C038N0038E0	No	No	No	sucrose transporter 2y [Ipomoea batatas]
C025N0085E0	No	No	No	transcription factor, putative [Ricinus communis]
C000N0848E0	No	No	No	PREDICTED: homeobox-leucine zipper protein ATHB-15 isoform X2 [Solanum lycopersicum]
C074N0098E0	No	No	No	transcription factor AGL20 [Ipomoea batatas]
C015N0202E0	No	No	No	PREDICTED: E3 ubiquitin-protein ligase ATL6-like [Nicotiana tomentosiformis]
C067N0141M0	No	No	No	BnaA01g31320D [Brassica napus]
C026N0075E0	No	Yes	No	PREDICTED: protein kinase APK1A, chloroplastic-like [Nicotiana sylvestris]
C010N0298E0	No	Yes	No	PREDICTED: uncharacterized protein LOC103340831 [Prunus mume]
C006N0085E0	No	Yes	No	PREDICTED: secoisolariciresinol dehydrogenase-like [Nicotiana tomentosiformis]
C020N0253M0	Yes	No	No	Cellulose synthase-like B3, putative isoform 2 [Theobroma cacao]
C025N0346E0	No	No	No	type-A response regulator [Petunia x hybrida]
C020N0310E0	No	No	No	PREDICTED: SNF1-related protein kinase regulatory subunit beta-2-like [Solanum tuberosum]
C013N0002E0	No	Yes	No	PREDICTED: ABC transporter G family member 24-like [Nicotiana sylvestris]
C007N0204E0	No	Yes	No	unnamed protein product [Coffea canephora]
C023N0120E0	No	No	No	PREDICTED: mannan endo-1,4-beta-mannosidase 5-like [Solanum tuberosum]
C007N0158E0	No	Yes	No	PREDICTED: phosphoenolpyruvate carboxylase kinase 2-like [Nicotiana sylvestris]
C005N0270E0	No	No	No	PREDICTED: serine/threonine-protein kinase HT1-like [Nicotiana tomentosiformis]
C138N0002E0	No	No	No	late elongated hypocotyl homolog [Ipomoea nil]
C009N0428E0	No	No	No	hypothetical protein B456_001G082100 [Gossypium raimondii]
C069N0146E0	No	No	No	PREDICTED: cytochrome P450 CYP736A12-like [Sesamum indicum]
C000N0413E0	No	No	No	PREDICTED: protein NRT1/ PTR FAMILY 4.6-like [Sesamum indicum]
C102N0071E0	No	No	No	No annotation
C010N0174E0	No	No	No	PREDICTED: calcineurin B-like protein 7 isoform X1 [Nicotiana sylvestris]
C013N0237E0	No	Yes	No	unnamed protein product [Vitis vinifera]
C013N0390M0	No	No	No	PREDICTED: serine carboxypeptidase-like 7 isoform X2 [Nicotiana tomentosiformis]
C009N0603E0	No	No	No	PREDICTED: lysine histidine transporter 1-like [Nicotiana tomentosiformis]
C009N0207E0	No	No	No	PREDICTED: scarecrow-like protein 15 [Nicotiana sylvestris]
C063N0011E0	No	Yes	No	PREDICTED: receptor-like protein kinase HAIKU2 [Nicotiana tomentosiformis]
C078N0040E0	No	No	No	PREDICTED: L-ascorbate oxidase homolog [Populus euphratica]
C009N0345E0	No	No	No	PREDICTED: cytochrome P450 81D1-like [Solanum tuberosum]
C071N0111G0	No	Yes	Yes	hypothetical protein EUGRSUZ_E02460 [Eucalyptus grandis]
C049N0019E0	No	No	No	PREDICTED: uncharacterized protein LOC104213716 [Nicotiana sylvestris]
C067N0056E0	No	No	No	No annotation
C117N0006E0	No	Yes	No	xyloglucan endotransglucosylase XET1 [Capsicum annuum]
C057N0053E0	No	No	No	PREDICTED: WAT1-related protein At5g64700-like [Nicotiana tomentosiformis]
C008N0302E0	No	No	No	unnamed protein product [Coffea canephora]
C013N0186E0	No	No	No	PREDICTED: subtilisin-like protease SBT5.3 [Nicotiana tomentosiformis]
C067N0009E0	No	No	No	metal ion binding protein, putative [Ricinus communis]
C011N0001E0	No	No	No	PREDICTED: uncharacterized protein LOC101243886 [Solanum lycopersicum]
C005N0247E0	No	No	No	No annotation
C005N0172E0	No	No	No	No annotation
C006N0483E0	No	No	No	PREDICTED: ferredoxin-2-like [Beta vulgaris subsp. vulgaris]
C000N0020E0	No	Yes	No	PREDICTED: LOW QUALITY PROTEIN: UDP-glycosyltransferase 74F2-like [Nicotiana sylvestris]
C000N0261E0	No	No	No	PREDICTED: uncharacterized protein At4g22758-like [Sesamum indicum]
C021N0286E0	No	Yes	No	RecName: Full=Benzyl alcohol O-benzoyltransferase; AltName: Full=Benzoyl coenzyme A:benzyl alcohol benzoyl transferase [Nicotiana tabacum]
C020N0289E0	No	Yes	No	PREDICTED: GDSL esterase/lipase At2g04570-like [Nicotiana sylvestris]
C031N0155E0	No	No	No	PREDICTED: aspartic proteinase nepenthesin-1 [Solanum lycopersicum]
C005N0115E0	No	Yes	No	PREDICTED: auxin transporter-like protein 4 [Nicotiana sylvestris]
C012N0410E0	No	No	No	PREDICTED: protein TRM32-like [Nicotiana tomentosiformis]
C079N0020E0	No	Yes	No	PREDICTED: probable LRR receptor-like serine/threonine-protein kinase At1g06840 isoform X1 [Nicotiana sylvestris]
C013N0293E0	No	Yes	No	PREDICTED: probable galacturonosyltransferase-like 1 [Nicotiana tomentosiformis]
C007N0070E0	No	Yes	No	PREDICTED: aspartic proteinase PCS1 [Sesamum indicum]
C004N0130E0	No	No	No	PREDICTED: uncharacterized membrane protein YMR155W-like [Nicotiana sylvestris]
C069N0145E0	No	No	No	PREDICTED: terpene synthase 10-like [Cucumis sativus]
C007N0450E0	No	No	No	PREDICTED: calmodulin-like protein 5-like [Solanum tuberosum]
C007N0385E0	No	No	Yes	PREDICTED: uncharacterized protein LOC104118183 [Nicotiana tomentosiformis]
C005N0413E0	No	No	No	1-aminocyclopropane-1-carboxylate oxidase [Ipomoea nil]
C008N0011E0	No	No	No	PREDICTED: 4-coumarate--CoA ligase-like 6 isoform X1 [Nicotiana sylvestris]
C032N0004E0	No	No	No	PREDICTED: probable boron transporter 2 [Vitis vinifera]
C080N0085E0	No	No	No	PREDICTED: protein EXORDIUM-like [Jatropha curcas]
C026N0413E0	No	No	No	unnamed protein product [Coffea canephora]
C072N0022E0	No	No	No	PREDICTED: calcium-binding protein CML42 [Tarenaya hassleriana]
C026N0137E0	No	No	No	PREDICTED: zinc finger CCCH domain-containing protein 29 [Sesamum indicum]
C032N0236E0	No	No	No	PREDICTED: RPM1-interacting protein 4-like [Erythranthe guttatus]
C009N0264G0	No	No	No	PREDICTED: uncharacterized protein LOC102595754 isoform X1 [Solanum tuberosum]
C028N0044E0	No	No	No	PREDICTED: transcription factor JUNGBRUNNEN 1-like [Nicotiana tomentosiformis]
C032N0095M0	No	No	No	gid1-like gibberellin receptor [Nicotiana attenuata]
C005N0030E0	No	No	No	PREDICTED: calcium-binding protein CAST-like [Nicotiana tomentosiformis]
C009N0548E0	No	No	No	PREDICTED: WAT1-related protein At3g28050-like [Nicotiana sylvestris]
C021N0061E0	No	No	No	sucrose synthase [Nicotiana tabacum]
C006N0451E0	No	No	No	WRKY transcription factor [Picrorhiza kurrooa]
C008N0578E0	No	No	No	No annotation
C034N0008E0	No	No	No	PREDICTED: beta-carotene isomerase D27, chloroplastic isoform X1 [Nicotiana sylvestris]
C007N0197E0	No	No	No	PREDICTED: GDSL esterase/lipase At5g03610-like isoform X2 [Nicotiana sylvestris]
C085N0056E0	Yes	No	No	PREDICTED: protein ODORANT1-like [Nicotiana tomentosiformis]
C026N0177E0	No	No	No	chalcone-flavanone isomerase family protein [Ipomoea nil]
C045N0049E0	No	No	No	PREDICTED: homeobox-leucine zipper protein ATHB-6-like isoform X2 [Populus euphratica]
C006N0122E0	No	No	No	PREDICTED: glutamate dehydrogenase 1 [Pyrus x bretschneideri]
C011N0333E0	No	No	No	PREDICTED: beta-amylase 1, chloroplastic [Sesamum indicum]
C037N0014E0	No	No	No	PREDICTED: mitochondrial chaperone BCS1-like [Solanum tuberosum]
C038N0011E0	No	Yes	No	PREDICTED: CSC1-like protein At1g32090 [Solanum lycopersicum]
C004N0152E0	No	No	No	PREDICTED: polyphenol oxidase E, chloroplastic-like [Nicotiana tomentosiformis]
C004N0017E0	No	No	No	unnamed protein product [Coffea canephora]
C005N0114E0	No	No	No	PREDICTED: lactosylceramide 4-alpha-galactosyltransferase-like [Solanum lycopersicum]
C007N0212M0	No	No	No	PREDICTED: putative receptor-like protein kinase At1g72540 [Nicotiana tomentosiformis]
C085N0007E0	No	Yes	No	phytoene synthase [Ipomoea sp. Kenyan]
C011N0547E0	No	No	No	papain-like cysteine proteinase isoform I [Ipomoea batatas]
C014N0092E0	No	No	No	PREDICTED: long-chain-alcohol oxidase FAO4A-like [Solanum lycopersicum]
C013N0386E0	No	Yes	No	PREDICTED: uncharacterized protein LOC104093688 [Nicotiana tomentosiformis]
C022N0018G0	No	Yes	No	PREDICTED: hippocampus abundant transcript-like protein 1 isoform X1 [Nicotiana sylvestris]
C013N0311E0	No	No	Yes	PREDICTED: uncharacterized protein LOC104110671 isoform X1 [Nicotiana tomentosiformis]
C006N0278E0	No	No	No	PREDICTED: homeobox protein 2-like [Solanum lycopersicum]
C036N0176E0	No	No	No	PR-1c protein [Nicotiana tabacum]
C068N0037M0	No	Yes	No	PREDICTED: probable serine/threonine-protein kinase At5g41260 [Solanum lycopersicum]
C011N0170E0	No	No	No	PREDICTED: ankyrin repeat-containing protein At5g02620 [Solanum lycopersicum]
C013N0464E0	No	Yes	No	PREDICTED: transcription factor TGA1-like [Nicotiana tomentosiformis]
C002N0126E0	No	No	No	hypothetical protein CISIN_1g026722mg [Citrus sinensis]
C046N0124M0	No	Yes	No	PREDICTED: probable pectinesterase/pectinesterase inhibitor 12 [Sesamum indicum]
C085N0001E0	No	No	No	hypothetical protein CISIN_1g024721mg [Citrus sinensis]
C056N0069E0	No	No	No	glycine-rich RNA binding protein [Raphanus sativus var. raphanistroides]
C013N0281E0	No	No	No	PREDICTED: deSI-like protein At4g17486 [Nicotiana tomentosiformis]
C057N0001E0	No	No	No	No annotation
C020N0040E0	No	Yes	No	PREDICTED: protein trichome birefringence-like 39 [Nicotiana sylvestris]
C001N0089E0	No	No	No	PREDICTED: TGACG-sequence-specific DNA-binding protein TGA-2.1 [Nicotiana sylvestris]
C000N1052E0	No	No	No	hypothetical protein PRUPE_ppa010921mg [Prunus persica]
C064N0135E0	No	Yes	No	PREDICTED: glutamate--cysteine ligase, chloroplastic-like [Solanum tuberosum]
C020N0143E0	No	Yes	No	PREDICTED: protein PLANT CADMIUM RESISTANCE 8-like [Sesamum indicum]
C000N0516E0	No	Yes	No	PREDICTED: LRR receptor-like serine/threonine-protein kinase FEI 2 [Nicotiana sylvestris]
C011N0298M0	No	No	No	PREDICTED: pleiotropic drug resistance protein 1 [Solanum lycopersicum]
C003N0036G0	No	No	No	PREDICTED: receptor-like serine/threonine-protein kinase SD1-8 [Nicotiana tomentosiformis]
C078N0022E0	No	Yes	No	PREDICTED: UPF0392 protein Os08g0121900-like [Nicotiana tomentosiformis]
C084N0023E0	No	No	No	unnamed protein product [Coffea canephora]
C025N0041M0	No	No	No	PREDICTED: probable xyloglucan endotransglucosylase/hydrolase protein 32 [Nelumbo nucifera]
C036N0332E0	No	Yes	No	PREDICTED: probable WRKY transcription factor 31 isoform X2 [Nicotiana sylvestris]
C025N0108E0	No	No	No	hypothetical protein CICLE_v10012941mg [Citrus clementina]
C003N0267E0	No	No	No	PREDICTED: protein argonaute 2 [Nicotiana tomentosiformis]
C013N0144E0	No	Yes	No	PREDICTED: urea-proton symporter DUR3 [Solanum lycopersicum]
C085N0030E0	No	Yes	No	PREDICTED: U-box domain-containing protein 21 [Nicotiana tomentosiformis]
C019N0450E0	No	Yes	No	DUF2431 domain protein [Medicago truncatula]
C014N0470E0	No	No	No	granule-bound starch synthase I [Ipomoea batatas]
C056N0009E0	No	No	No	putative caffeoyl-CoA 3-O-methyltransferase [Capsicum annuum]
C016N0457E0	No	No	No	PREDICTED: protein ASPARTIC PROTEASE IN GUARD CELL 1-like [Solanum lycopersicum]
C016N0320E0	No	No	No	PREDICTED: epoxide hydrolase 4-like [Nicotiana sylvestris]
C065N0089E0	No	No	No	Plasma membrane ATPase 4 isoform 1 [Theobroma cacao]
C031N0135E0	No	No	No	PREDICTED: 21 kDa protein-like [Eucalyptus grandis]
C039N0201E0	No	No	No	PREDICTED: protein WALLS ARE THIN 1-like [Erythranthe guttatus]
C007N0059E0	No	No	No	PREDICTED: tropinone reductase homolog At5g06060 [Erythranthe guttatus]
C006N0377E0	Yes	No	No	PREDICTED: cysteine-rich receptor-like protein kinase 10 [Jatropha curcas]
C006N0064E0	No	No	No	PREDICTED: 1-aminocyclopropane-1-carboxylate oxidase homolog 1-like [Nicotiana sylvestris]
C009N0160E0	No	Yes	No	PREDICTED: protein SHI RELATED SEQUENCE 1-like isoform X1 [Nicotiana tomentosiformis]
C023N0205E0	No	No	No	PREDICTED: dirigent protein 22-like [Nicotiana tomentosiformis]
C005N0731E0	No	No	No	PREDICTED: lysine histidine transporter-like 8 [Nicotiana tomentosiformis]
C004N0232E0	No	No	No	PREDICTED: E3 ubiquitin-protein ligase RHF1A [Nicotiana tomentosiformis]
C004N0172E0	No	No	No	PREDICTED: calmodulin-like protein 8 [Sesamum indicum]
C010N0313E0	No	No	No	PREDICTED: zinc finger CCCH domain-containing protein 20-like [Nicotiana tomentosiformis]
C084N0004E0	No	No	No	PREDICTED: uncharacterized protein LOC104106327 [Nicotiana tomentosiformis]
C016N0351E0	No	No	No	PREDICTED: uncharacterized protein LOC105176754 [Sesamum indicum]
C036N0114E0	No	Yes	No	PREDICTED: myosin heavy chain kinase B [Solanum lycopersicum]
C038N0045E0	No	No	No	PREDICTED: WAT1-related protein At4g08300 isoform X2 [Nicotiana tomentosiformis]
C036N0115E0	No	No	No	PREDICTED: extra-large guanine nucleotide-binding protein 1-like [Nicotiana sylvestris]
C005N0286E0	No	No	No	PREDICTED: E3 ubiquitin-protein ligase RMA1H1-like [Solanum lycopersicum]
C009N0118E0	No	No	No	PREDICTED: histidine kinase 1 isoform X2 [Nicotiana tomentosiformis]
C042N0016E0	No	No	Yes	PREDICTED: G-type lectin S-receptor-like serine/threonine-protein kinase At4g27290 isoform X1 [Nicotiana sylvestris]
C017N0105E0	No	No	No	PREDICTED: vacuolar-sorting receptor 6-like [Nicotiana tomentosiformis]
C005N0129E0	No	Yes	No	PREDICTED: probable anion transporter 3, chloroplastic [Solanum lycopersicum]
C004N0519E0	No	No	No	PREDICTED: ethylene-responsive transcription factor ERF113 isoform X2 [Sesamum indicum]
C020N0236E0	No	No	No	unnamed protein product [Coffea canephora]
C035N0073E0	No	Yes	No	SPF1 protein [Ipomoea batatas]
C009N0557E0	No	Yes	No	PREDICTED: UDP-glycosyltransferase 90A1-like [Solanum tuberosum]
C002N0330E0	No	No	No	PREDICTED: acyl-CoA-binding domain-containing protein 4-like isoform X1 [Nelumbo nucifera]
C002N0066E0	No	No	No	unnamed protein product [Coffea canephora]
C032N0377E0	No	Yes	No	PREDICTED: uncharacterized protein LOC104222484 [Nicotiana sylvestris]
C012N0402E0	No	No	No	Hop-interacting protein THI012 [Solanum lycopersicum]
C058N0099E0	No	No	No	pectin lyase superfamily protein [Medicago truncatula]
C024N0399E0	No	No	No	PREDICTED: protein ASPARTIC PROTEASE IN GUARD CELL 1-like [Nicotiana sylvestris]
C007N0136E0	No	No	No	PREDICTED: uncharacterized protein LOC104228592 [Nicotiana sylvestris]
C018N0005E0	No	No	No	PREDICTED: uncharacterized protein LOC104110761 isoform X2 [Nicotiana tomentosiformis]
C011N0461E0	No	No	No	PREDICTED: two-component response regulator ARR9-like [Nicotiana tomentosiformis]
C008N0577E0	No	No	No	PREDICTED: probable WRKY transcription factor 53-like [Glycine max]
C049N0227E0	No	No	No	unnamed protein product [Coffea canephora]
C009N0297E0	No	No	No	PREDICTED: ocs element-binding factor 1-like [Citrus sinensis]
C014N0022E0	No	No	No	purple acid phosphatase [Ipomoea batatas]
C067N0140E0	No	No	No	hypothetical protein L484_000803 [Morus notabilis]
C003N0104E0	No	No	No	No annotation
C019N0384E0	No	No	No	PREDICTED: CASP-like protein 2D1 [Nicotiana sylvestris]
C024N0281E0	No	No	No	PREDICTED: respiratory burst oxidase homolog protein C [Nicotiana sylvestris]
C049N0153E0	No	No	No	PREDICTED: RING finger protein 44 [Nicotiana sylvestris]
C025N0162E0	No	Yes	No	Plant U-box 23 [Theobroma cacao]
C003N0141E0	No	Yes	No	PREDICTED: probable WRKY transcription factor 65 isoform X2 [Nicotiana tomentosiformis]
C043N0093E0	No	No	No	mitogen-activated protein kinase [Ipomoea batatas]
C007N0196E0	No	Yes	No	unnamed protein product [Coffea canephora]
C036N0154E0	No	No	No	PREDICTED: methylthioribose kinase [Nicotiana sylvestris]
C067N0023E0	No	No	No	PREDICTED: MADS-box protein SOC1-like isoform X1 [Sesamum indicum]
C080N0058E0	No	No	No	PREDICTED: ethylene-responsive transcription factor RAP2-4-like [Nicotiana tomentosiformis]
C014N0458E0	No	No	No	PREDICTED: metal-nicotianamine transporter YSL1-like isoform X2 [Nicotiana tomentosiformis]
C000N0828E0	No	No	No	PREDICTED: pollen-specific protein SF21-like isoform X3 [Nicotiana tomentosiformis]
C004N0103E0	No	Yes	No	PREDICTED: ABC transporter C family member 3 [Solanum lycopersicum]
C024N0184E0	No	No	No	PREDICTED: twist-related protein 1-like [Solanum tuberosum]
C006N0100E0	No	Yes	No	PREDICTED: protein YLS9-like [Nicotiana tomentosiformis]
C010N0224E0	No	Yes	No	PREDICTED: probable membrane-associated kinase regulator 2 [Nicotiana tomentosiformis]
C025N0046E0	No	No	No	PREDICTED: alpha carbonic anhydrase 7-like [Solanum lycopersicum]
C053N0030E0	No	No	No	PREDICTED: uncharacterized protein LOC105164000 [Sesamum indicum]
C046N0045E0	No	No	No	PREDICTED: phenylalanine ammonia-lyase-like [Nicotiana sylvestris]
C010N0257E0	No	No	No	PREDICTED: probable aquaporin PIP-type pTOM75 [Nicotiana sylvestris]
C003N0007E0	No	No	No	PREDICTED: uncharacterized protein LOC104107229 [Nicotiana tomentosiformis]
C007N0128E0	No	No	No	unnamed protein product [Coffea canephora]
C012N0034E0	No	No	No	PREDICTED: serine/threonine-protein kinase OXI1-like [Nicotiana sylvestris]
C004N0129E0	No	No	No	PREDICTED: ethylene-responsive transcription factor 1B-like [Solanum tuberosum]
C117N0018E0	No	Yes	No	PREDICTED: probable LRR receptor-like serine/threonine-protein kinase At1g07650 isoform X1 [Nicotiana sylvestris]
C008N0058E0	No	Yes	No	PREDICTED: NAD(P)H:quinone oxidoreductase [Nicotiana tomentosiformis]
C018N0426E0	No	Yes	No	PREDICTED: uncharacterized protein At1g66480-like [Nicotiana sylvestris]
C014N0159E0	No	Yes	No	PREDICTED: metalloendoproteinase 1-like [Nicotiana tomentosiformis]
C026N0422E0	No	No	No	Polygalacturonase inhibitor protein [Medicago truncatula]
C000N0236E0	No	No	No	hypothetical protein SOVF_087630 [Spinacia oleracea]
C018N0148E0	No	Yes	No	PREDICTED: uncharacterized protein LOC104114726 [Nicotiana tomentosiformis]
C010N0361E0	No	No	No	PREDICTED: serine/threonine-protein kinase At5g01020-like [Nicotiana sylvestris]
C007N0321E0	No	No	No	PREDICTED: receptor-like protein kinase 5 [Nicotiana tomentosiformis]
C014N0136E0	No	No	No	PREDICTED: protein NRT1/ PTR FAMILY 2.13-like [Nicotiana sylvestris]
C020N0252E0	Yes	No	No	PREDICTED: WRKY transcription factor 6-like [Solanum tuberosum]
C019N0084E0	No	No	No	PREDICTED: heat shock factor protein HSF24 [Nicotiana sylvestris]
C095N0024E0	No	No	No	PREDICTED: random slug protein 5-like [Nicotiana tomentosiformis]
C006N0555E0	No	Yes	No	putative phosphate-induced protein [Capsicum chinense]
C002N0593E0	No	No	No	PREDICTED: NAC domain-containing protein 86-like [Solanum lycopersicum]
C008N0068E0	No	No	No	PREDICTED: protein NRT1/ PTR FAMILY 5.4 [Erythranthe guttatus]
C008N0284E0	No	No	No	PREDICTED: dynamin-related protein 1E isoform X2 [Jatropha curcas]
C006N0047E0	No	No	No	PREDICTED: uncharacterized protein LOC104111297 [Nicotiana tomentosiformis]
C025N0391E0	No	Yes	No	PREDICTED: uncharacterized protein LOC104089128 [Nicotiana tomentosiformis]
C069N0102E0	No	No	No	PREDICTED: uncharacterized protein LOC104086750 [Nicotiana tomentosiformis]
C008N0574E0	No	No	No	PREDICTED: protein trichome birefringence-like 26 isoform X3 [Nicotiana sylvestris]
C030N0093E0	No	No	No	PREDICTED: CASP-like protein 1F2 [Nicotiana tomentosiformis]
C039N0280M0	No	Yes	No	PREDICTED: calmodulin-binding transcription activator 5-like [Nicotiana tomentosiformis]
C009N0350E0	No	No	No	PREDICTED: transcription factor MYB44 [Nicotiana sylvestris]
C005N0615E0	No	No	No	PREDICTED: ferredoxin--nitrite reductase, chloroplastic [Sesamum indicum]
C164N0010M0	No	No	No	hypothetical protein EUGRSUZ_E00319 [Eucalyptus grandis]
C026N0109E0	No	No	No	PREDICTED: uncharacterized acetyltransferase At3g50280-like [Nicotiana tomentosiformis]
C044N0009E0	No	No	No	PREDICTED: basic leucine zipper 43 [Vitis vinifera]
C001N0261E0	No	Yes	No	PREDICTED: zinc-regulated protein 8-like [Nicotiana tomentosiformis]
C026N0100E0	No	No	No	PREDICTED: 7-deoxyloganetic acid glucosyltransferase-like [Nicotiana sylvestris]
C045N0035E0	No	No	No	PREDICTED: mitochondrial uncoupling protein 5 [Solanum lycopersicum]
C045N0045E0	No	No	No	No annotation
C009N0097E0	No	No	No	Sec14 like protein [Nicotiana tabacum]
C048N0010E0	Yes	No	No	PREDICTED: lysM domain receptor-like kinase 4 [Nicotiana tomentosiformis]
C064N0172E0	No	No	No	PREDICTED: leucine-rich repeat receptor-like serine/threonine/tyrosine-protein kinase SOBIR1-like [Solanum tuberosum]
C030N0103E0	No	No	No	BnaC08g18380D [Brassica napus]
C014N0083E0	No	No	No	PREDICTED: uncharacterized protein LOC104243851 [Nicotiana sylvestris]
C012N0422E0	No	No	No	No annotation
C024N0185E0	No	No	No	PREDICTED: protein LURP-one-related 12-like [Nicotiana tomentosiformis]
C008N0200E0	No	No	No	PREDICTED: ras-related protein RGP1-like [Nicotiana tomentosiformis]
C010N0219M0	No	No	No	PREDICTED: disease resistance response protein 206-like [Prunus mume]
C026N0183G0	No	No	No	type-A response regulator [Petunia x hybrida]
C023N0007E0	No	No	No	putative protein kinase [Ipomoea nil]
C025N0358E0	No	Yes	No	PREDICTED: uncharacterized protein LOC101268236 [Solanum lycopersicum]
C000N0625E0	No	Yes	No	PREDICTED: receptor-like protein kinase BRI1-like 3 [Sesamum indicum]
C005N0661E0	No	No	No	ADP-glucose pyrophosphorylase beta subunit IbAGPb1A [Ipomoea batatas]
C022N0334E0	No	No	No	No annotation
C069N0063E0	No	Yes	No	PREDICTED: aspartic proteinase PCS1-like [Nicotiana tomentosiformis]
C007N0122E0	No	No	No	unnamed protein product [Coffea canephora]
C071N0100E0	No	Yes	Yes	PREDICTED: receptor-like protein 12 [Vitis vinifera]
C000N0259E0	No	No	No	PREDICTED: glucomannan 4-beta-mannosyltransferase 2-like [Nicotiana tomentosiformis]
C035N0306E0	No	Yes	No	PREDICTED: glutaredoxin-C11-like [Sesamum indicum]
C055N0075E0	No	Yes	No	PREDICTED: 4-coumarate--CoA ligase 1 [Nicotiana sylvestris]
C025N0181E0	No	Yes	No	PREDICTED: probable carboxylesterase 15 [Sesamum indicum]
C005N0650E0	No	No	No	PREDICTED: polyol transporter 5-like [Nicotiana tomentosiformis]
C082N0047E0	No	No	No	hypothetical protein CISIN_1g047114mg [Citrus sinensis]
C035N0279E0	No	No	No	PREDICTED: uncharacterized protein LOC104220112 [Nicotiana sylvestris]
C054N0012E0	No	No	No	PREDICTED: probable amino acid permease 7 isoform X2 [Vitis vinifera]
C064N0174E0	No	Yes	No	PREDICTED: ABC transporter C family member 3-like isoform X1 [Jatropha curcas]
C060N0023E0	No	No	Yes	PREDICTED: probable strigolactone esterase D14 [Nicotiana tomentosiformis]
C020N0106E0	No	No	No	No annotation
C007N0064M0	No	No	No	PREDICTED: uncharacterized protein LOC104248872 [Nicotiana sylvestris]
C004N0267E0	No	No	No	PREDICTED: uncharacterized protein LOC104213229 [Nicotiana sylvestris]
C090N0037E0	Yes	No	No	PnFL-2 [Ipomoea trifida]
C002N0395M0	No	No	No	myb-related transcription factor [Panax ginseng]
C006N0431E0	No	No	No	PREDICTED: protein TRANSPARENT TESTA 12-like [Solanum lycopersicum]
C085N0065M0	No	No	No	cinnamyl alcohol dehydrogenase [Ipomoea batatas]
C016N0378E0	No	No	No	PREDICTED: zinc finger CCCH domain-containing protein 20-like [Nicotiana sylvestris]
C057N0100E0	Yes	No	No	PREDICTED: G-type lectin S-receptor-like serine/threonine-protein kinase At5g24080-like isoform X1 [Solanum tuberosum]
C000N0088E0	No	No	No	PREDICTED: probable LRR receptor-like serine/threonine-protein kinase At1g06840 [Nicotiana sylvestris]
C035N0178E0	Yes	No	No	PREDICTED: uncharacterized protein LOC101248132 [Solanum lycopersicum]
C042N0050M0	No	No	No	PREDICTED: ABC transporter G family member 36-like [Solanum lycopersicum]
C005N0596G0	No	No	No	PREDICTED: scopoletin glucosyltransferase [Nicotiana sylvestris]
C006N0015E0	No	No	No	PREDICTED: glucomannan 4-beta-mannosyltransferase 9 [Sesamum indicum]
C011N0218E0	No	No	No	PREDICTED: uncharacterized protein LOC104246539 [Nicotiana sylvestris]
C024N0265E0	No	No	No	PREDICTED: protein ECERIFERUM 3-like [Solanum tuberosum]
C008N0575E0	No	No	No	PREDICTED: hydroquinone glucosyltransferase-like [Nicotiana tomentosiformis]
C092N0002M0	No	No	Yes	PREDICTED: uncharacterized protein LOC103636840 [Zea mays]
C026N0432E0	No	No	No	PREDICTED: uncharacterized protein LOC105434762 [Cucumis sativus]
C026N0191E0	No	No	No	PREDICTED: metacaspase-1-like [Solanum lycopersicum]
C080N0073E0	No	No	No	hypothetical protein CPAR2_806400 [Candida parapsilosis]
C022N0013E0	No	No	No	prephenate aminotransferase [Solanum lycopersicum]
C074N0032E0	No	No	No	PREDICTED: uncharacterized protein LOC100804626 [Glycine max]
C007N0229E0	Yes	No	No	PREDICTED: nuclear transcription factor Y subunit A-7-like isoform X2 [Nicotiana tomentosiformis]
C026N0168E0	No	No	No	PREDICTED: superoxide dismutase 1 copper chaperone-like [Camelina sativa]
C005N0567E0	No	No	No	zinc-finger DNA binding protein [Petunia x hybrida]
C029N0098E0	No	No	No	No annotation
C036N0212E0	No	Yes	No	putative phosphate-induced protein [Capsicum chinense]
C001N0493E0	No	No	No	PREDICTED: WRKY transcription factor 22-like [Solanum tuberosum]
C019N0090E0	No	No	No	PREDICTED: transmembrane protein 131 homolog isoform X3 [Solanum lycopersicum]
C032N0111E0	No	Yes	No	unnamed protein product [Coffea canephora]
C006N0217E0	No	No	No	unnamed protein product [Coffea canephora]
C026N0016E0	No	Yes	No	PREDICTED: uncharacterized protein LOC104228358 [Nicotiana sylvestris]
C054N0067E0	No	No	No	PREDICTED: probable LRR receptor-like serine/threonine-protein kinase At1g56140 [Nicotiana tomentosiformis]
C042N0089E0	No	No	No	PREDICTED: multicopper oxidase LPR1-like [Nicotiana tomentosiformis]
C024N0297E0	No	No	No	PREDICTED: uncharacterized protein LOC104104364 [Nicotiana tomentosiformis]
C026N0133E0	No	Yes	No	unnamed protein product [Coffea canephora]
C003N0103E0	No	No	No	No annotation
C009N0254E0	No	No	No	PREDICTED: U-box domain-containing protein 4-like isoform X1 [Solanum tuberosum]
C025N0164E0	No	Yes	No	PREDICTED: syntaxin-121 [Nicotiana sylvestris]
C031N0129E0	No	No	No	PREDICTED: geraniol 8-hydroxylase-like [Solanum lycopersicum]
C052N0079E0	No	No	No	PREDICTED: suppressor protein SRP40-like [Solanum tuberosum]
C043N0162E0	No	No	No	PREDICTED: uncharacterized protein LOC105949053 [Erythranthe guttatus]
C026N0278E0	No	No	No	hypothetical protein POPTR_0015s13020g [Populus trichocarpa]
C016N0368E0	No	No	No	cysteine protease [Ipomoea batatas]
C006N0341E0	No	No	No	unnamed protein product [Coffea canephora]
C013N0312E0	No	No	No	PREDICTED: uncharacterized protein LOC104418753 [Eucalyptus grandis]
C013N0121E0	Yes	No	No	PREDICTED: 4-coumarate--CoA ligase-like 6 isoform X1 [Nicotiana sylvestris]
C127N0002E0	No	No	No	PREDICTED: glutamate receptor 2.8-like [Nicotiana tomentosiformis]
C054N0034E0	No	Yes	No	PREDICTED: alpha,alpha-trehalose-phosphate synthase [UDP-forming] 1 [Nicotiana tomentosiformis]
C049N0226E0	No	No	No	hypothetical protein B456_008G153400 [Gossypium raimondii]
C013N0439E0	No	Yes	Yes	PREDICTED: Fanconi anemia group I protein homolog [Sesamum indicum]
C011N0247E0	No	No	No	putative fructokinase 2 [Petunia integrifolia subsp. inflata]
C008N0202E0	No	Yes	No	PREDICTED: uncharacterized protein LOC100855321 [Vitis vinifera]
C102N0020E0	No	No	No	PREDICTED: probable receptor protein kinase TMK1 isoform X2 [Sesamum indicum]
C036N0288E0	No	No	No	No annotation
C011N0422E0	No	No	No	Actin-depolymerizing factor 5 [Morus notabilis]
C021N0320M0	No	No	No	PREDICTED: calcium-binding protein PBP1 [Vitis vinifera]
C023N0371E0	No	No	No	PREDICTED: fatty acyl-CoA reductase 1-like [Solanum tuberosum]
C000N0656E0	No	No	No	unnamed protein product [Coffea canephora]
C049N0135E0	No	No	No	PREDICTED: probable WRKY transcription factor 71 [Nicotiana sylvestris]
C019N0458E0	No	No	No	PREDICTED: GPI-anchored protein LORELEI [Nicotiana tomentosiformis]
C009N0179E0	No	No	No	PREDICTED: uncharacterized protein LOC104120883 [Nicotiana tomentosiformis]
C002N0206E0	No	No	No	unnamed protein product [Coffea canephora]
C054N0022E0	No	Yes	No	gibberellin 2-oxidase 1 [Ipomoea nil]
C012N0140E0	No	No	No	PREDICTED: protein YLS9-like [Nicotiana sylvestris]
C006N0373E0	No	No	No	hypothetical protein CISIN_1g005846mg [Citrus sinensis]
C004N0296E0	No	No	No	PREDICTED: receptor like protein kinase S.2 [Nicotiana tomentosiformis]
C040N0032E0	No	No	No	STOP1-like protein [Camellia sinensis]
C021N0047E0	No	No	No	PREDICTED: organic cation/carnitine transporter 7 [Nelumbo nucifera]
C007N0058E0	No	Yes	No	PREDICTED: protein phosphatase 2C 37-like [Nicotiana tomentosiformis]
C005N0262E0	No	No	No	ethylene response factor 3 [Solanum lycopersicum]
C043N0047E0	No	No	No	PREDICTED: protein UPSTREAM OF FLC [Nicotiana sylvestris]
C024N0271E0	No	No	No	PREDICTED: 4-coumarate--CoA ligase 2 [Solanum lycopersicum]
C004N0331E0	No	No	No	No annotation
C026N0387M0	No	No	No	PREDICTED: NAC domain-containing protein 74-like [Nicotiana tomentosiformis]
C007N0003E0	Yes	No	No	PREDICTED: transcription factor bHLH51-like [Solanum tuberosum]
C039N0223E0	No	No	Yes	PREDICTED: auxin-induced protein 15A-like [Gossypium raimondii]
C032N0056E0	No	Yes	No	hypothetical protein CISIN_1g042851mg [Citrus sinensis]
C024N0157E0	No	No	No	PREDICTED: acyl-protein thioesterase 1 homolog 1 [Nicotiana tomentosiformis]
C032N0270E0	No	No	No	PREDICTED: probably inactive leucine-rich repeat receptor-like protein kinase At5g48380-like [Solanum tuberosum]
C028N0068E0	No	Yes	No	PREDICTED: myosin-9 [Nicotiana tomentosiformis]
C020N0301E0	No	No	No	PREDICTED: peroxisomal 2,4-dienoyl-CoA reductase [Nicotiana sylvestris]
C018N0164E0	No	No	No	PREDICTED: putative potassium transporter 12 [Nicotiana tomentosiformis]
C002N0215E0	No	No	No	No annotation
C042N0018E0	No	No	Yes	PREDICTED: uncharacterized protein LOC101262029 [Solanum lycopersicum]
C001N0127M0	No	Yes	No	PREDICTED: glycosyltransferase-like At2g41451 [Solanum lycopersicum]
C040N0029E0	No	No	No	sucrose transporter [Nicotiana tabacum]
C000N0380E0	No	No	No	NAC transcription factor 29-like [Solanum tuberosum]
C069N0106E0	No	No	No	PREDICTED: glutamate receptor 3.6-like [Nicotiana tomentosiformis]
C014N0099E0	No	No	No	No annotation
C039N0046E0	No	No	No	No annotation
C041N0097E0	No	No	No	PREDICTED: 7-deoxyloganetic acid glucosyltransferase-like [Solanum lycopersicum]
C022N0024E0	No	No	No	unnamed protein product [Coffea canephora]
C026N0256E0	No	No	No	PREDICTED: MATE efflux family protein DTX1-like [Nicotiana tomentosiformis]
C003N0279E0	No	No	No	PREDICTED: probable BOI-related E3 ubiquitin-protein ligase 3 [Nicotiana tomentosiformis]
C002N0079M0	No	No	No	PREDICTED: shikimate O-hydroxycinnamoyltransferase-like [Citrus sinensis]
C002N0424E0	No	No	No	PREDICTED: protein LYK5-like [Nicotiana tomentosiformis]
C025N0099E0	No	No	No	PREDICTED: uncharacterized protein LOC100263058 [Vitis vinifera]
C078N0060E0	No	No	No	PREDICTED: uncharacterized protein LOC104244540 [Nicotiana sylvestris]
C032N0165E0	Yes	No	No	PREDICTED: LOW QUALITY PROTEIN: protein G1-like4 [Elaeis guineensis]
C017N0300E0	No	No	No	PREDICTED: U-box domain-containing protein 17 [Nicotiana tomentosiformis]
C005N0738E0	No	No	No	PREDICTED: probable serine/threonine-protein kinase Cx32, chloroplastic [Nicotiana tomentosiformis]
C016N0345E0	No	No	No	hypothetical protein MIMGU_mgv1a022418mg [Erythranthe guttata]
C003N0334E0	No	No	No	PREDICTED: plasma membrane-associated cation-binding protein 1 [Sesamum indicum]
C001N0432E0	No	No	No	PREDICTED: MATE efflux family protein FRD3 [Nicotiana tomentosiformis]
C025N0409E0	No	No	No	PREDICTED: transcription factor LAF1-like [Nicotiana tomentosiformis]
C012N0241E0	Yes	No	No	prephenate dehydratase [Ipomoea trifida]
C001N0378E0	No	No	No	Uncharacterized protein isoform 1 [Theobroma cacao]
C012N0286E0	No	No	No	unnamed protein product [Coffea canephora]
C000N0780E0	No	No	No	hypothetical protein CICLE_v10009830mg [Citrus clementina]
C069N0059E0	No	No	No	PREDICTED: zinc finger protein 4-like [Nicotiana sylvestris]
C016N0340M0	No	No	Yes	PREDICTED: cytokinin riboside 5'-monophosphate phosphoribohydrolase LOG8-like [Sesamum indicum]
C078N0105E0	No	Yes	No	PREDICTED: peptide transporter PTR2-like [Solanum tuberosum]
C007N0477E0	No	No	No	PREDICTED: F-box/LRR-repeat protein 13-like isoform X1 [Nelumbo nucifera]
C006N0067E0	Yes	No	No	PREDICTED: cysteine-rich receptor-like protein kinase 10 isoform X1 [Nicotiana tomentosiformis]
C019N0479E0	No	No	No	PREDICTED: probable BOI-related E3 ubiquitin-protein ligase 3 [Prunus mume]
C013N0145E0	No	No	No	PREDICTED: ubiquinol oxidase 2, mitochondrial [Nicotiana sylvestris]
C020N0145E0	No	No	No	PREDICTED: transcription factor bHLH68-like isoform X2 [Nicotiana tomentosiformis]
C010N0394E0	No	Yes	No	PREDICTED: uncharacterized protein LOC102580026 [Solanum tuberosum]
C025N0059E0	No	Yes	No	PREDICTED: feruloyl CoA ortho-hydroxylase 1 [Erythranthe guttatus]
C000N0408E0	No	Yes	No	PREDICTED: alpha-amylase 3, chloroplastic isoform X2 [Nicotiana tomentosiformis]
C004N0021E0	No	No	No	PREDICTED: protein ASPARTIC PROTEASE IN GUARD CELL 1 [Nicotiana sylvestris]
C001N0599E0	No	No	No	Chitinase / Hevein / PR-4 / Wheatwin2 [Medicago truncatula]
C013N0017E0	No	No	No	PREDICTED: uncharacterized protein LOC104099447 [Nicotiana tomentosiformis]
C164N0005M0	No	No	No	hypothetical protein EUGRSUZ_E00319 [Eucalyptus grandis]
C017N0221E0	No	Yes	No	PREDICTED: phospholipase A1-Igamma1, chloroplastic [Nicotiana sylvestris]
C005N0264E0	No	Yes	No	PREDICTED: ethylene-responsive transcription factor 12 [Jatropha curcas]
C045N0076E0	No	No	No	No annotation
C057N0094E0	No	No	No	PREDICTED: probable inactive receptor kinase At4g23740 [Nicotiana sylvestris]
C017N0333E0	No	No	No	unnamed protein product [Coffea canephora]
C004N0043M0	No	No	No	PREDICTED: phosphoenolpyruvate carboxylase 4 [Solanum lycopersicum]
C017N0312E0	No	No	No	PREDICTED: uncharacterized protein LOC104106496 [Nicotiana tomentosiformis]
C053N0081E0	No	Yes	No	unnamed protein product [Coffea canephora]
C032N0324E0	No	No	No	PREDICTED: GDSL esterase/lipase At1g58430-like [Nicotiana tomentosiformis]
C007N0016E0	No	No	No	PREDICTED: uncharacterized protein LOC104235482 [Nicotiana sylvestris]
C024N0361E0	No	No	No	PREDICTED: probable serine/threonine-protein kinase At1g18390 isoform X3 [Vitis vinifera]
C010N0396E0	No	No	No	PREDICTED: lachrymatory-factor synthase-like [Eucalyptus grandis]
C019N0167E0	No	No	No	cytochrome P450 CYP85A1 [Nicotiana tabacum]
C021N0318M0	Yes	No	No	PREDICTED: calcium-binding protein PBP1 [Vitis vinifera]
C025N0342E0	No	No	No	PREDICTED: putative methyltransferase DDB_G0268948 [Nicotiana tomentosiformis]
C022N0209E0	Yes	No	No	PREDICTED: protein FEZ-like [Sesamum indicum]
C037N0072E0	No	No	No	NAC domain protein [Solanum lycopersicum]
C088N0012E0	No	No	No	unnamed protein product [Coffea canephora]
C008N0278E0	No	No	No	PREDICTED: protein ECERIFERUM 1-like [Nicotiana sylvestris]
C000N0998E0	No	No	No	PREDICTED: uncharacterized protein LOC104216072 [Nicotiana sylvestris]
C057N0128E0	No	No	No	PREDICTED: putative transporter arsB-like [Solanum tuberosum]
C020N0049E0	No	No	No	PREDICTED: PLASMODESMATA CALLOSE-BINDING PROTEIN 5-like isoform X2 [Populus euphratica]
C013N0360E0	No	Yes	No	PREDICTED: uncharacterized protein LOC105155524 [Sesamum indicum]
C025N0327E0	No	No	No	PNCBP [Solanum tuberosum]
C028N0155E0	No	No	No	PREDICTED: short-chain dehydrogenase TIC 32, chloroplastic-like [Solanum tuberosum]
C045N0111E0	No	No	No	PREDICTED: O-glucosyltransferase rumi homolog isoform X1 [Sesamum indicum]
C067N0073E0	No	Yes	No	PREDICTED: ethylene-responsive transcription factor 5-like [Erythranthe guttatus]
C020N0344E0	Yes	No	No	PREDICTED: uncharacterized protein LOC102600799 [Solanum tuberosum]
C006N0114E0	No	No	No	PREDICTED: rab11 family-interacting protein 1-like [Nicotiana sylvestris]
C032N0057E0	No	No	No	PREDICTED: magnesium/proton exchanger-like isoform X2 [Solanum lycopersicum]
C005N0420E0	Yes	No	No	Cysteine proteinase inhibitor [Medicago truncatula]
C071N0107E0	No	No	No	PREDICTED: glucan endo-1,3-beta-glucosidase 11 isoform X1 [Solanum lycopersicum]
C005N0602M0	No	No	No	UDP glycosyltransferase [Withania somnifera]
C004N0010E0	No	No	No	PREDICTED: protein NRT1/ PTR FAMILY 3.1 [Nicotiana sylvestris]
C050N0007E0	No	No	No	PREDICTED: subtilisin-like protease [Nelumbo nucifera]
C005N0180E0	No	No	No	PREDICTED: regulatory protein NPR3-like [Nicotiana tomentosiformis]
C048N0014E0	No	Yes	No	unnamed protein product [Coffea canephora]
C026N0106E0	No	No	No	PREDICTED: BAHD acyltransferase DCR-like [Solanum tuberosum]
C067N0149E0	No	No	No	PREDICTED: abscisic acid receptor PYL4-like [Solanum lycopersicum]
C032N0084E0	No	Yes	No	PREDICTED: monothiol glutaredoxin-S2 [Nicotiana sylvestris]
C041N0072E0	No	No	No	PREDICTED: uncharacterized protein LOC105647655 isoform X1 [Jatropha curcas]
C002N0098E0	No	No	No	PREDICTED: probable peptide/nitrate transporter At1g22540-like [Solanum tuberosum]
C020N0355E0	No	Yes	No	PREDICTED: probable polyamine oxidase 2 isoform X1 [Sesamum indicum]
C045N0043E0	No	No	No	No annotation
C026N0025E0	Yes	No	No	PREDICTED: protein LIGHT-DEPENDENT SHORT HYPOCOTYLS 1-like [Nicotiana sylvestris]
C025N0416E0	No	No	No	PREDICTED: protein TRANSPARENT TESTA 12 [Nicotiana sylvestris]
C023N0117E0	No	No	No	clavata3/esr-related 4 family protein [Populus trichocarpa]
C004N0146G0	No	No	No	PREDICTED: putative receptor-like protein kinase At4g00960 [Jatropha curcas]
C040N0008E0	No	Yes	Yes	PREDICTED: alpha-aminoadipic semialdehyde synthase isoform X3 [Cucumis sativus]
C056N0032E0	No	No	No	PREDICTED: probable carboxylesterase 2 [Nicotiana tomentosiformis]
C007N0326E0	No	No	No	PREDICTED: NADP-dependent malic enzyme [Nicotiana sylvestris]
C076N0052E0	No	Yes	No	unnamed protein product [Coffea canephora]
C014N0103E0	No	Yes	No	PREDICTED: receptor-like protein kinase HSL1 [Nicotiana tomentosiformis]
C005N0401E0	No	No	No	class-I knotted1-like homeobox protein IBKN1 [Ipomoea batatas]
C100N0026E0	No	No	No	No annotation
C010N0381E0	No	No	No	hypothetical protein VITISV_042049 [Vitis vinifera]
C050N0003E0	No	No	No	PREDICTED: probable CCR4-associated factor 1 homolog 9-like [Solanum tuberosum]
C005N0110E0	No	No	No	PREDICTED: vacuolar cation/proton exchanger 3-like [Solanum tuberosum]
C071N0064E0	No	No	No	PREDICTED: uncharacterized protein LOC101215379 [Cucumis sativus]
C016N0382E0	No	No	No	PREDICTED: ATP-dependent 6-phosphofructokinase 6-like [Nicotiana sylvestris]
C009N0113E0	No	Yes	No	PREDICTED: ubiquitin-conjugating enzyme E2 10-like [Erythranthe guttatus]
C032N0234E0	No	Yes	No	PREDICTED: cytochrome P450 82C4-like [Solanum tuberosum]
C046N0076E0	Yes	No	No	PREDICTED: probable pectate lyase 13 isoform X1 [Nicotiana tomentosiformis]
C008N0228E0	No	Yes	No	PREDICTED: uncharacterized protein LOC103954920 [Pyrus x bretschneideri]
C000N0278E0	No	No	No	No annotation
C057N0057E0	No	No	No	PREDICTED: uncharacterized protein LOC104092707 [Nicotiana tomentosiformis]
C102N0072E0	No	No	No	PREDICTED: 21 kDa protein-like [Solanum tuberosum]
C059N0086E0	No	Yes	No	PREDICTED: uncharacterized protein LOC104106921 [Nicotiana tomentosiformis]
C187N0001E0	No	No	No	PREDICTED: probable purine permease 11 [Eucalyptus grandis]
C005N0595G0	No	No	Yes	Os01g0735450 [Oryza sativa Japonica Group]
C022N0063M0	No	No	No	PREDICTED: proteinase inhibitor PSI-1.2-like [Nicotiana sylvestris]
C041N0094E0	No	Yes	Yes	PREDICTED: uncharacterized protein LOC104245908 [Nicotiana sylvestris]
C004N0192E0	No	No	No	PREDICTED: uncharacterized protein LOC102601116 [Solanum tuberosum]
C009N0023E0	No	No	No	PREDICTED: probable metal-nicotianamine transporter YSL7-like [Solanum tuberosum]
C026N0127E0	No	No	No	PREDICTED: cytochrome P450 90A1-like [Solanum tuberosum]
C019N0074E0	No	Yes	No	PREDICTED: probable WRKY transcription factor 7 [Nicotiana sylvestris]
C020N0308E0	No	No	No	Uncharacterized protein TCM_002397 [Theobroma cacao]
C127N0003E0	No	No	No	PREDICTED: glutamate receptor 2.8-like [Nicotiana sylvestris]
C014N0102E0	No	No	No	PREDICTED: protein EXORDIUM-like 5 [Solanum lycopersicum]
C002N0394E0	No	No	No	No annotation
C084N0014E0	No	Yes	No	hypothetical protein L484_023594 [Morus notabilis]
C039N0260E0	Yes	No	No	PREDICTED: GDSL esterase/lipase EXL3-like [Nicotiana sylvestris]
C019N0068E0	No	No	No	cytochrome P450 CYP81Q40 [Salvia miltiorrhiza]
C011N0054E0	No	Yes	No	PREDICTED: uncharacterized protein LOC104238336 [Nicotiana sylvestris]
C022N0040E0	No	No	No	PREDICTED: cysteine proteinase 3 [Nicotiana sylvestris]
C019N0273E0	No	No	No	Uncharacterized protein TCM_016889 [Theobroma cacao]
C039N0039E0	No	No	No	No annotation
C013N0490E0	No	No	No	unnamed protein product [Coffea canephora]
C005N0361E0	No	No	No	PREDICTED: pectinesterase-like [Nicotiana sylvestris]
C090N0028E0	No	No	No	PREDICTED: probable phytol kinase 1, chloroplastic isoform X1 [Sesamum indicum]
C063N0072E0	No	No	No	PREDICTED: uncharacterized protein LOC104114726 [Nicotiana tomentosiformis]
C010N0166E0	Yes	No	No	PREDICTED: protein ABIL2-like isoform X1 [Nicotiana tomentosiformis]
C049N0208E0	No	No	No	PREDICTED: O-acyltransferase WSD1-like [Nicotiana sylvestris]
C008N0248E0	No	No	No	glycine and proline-rich protein [Ipomoea batatas]
C025N0144E0	No	No	No	PREDICTED: protein YLS9-like [Nicotiana tomentosiformis]
C001N0460E0	No	Yes	No	PREDICTED: ABC transporter B family member 1 [Nicotiana tomentosiformis]
C007N0461E0	No	Yes	No	PREDICTED: heptahelical transmembrane protein 1-like [Nicotiana tomentosiformis]
C036N0049E0	No	No	Yes	PREDICTED: auxin-induced protein 15A [Erythranthe guttatus]
C014N0389E0	No	No	No	class IV chitinase [Capsicum annuum]
C007N0220E0	No	Yes	No	PREDICTED: protein Brevis radix-like 4 [Nicotiana tomentosiformis]
C009N0582E0	No	No	No	unnamed protein product [Coffea canephora]
C089N0026M0	No	No	Yes	PREDICTED: uncharacterized protein LOC103636840 [Zea mays]
C057N0124E0	No	Yes	No	PREDICTED: uncharacterized protein LOC102578608 [Solanum tuberosum]
C019N0183E0	No	No	No	PREDICTED: uncharacterized protein LOC104242808 isoform X2 [Nicotiana sylvestris]
C046N0021E0	No	No	No	PREDICTED: LOB domain-containing protein 1-like [Nicotiana sylvestris]
C011N0058E0	No	No	No	PREDICTED: UDP-sugar pyrophosphorylase [Nicotiana tomentosiformis]
C020N0060E0	No	No	No	PREDICTED: probable protein phosphatase 2C 58 [Nicotiana sylvestris]
C045N0150E0	No	No	No	PREDICTED: ethylene-responsive transcription factor ABR1 [Cucumis sativus]
C067N0032E0	No	No	No	PREDICTED: probable aminotransferase ACS12 [Sesamum indicum]
C032N0139E0	No	No	No	PREDICTED: transcription factor UNE12 [Erythranthe guttatus]
C025N0167E0	No	Yes	No	anthocyanidin 3-O-glucosyltransferase [Ipomoea nil]
C035N0041E0	No	Yes	No	PREDICTED: uncharacterized protein LOC104090647 [Nicotiana tomentosiformis]
C020N0254G0	No	No	No	hypothetical protein JCGZ_24444 [Jatropha curcas]
C022N0336E0	Yes	No	No	No annotation
C000N0205E0	No	No	No	unnamed protein product [Coffea canephora]
C000N0850M0	No	Yes	No	PREDICTED: 2-hydroxyisoflavanone dehydratase-like [Nicotiana tomentosiformis]
C041N0170E0	No	Yes	No	PREDICTED: uncharacterized protein LOC105160806 [Sesamum indicum]
C032N0321E0	No	No	No	hypothetical protein PRUPE_ppa012908mg [Prunus persica]
C005N0733E0	No	No	No	PREDICTED: expansin-like A2 [Nicotiana sylvestris]
C004N0407E0	No	No	No	PREDICTED: pectinesterase inhibitor-like [Nicotiana tomentosiformis]
C005N0594E0	No	No	No	PREDICTED: scopoletin glucosyltransferase [Nicotiana sylvestris]
C005N0031E0	No	No	No	PREDICTED: uncharacterized protein LOC104244245 [Nicotiana sylvestris]
C097N0022E0	No	No	No	PREDICTED: probable glycerophosphoryl diester phosphodiesterase 3 [Nicotiana sylvestris]
C080N0046E0	No	No	No	PREDICTED: RING-H2 finger protein ATL60-like [Nicotiana sylvestris]
C012N0184E0	No	Yes	No	CCR4-associated factor [Ipomoea batatas]
C023N0231E0	No	No	No	PREDICTED: probable copper-transporting ATPase HMA5 [Nicotiana tomentosiformis]
C026N0247M0	No	No	No	fructokinase [Solanum lycopersicum]
C000N0045E0	No	Yes	No	PREDICTED: probable protein phosphatase 2C 25-like [Solanum tuberosum]
C002N0380E0	No	No	No	PREDICTED: protein NRT1/ PTR FAMILY 5.2-like [Sesamum indicum]
C016N0191E0	Yes	No	No	PREDICTED: serine carboxypeptidase-like 17 [Solanum lycopersicum]
C016N0456E0	No	No	No	unnamed protein product [Coffea canephora]
C020N0256M0	Yes	No	No	PREDICTED: cellulose synthase-like protein H1 isoform X1 [Nicotiana sylvestris]
C013N0441E0	No	No	No	PREDICTED: rhodanese-like domain-containing protein 6 [Nicotiana sylvestris]
C002N0360E0	Yes	No	No	PREDICTED: auxin-responsive protein IAA13-like [Populus euphratica]
C051N0040E0	No	Yes	No	unnamed protein product [Coffea canephora]
C004N0370E0	No	No	No	PREDICTED: ATP-citrate synthase beta chain protein 2-like [Nicotiana tomentosiformis]
C005N0370E0	No	No	No	Beta glucosidase 46 isoform 1 [Theobroma cacao]
C007N0088E0	Yes	No	No	PREDICTED: uncharacterized protein LOC105647655 isoform X1 [Jatropha curcas]
C013N0011M0	No	No	No	PREDICTED: synaptotagmin-3 isoform X1 [Nicotiana sylvestris]
C012N0107E0	No	No	No	PREDICTED: protein kinase 2B, chloroplastic-like [Erythranthe guttatus]
C006N0144E0	No	Yes	No	putative multidrug resistance-associated protein [Capsicum chinense]
C065N0055E0	No	No	No	chloroplast allene oxide cyclase precursor [Ipomoea nil]
C064N0170G0	No	Yes	No	PREDICTED: vignain-like [Nicotiana sylvestris]
C012N0376E0	No	No	No	No annotation
C026N0292E0	No	No	No	PREDICTED: scarecrow-like protein 8-like [Solanum tuberosum]
C065N0050E0	No	No	No	PREDICTED: 3-ketoacyl-CoA synthase 6-like [Sesamum indicum]
C002N0520E0	No	No	No	PREDICTED: uncharacterized protein At4g22758-like [Nicotiana tomentosiformis]
C018N0368E0	No	No	No	PREDICTED: uncharacterized protein LOC104647287 [Solanum lycopersicum]
C035N0065E0	No	Yes	No	PREDICTED: protein LIGHT-DEPENDENT SHORT HYPOCOTYLS 6-like [Gossypium raimondii]
C004N0376E0	No	No	No	PREDICTED: transcription factor bHLH147-like isoform X1 [Solanum tuberosum]
C025N0038E0	No	No	No	No annotation
C022N0309E0	No	No	No	PREDICTED: probable pectinesterase/pectinesterase inhibitor 51 [Sesamum indicum]
C026N0374E0	No	No	No	SAUR-like auxin-responsive family protein [Medicago truncatula]
C019N0211E0	No	No	No	PREDICTED: phosphate transporter PHO1 homolog 9-like [Nicotiana tomentosiformis]
C036N0048E0	No	No	No	PREDICTED: 5'-methylthioadenosine/S-adenosylhomocysteine nucleosidase 2 [Nicotiana sylvestris]
C024N0300E0	No	No	No	PREDICTED: uncharacterized protein LOC104234287 [Nicotiana sylvestris]
C055N0052E0	No	No	No	PREDICTED: uncharacterized protein LOC104239285 [Nicotiana sylvestris]
C023N0089E0	No	No	No	hypothetical protein PRUPE_ppa007377mg [Prunus persica]
C078N0024E0	No	No	No	PREDICTED: UPF0392 protein Os08g0121900-like [Nicotiana tomentosiformis]
C035N0012E0	No	No	No	PREDICTED: alpha-glucan phosphorylase, H isozyme isoform X1 [Nicotiana tomentosiformis]
C018N0291E0	No	Yes	No	PREDICTED: uncharacterized protein LOC104092840 [Nicotiana tomentosiformis]
C004N0234E0	No	Yes	No	PREDICTED: protein FANTASTIC FOUR 3-like [Prunus mume]
C008N0538E0	No	No	No	PREDICTED: uncharacterized protein LOC104102560 [Nicotiana tomentosiformis]
C103N0016E0	No	Yes	No	PREDICTED: glutamate synthase 1 [NADH], chloroplastic isoform X1 [Nicotiana sylvestris]
C064N0017E0	No	No	No	PREDICTED: WAT1-related protein At2g37460-like [Solanum lycopersicum]
C039N0156M0	Yes	No	No	unnamed protein product [Coffea canephora]
C007N0359E0	No	No	No	PREDICTED: uncharacterized protein LOC102591922 [Solanum tuberosum]
C001N0274E0	No	No	No	PREDICTED: uncharacterized protein LOC100263058 [Vitis vinifera]
C010N0073E0	No	No	No	PREDICTED: beta-amyrin synthase [Nicotiana tomentosiformis]
C004N0371E0	No	No	No	PREDICTED: phytochrome B [Nicotiana tomentosiformis]
C009N0152E0	No	No	No	PREDICTED: cytochrome P450 84A1-like [Solanum tuberosum]
C000N0797E0	No	Yes	No	unnamed protein product [Coffea canephora]
C019N0325E0	No	No	No	PREDICTED: NAC domain-containing protein 72 [Nicotiana tomentosiformis]
C007N0054E0	No	No	No	PREDICTED: wall-associated receptor kinase-like 20-like [Solanum tuberosum]
C013N0030E0	No	No	No	PREDICTED: patatin-like protein 6 [Nicotiana tomentosiformis]
C026N0253E0	No	No	No	PREDICTED: transcription factor bHLH36-like [Nicotiana tomentosiformis]
C012N0425E0	No	No	No	GRAS4 protein 2 [Solanum lycopersicum]
C041N0264E0	No	No	No	unnamed protein product [Coffea canephora]
C011N0471E0	No	No	No	PREDICTED: uncharacterized protein LOC104087022 [Nicotiana tomentosiformis]
C021N0063G0	No	No	No	PREDICTED: uncharacterized protein LOC102611758 [Citrus sinensis]
C020N0100E0	No	No	No	PREDICTED: cytochrome P450 81D1-like [Solanum lycopersicum]
C033N0117E0	No	No	Yes	hypothetical protein MIMGU_mgv1a003031mg [Erythranthe guttata]
C026N0057E0	No	No	No	PREDICTED: WAT1-related protein At2g39510-like [Solanum tuberosum]
C013N0414E0	No	No	No	PREDICTED: probable phosphomutase PMU1 [Nicotiana sylvestris]
C019N0367E0	No	No	No	PREDICTED: uncharacterized protein LOC105174779 [Sesamum indicum]
C018N0227E0	No	Yes	No	PREDICTED: protein kinase 2B, chloroplastic-like [Nicotiana tomentosiformis]
C026N0044E0	No	No	No	PREDICTED: caffeoylshikimate esterase-like [Nicotiana tomentosiformis]
C013N0244E0	No	No	No	PREDICTED: ocs element-binding factor 1-like [Fragaria vesca subsp. vesca]
C079N0039M0	No	No	No	PREDICTED: transcription factor LAX PANICLE-like [Prunus mume]
C035N0123E0	No	No	No	PREDICTED: auxin-induced in root cultures protein 12-like [Sesamum indicum]
C010N0256E0	No	No	No	PREDICTED: cytochrome P450 86A7 [Vitis vinifera]
C002N0525E0	No	No	No	No annotation
C016N0332E0	No	No	No	PREDICTED: thermospermine synthase ACAULIS5-like [Nicotiana tomentosiformis]
C009N0335E0	No	No	No	unnamed protein product [Coffea canephora]
C054N0043E0	No	No	No	PREDICTED: uncharacterized protein LOC104219165 [Nicotiana sylvestris]
C080N0013E0	No	No	No	PREDICTED: tyrosine-sulfated glycopeptide receptor 1 [Nicotiana tomentosiformis]
C008N0427E0	No	No	No	PREDICTED: putative DNA-binding protein ESCAROLA [Populus euphratica]
C005N0054E0	No	No	No	lipid transfer protein 1a [Ipomoea batatas]
C014N0262E0	Yes	No	No	PREDICTED: copper amine oxidase 1-like [Nelumbo nucifera]
C132N0009E0	Yes	No	No	PREDICTED: uncharacterized protein LOC102581738 [Solanum tuberosum]
C004N0342E0	No	No	No	epoxide hydrolase [Solanum tuberosum]
C043N0149E0	No	No	No	PREDICTED: serine carboxypeptidase-like [Nicotiana sylvestris]
C065N0058E0	No	No	No	Minor allergen Alt a 7 [Morus notabilis]
C023N0003E0	No	No	No	putative protein kinase [Ipomoea nil]
C000N0276E0	No	Yes	No	PREDICTED: phosphoenolpyruvate carboxylase 4 [Nicotiana sylvestris]
C090N0042E0	No	No	No	PREDICTED: sucrose synthase [Nicotiana sylvestris]
C024N0175E0	No	Yes	No	PREDICTED: uncharacterized protein At1g15400-like [Gossypium raimondii]
C028N0144E0	No	Yes	No	PREDICTED: protein DEHYDRATION-INDUCED 19 homolog 5-like isoform X2 [Solanum tuberosum]
C014N0008E0	No	No	No	PREDICTED: ethylene-responsive transcription factor ERF026-like [Populus euphratica]
C012N0237E0	No	No	No	PREDICTED: subtilisin-like protease [Nicotiana tomentosiformis]
C015N0077E0	No	No	No	PREDICTED: protein ZINC INDUCED FACILITATOR-LIKE 1-like isoform X1 [Nicotiana tomentosiformis]
C025N0210G0	No	No	No	PREDICTED: uncharacterized protein LOC105126277 [Populus euphratica]
C026N0343E0	No	Yes	No	PREDICTED: protein ABIL2-like isoform X1 [Nicotiana tomentosiformis]
C103N0012E0	No	Yes	No	PREDICTED: cyclic nucleotide-gated ion channel 1-like [Nicotiana tomentosiformis]
C079N0015E0	No	Yes	No	unnamed protein product [Coffea canephora]
C013N0099E0	No	No	No	PREDICTED: zinc transporter 5-like [Solanum tuberosum]
C046N0159E0	No	No	No	PREDICTED: glutamate receptor 2.8-like [Nicotiana sylvestris]
C012N0408E0	No	No	No	PREDICTED: probable protein phosphatase 2C 4-like [Solanum tuberosum]
C000N0279E0	No	No	No	PREDICTED: putative phospholipid-transporting ATPase 9 [Nicotiana sylvestris]
C005N0387E0	No	No	No	APS reductase [Nicotiana attenuata]
C006N0360E0	No	No	No	PREDICTED: U-box domain-containing protein 8 [Nicotiana sylvestris]
C003N0031G0	No	No	Yes	PREDICTED: receptor-like serine/threonine-protein kinase SD1-8-like [Solanum tuberosum]
C016N0194E0	No	Yes	No	PREDICTED: probable polyamine transporter At3g13620 [Nicotiana tomentosiformis]
C021N0060E0	No	Yes	No	PREDICTED: pectinesterase/pectinesterase inhibitor PPE8B-like [Nicotiana sylvestris]
C026N0223E0	No	No	No	PME inhibitor [Nicotiana benthamiana]
C044N0053E0	No	No	No	chorismate mutase 1 [Petunia x hybrida]
C019N0466E0	No	No	No	putative lateral suppressor region D protein [Daucus carota]
C001N0070E0	No	No	No	PREDICTED: protein NRT1/ PTR FAMILY 3.1-like [Solanum lycopersicum]
C043N0068E0	No	No	No	PREDICTED: uncharacterized protein LOC103427170 [Malus domestica]
C006N0636G0	No	No	No	Phospholipase A 2A, IIA,PLA2A, putative [Theobroma cacao]
C041N0168M0	No	No	No	PREDICTED: laccase-12-like [Nicotiana tomentosiformis]
C117N0020E0	No	Yes	No	PREDICTED: protein trichome birefringence-like 43 [Solanum lycopersicum]
C012N0083E0	No	No	No	PREDICTED: crt homolog 3 [Nicotiana sylvestris]
C002N0388E0	No	No	No	No annotation
C004N0125E0	No	No	No	PREDICTED: phosphoenolpyruvate carboxylase kinase 1-like [Solanum tuberosum]
C016N0356E0	No	No	No	PREDICTED: glycine dehydrogenase (decarboxylating), mitochondrial [Nicotiana tomentosiformis]
C020N0225G0	No	No	No	PREDICTED: uncharacterized protein LOC104100467 [Nicotiana tomentosiformis]
C080N0052E0	No	No	No	PREDICTED: sulfate transporter 1.3-like [Nicotiana sylvestris]
C007N0278E0	No	No	No	PREDICTED: probable acyl-[acyl-carrier-protein]--UDP-N-acetylglucosamine O-acyltransferase, mitochondrial isoform X2 [Nicotiana sylvestris]
C011N0105E0	No	No	Yes	hypothetical protein BVRB_3g059460 [Beta vulgaris subsp. vulgaris]
C010N0353M0	No	No	No	PREDICTED: protein ELF4-LIKE 3 [Nicotiana tomentosiformis]
C020N0110E0	No	No	No	No annotation
C026N0080E0	No	No	No	unnamed protein product [Coffea canephora]
C000N0342E0	No	No	Yes	PREDICTED: myosin heavy chain, non-muscle-like [Solanum tuberosum]
C032N0306E0	No	No	No	SOS3-interacting protein 4 [Theobroma cacao]
C007N0086E0	No	No	No	PREDICTED: protein kinase APK1A, chloroplastic [Solanum lycopersicum]
C007N0129E0	No	No	No	unnamed protein product [Coffea canephora]
C000N0237E0	No	No	No	hypothetical protein SOVF_087630 [Spinacia oleracea]
C025N0253E0	No	No	No	hypothetical protein JCGZ_06804 [Jatropha curcas]
C071N0096E0	No	No	Yes	hypothetical protein VITISV_021527 [Vitis vinifera]
C069N0006E0	No	Yes	No	PREDICTED: probable LRR receptor-like serine/threonine-protein kinase At4g36180 isoform X2 [Beta vulgaris subsp. vulgaris]
C024N0268E0	No	No	No	unnamed protein product [Coffea canephora]
C046N0217E0	No	Yes	No	PREDICTED: serine/arginine repetitive matrix protein 1 [Nicotiana tomentosiformis]
C003N0309M0	No	No	No	No annotation
C036N0211E0	No	No	No	PREDICTED: uncharacterized protein LOC105949707 [Erythranthe guttatus]
C118N0003E0	No	No	No	PREDICTED: G-type lectin S-receptor-like serine/threonine-protein kinase RLK1 [Nicotiana tomentosiformis]
C002N0466E0	Yes	No	No	PREDICTED: BTB/POZ domain-containing protein At3g19850-like [Nicotiana tomentosiformis]
C052N0074E0	No	No	No	MYC1a transcription factor [Nicotiana tabacum]
C001N0043E0	No	No	No	PREDICTED: E3 ubiquitin-protein ligase At4g11680-like isoform X2 [Solanum lycopersicum]
C006N0593E0	Yes	No	No	PREDICTED: probable WRKY transcription factor 65 isoform X1 [Nicotiana tomentosiformis]
C022N0310E0	No	Yes	No	PREDICTED: probable LRR receptor-like serine/threonine-protein kinase At5g10290-like isoform X1 [Solanum tuberosum]
C007N0358E0	No	No	No	PREDICTED: arabinogalactan peptide 16-like [Pyrus x bretschneideri]
C012N0423G0	No	Yes	No	PREDICTED: scarecrow-like protein 14 [Solanum lycopersicum]
C002N0272E0	No	Yes	No	PREDICTED: protein SRG1 [Nicotiana sylvestris]
C017N0282E0	No	No	No	PREDICTED: protein MEI2-like 5 [Nicotiana sylvestris]
C005N0076E0	No	No	No	Ferretin 1 isoform 1 [Theobroma cacao]
C031N0020E0	No	No	No	PREDICTED: potassium channel AKT1 [Nicotiana sylvestris]
C005N0119M0	No	No	No	bifunctional glycerol-3-phosphate 2-O-acyltransferase/phosphatase [Ipomoea nil]
C071N0112E0	No	No	No	PREDICTED: EIN3-binding F-box protein 1-like [Nicotiana tomentosiformis]
C005N0658E0	No	No	No	unnamed protein product [Coffea canephora]
C075N0058E0	No	No	Yes	PREDICTED: acyl-coenzyme A thioesterase 8 [Vitis vinifera]
C013N0407E0	No	No	No	No annotation
C005N0322E0	No	Yes	No	PREDICTED: uncharacterized protein LOC102589989 [Solanum tuberosum]
C013N0301E0	No	No	No	PREDICTED: ent-kaurene oxidase, chloroplastic [Nicotiana sylvestris]
C021N0304E0	No	No	No	PREDICTED: septum-promoting GTP-binding protein 1-like [Nicotiana sylvestris]
C039N0065E0	No	No	No	WRKY1 [Ipomoea batatas]
C009N0312E0	Yes	No	No	PREDICTED: uncharacterized protein LOC104110389 isoform X1 [Nicotiana tomentosiformis]
C036N0234E0	No	No	No	PREDICTED: serine carboxypeptidase-like 42 isoform X1 [Solanum lycopersicum]
C011N0305M0	No	Yes	No	PREDICTED: pleiotropic drug resistance protein 1 [Solanum lycopersicum]
C009N0211E0	No	Yes	No	geranylgeranyl pyrophosphate synthase [Ipomoea sp. Kenyan]
C048N0124E0	No	Yes	Yes	PREDICTED: probable receptor-like protein kinase At5g39020 [Populus euphratica]
C011N0490E0	No	No	No	PREDICTED: protein STRUBBELIG-RECEPTOR FAMILY 2 isoform X1 [Nicotiana sylvestris]
C001N0466E0	No	No	No	PREDICTED: uncharacterized protein LOC103954024 [Pyrus x bretschneideri]
C036N0126M0	No	No	No	carboxylesterase 1 [Solanum lycopersicum]
C000N0273E0	No	No	No	No annotation
C031N0149M0	No	Yes	No	PREDICTED: 14 kDa proline-rich protein DC2.15-like [Solanum lycopersicum]
C006N0286E0	No	No	No	auxin-repressed protein [Solanum virginianum]
C032N0101E0	No	No	No	PREDICTED: histidine-containing phosphotransfer protein 1-like [Nicotiana sylvestris]
C002N0423M0	No	No	No	unnamed protein product [Coffea canephora]
C097N0107E0	No	Yes	No	PREDICTED: U-box domain-containing protein 38-like [Nicotiana sylvestris]
C023N0071E0	No	Yes	No	PREDICTED: uncharacterized protein LOC104108475 [Nicotiana tomentosiformis]
C006N0099E0	No	Yes	No	PREDICTED: chorismate mutase 2 isoform X2 [Cucumis melo]
C054N0032E0	No	Yes	No	PREDICTED: alpha,alpha-trehalose-phosphate synthase [UDP-forming] 1 [Nicotiana tomentosiformis]
C026N0331E0	No	No	No	PREDICTED: zinc finger protein CONSTANS-LIKE 9-like isoform X1 [Nicotiana tomentosiformis]
C088N0031E0	No	Yes	No	PREDICTED: putative callose synthase 8 isoform X1 [Nicotiana tomentosiformis]
C042N0049M0	No	No	No	PREDICTED: ABC transporter G family member 35-like [Malus domestica]
C024N0378E0	No	No	No	PREDICTED: extended synaptotagmin-3-like [Solanum tuberosum]
C006N0104E0	No	No	No	PREDICTED: protein YLS9 [Sesamum indicum]
C026N0462M0	No	No	No	NAC1 [Ipomoea batatas]
C026N0023E0	No	No	No	No annotation
C068N0034E0	No	No	No	PREDICTED: short-chain dehydrogenase TIC 32, chloroplastic-like [Nicotiana sylvestris]
C000N0458E0	No	No	Yes	No annotation
C067N0055E0	No	No	No	PREDICTED: xyloglucan galactosyltransferase KATAMARI1 [Gossypium raimondii]
C026N0212E0	No	Yes	No	unnamed protein product [Coffea canephora]
C009N0192E0	No	No	No	PREDICTED: scarecrow-like protein 4 [Solanum lycopersicum]
C005N0636E0	No	No	No	PREDICTED: 1-aminocyclopropane-1-carboxylate oxidase 5-like [Nicotiana tomentosiformis]
C072N0007G0	No	No	No	PREDICTED: cationic amino acid transporter 2, vacuolar-like isoform X1 [Nicotiana tomentosiformis]
C030N0147E0	No	Yes	No	PREDICTED: phospholipid-transporting ATPase 1, partial [Nicotiana sylvestris]
C026N0217E0	No	No	No	PREDICTED: 23.6 kDa heat shock protein, mitochondrial [Fragaria vesca subsp. vesca]
C012N0337E0	No	No	No	PREDICTED: disease resistance protein At4g27190 [Vitis vinifera]
C005N0423E0	No	No	No	No annotation
C085N0002E0	No	No	No	No annotation
C008N0138G0	No	No	No	PREDICTED: subtilisin-like protease [Nicotiana sylvestris]
C000N1072E0	No	No	No	PREDICTED: glycerophosphodiester phosphodiesterase GDE1-like [Nicotiana tomentosiformis]
C009N0030E0	No	No	No	PREDICTED: probable L-type lectin-domain containing receptor kinase S.5 [Solanum lycopersicum]
C002N0604E0	No	No	No	hypothetical protein OsJ_13173 [Oryza sativa Japonica Group]
C059N0087M0	No	No	Yes	hypothetical protein SELMODRAFT_230940 [Selaginella moellendorffii]
C026N0460E0	No	No	No	DEAD-box ATP-dependent RNA helicase 10-like [Solanum lycopersicum]
C067N0116E0	No	Yes	No	PREDICTED: LOW QUALITY PROTEIN: probable WRKY transcription factor 70 [Sesamum indicum]
C009N0592E0	No	Yes	No	PREDICTED: uncharacterized protein LOC104591601 [Nelumbo nucifera]
C007N0335E0	No	No	No	PREDICTED: transcription factor bHLH68 [Nicotiana tomentosiformis]
C017N0189E0	No	No	No	PREDICTED: homeobox-leucine zipper protein ATHB-14-like isoform X1 [Nicotiana tomentosiformis]
C013N0171E0	No	Yes	No	unnamed protein product [Coffea canephora]
C058N0030E0	No	No	No	PREDICTED: lysosomal Pro-X carboxypeptidase-like [Solanum tuberosum]
C020N0169E0	No	No	No	PREDICTED: GDSL esterase/lipase APG [Nicotiana sylvestris]
C011N0149E0	No	No	No	PREDICTED: UDP-glucuronate 4-epimerase 6-like [Nicotiana sylvestris]
C011N0354M0	No	No	No	hypothetical protein PHAVU_002G081600g [Phaseolus vulgaris]
C013N0522E0	No	No	No	PREDICTED: transcription factor VIP1-like [Solanum tuberosum]
C022N0034E0	No	No	No	PREDICTED: uncharacterized protein LOC104110108 [Nicotiana tomentosiformis]
C042N0023E0	No	No	No	No annotation
C072N0011E0	No	No	No	hypothetical protein B456_007G260200 [Gossypium raimondii]
C032N0092E0	No	No	No	PREDICTED: bifunctional 3-dehydroquinate dehydratase/shikimate dehydrogenase, chloroplastic-like isoform X2 [Nicotiana tomentosiformis]
C067N0014E0	No	Yes	No	DRE-binding transcription factor swDREB1 [Ipomoea batatas]
C074N0016E0	No	No	No	PREDICTED: uncharacterized protein LOC101244809 [Solanum lycopersicum]
C009N0270E0	No	No	No	unknown [Lotus japonicus]
C036N0326E0	No	Yes	No	double WRKY type transfactor [Nicotiana benthamiana]
C090N0038E0	No	No	No	PREDICTED: ethylene-responsive transcription factor ERF017 [Nicotiana tomentosiformis]
C004N0173E0	No	No	No	PREDICTED: protein argonaute 10-like [Nicotiana tomentosiformis]
C022N0172E0	No	No	No	PREDICTED: amino acid permease 3-like [Nicotiana tomentosiformis]
C017N0199E0	No	No	No	leucine-rich repeat receptor protein kinase exs precursor, putative [Ricinus communis]
C002N0386E0	No	No	No	protein phosphatase 2c, putative [Ricinus communis]
C004N0298E0	No	No	No	PREDICTED: ethylene-responsive transcription factor ERF062-like [Gossypium raimondii]
C061N0103E0	No	No	No	PREDICTED: CASP-like protein 5-like [Solanum tuberosum]
C069N0116E0	No	Yes	No	PREDICTED: protein SENSITIVE TO PROTON RHIZOTOXICITY 1-like [Nicotiana tomentosiformis]
C007N0035E0	No	No	No	PREDICTED: E3 ubiquitin-protein ligase AIP2-like [Eucalyptus grandis]
C006N0246E0	No	Yes	No	PREDICTED: zingipain-2-like [Nicotiana sylvestris]
C024N0142E0	No	No	No	PREDICTED: molybdate transporter 2 [Nicotiana tomentosiformis]
C023N0227E0	No	No	No	unnamed protein product [Vitis vinifera]
C000N0031E0	No	No	No	PREDICTED: uncharacterized protein LOC104089213 [Nicotiana tomentosiformis]
C049N0200E0	No	No	No	PREDICTED: probable serine/threonine-protein kinase At1g54610 [Nicotiana sylvestris]
C018N0277E0	No	No	No	hypothetical protein VITISV_015784 [Vitis vinifera]
C001N0352E0	No	No	No	PREDICTED: uncharacterized protein LOC104231797 [Nicotiana sylvestris]
C026N0204E0	No	No	No	RecName: Full=Ethylene-responsive transcription factor 5; AltName: Full=Ethylene-responsive element-binding factor 4; Short=EREBP-4; AltName: Full=Ethylene-responsive element-binding factor 5 homolog; AltName: Full=NsERF4 [Nicotiana sylvestris]
C023N0194E0	No	No	No	PREDICTED: probable acyl-activating enzyme 18, peroxisomal isoform X2 [Nicotiana tomentosiformis]
C048N0071E0	No	No	No	PREDICTED: uncharacterized protein LOC104103168 [Nicotiana tomentosiformis]
C036N0222E0	No	Yes	No	PREDICTED: probable protein phosphatase 2C 9 [Sesamum indicum]
C026N0131E0	No	No	No	PREDICTED: putative serine/threonine-protein kinase-like protein CCR3 [Sesamum indicum]
C000N0499E0	No	No	No	PREDICTED: uncharacterized protein LOC105162931 [Sesamum indicum]
C018N0395E0	No	No	No	PREDICTED: lipid phosphate phosphatase 2 [Sesamum indicum]
C006N0023E0	No	No	No	unnamed protein product [Coffea canephora]
C008N0089M0	No	No	No	PREDICTED: putative auxin efflux carrier component 8 [Sesamum indicum]
C024N0229E0	No	No	No	PREDICTED: zinc finger protein 1 [Jatropha curcas]
C056N0091E0	No	No	No	unnamed protein product [Coffea canephora]
C097N0069E0	No	No	No	No annotation
C008N0593E0	No	Yes	No	PREDICTED: protein ASPARTIC PROTEASE IN GUARD CELL 2-like [Nicotiana tomentosiformis]
C012N0024E0	No	Yes	No	PREDICTED: LOB domain-containing protein 4-like [Solanum lycopersicum]
C028N0175E0	No	No	No	PREDICTED: 1-deoxy-D-xylulose 5-phosphate reductoisomerase, chloroplastic [Nicotiana sylvestris]
C002N0434M0	No	No	No	calmodulin, putative [Ricinus communis]
C014N0020E0	No	No	No	PREDICTED: zingipain-2 [Nicotiana sylvestris]
C019N0449E0	No	No	No	threonine deaminase [Nicotiana attenuata]
C000N0460E0	No	No	Yes	PREDICTED: tetraspanin-8-like [Nicotiana tomentosiformis]
C005N0164E0	No	No	No	PREDICTED: probable protein phosphatase 2C 4-like [Solanum tuberosum]
C020N0368E0	No	No	No	No annotation
C067N0163E0	No	Yes	No	PREDICTED: omega-hydroxypalmitate O-feruloyl transferase [Nicotiana sylvestris]
C005N0408E0	No	Yes	No	plastid lipid associated protein CHRC [Solanum lycopersicum]
C039N0228E0	No	No	No	PREDICTED: probable acyl-activating enzyme 1, peroxisomal [Nicotiana sylvestris]
C039N0041E0	No	Yes	No	PREDICTED: serine carboxypeptidase-like 13 isoform X1 [Nicotiana sylvestris]
C002N0518E0	No	No	No	PREDICTED: MATE efflux family protein DTX1-like [Solanum tuberosum]
C039N0126E0	No	No	No	PREDICTED: mitogen-activated protein kinase kinase kinase YODA-like isoform X1 [Solanum lycopersicum]
C010N0374E0	Yes	No	No	thiazole biosynthetic enzyme [Medicago truncatula]
C117N0012E0	No	No	No	PREDICTED: protodermal factor 1-like [Sesamum indicum]
C004N0227E0	No	No	No	PREDICTED: stem-specific protein TSJT1 [Nicotiana tomentosiformis]
C007N0116E0	No	No	No	PREDICTED: uncharacterized protein LOC104088530 [Nicotiana tomentosiformis]
C013N0214E0	No	Yes	No	PREDICTED: ubiquitin-60S ribosomal protein L40-2-like isoform X1 [Oryza brachyantha]
C060N0060M0	Yes	No	Yes	PREDICTED: probable strigolactone esterase DAD2 [Nicotiana sylvestris]
C036N0207E0	No	No	Yes	PREDICTED: uncharacterized protein LOC105949576 [Erythranthe guttatus]
C048N0131E0	No	No	No	L-type lectin-domain containing receptor kinase IX.1 [Glycine soja]
C014N0160E0	No	No	No	unnamed protein product [Coffea canephora]
C009N0361E0	No	No	No	PREDICTED: F-box protein At5g67140 [Solanum lycopersicum]
C012N0196E0	No	No	No	PREDICTED: uncharacterized protein LOC102600541 [Solanum tuberosum]
C012N0320M0	No	No	No	PREDICTED: protein ENHANCED DISEASE RESISTANCE 2-like isoform X1 [Nicotiana tomentosiformis]
C024N0239M0	Yes	No	No	PREDICTED: ABC transporter C family member 13 isoform X5 [Nicotiana sylvestris]
C007N0247M0	No	No	No	PREDICTED: uncharacterized protein LOC104098663 [Nicotiana tomentosiformis]
C083N0103E0	No	Yes	No	PREDICTED: phosphoserine aminotransferase, chloroplastic-like [Solanum tuberosum]
C000N0287E0	No	No	Yes	PREDICTED: RING-H2 finger protein ATL18-like [Nicotiana tomentosiformis]
C067N0162E0	No	No	No	PREDICTED: uncharacterized protein LOC104085415 [Nicotiana tomentosiformis]
C010N0255E0	No	No	No	PREDICTED: uncharacterized protein At1g76660 [Nicotiana tomentosiformis]
C049N0118E0	No	Yes	No	PREDICTED: serine/threonine-protein kinase WAG1-like [Nicotiana sylvestris]
C005N0340E0	No	No	No	PREDICTED: protein ODORANT1-like [Pyrus x bretschneideri]
C008N0562E0	No	Yes	No	unnamed protein product [Coffea canephora]
C012N0429E0	No	Yes	No	PREDICTED: scarecrow-like protein 30 [Nicotiana tomentosiformis]
C008N0496G0	No	No	No	PREDICTED: probable carboxylesterase 8 [Nicotiana sylvestris]
C011N0384E0	No	No	No	PREDICTED: extracellular ribonuclease LE-like [Nicotiana tomentosiformis]
C038N0020E0	No	No	No	No annotation
C046N0113E0	No	Yes	No	PREDICTED: uncharacterized protein LOC104116322 isoform X1 [Nicotiana tomentosiformis]
C007N0114E0	No	No	No	hypothetical protein PRUPE_ppa013960mg [Prunus persica]
C005N0591E0	No	No	No	unnamed protein product [Coffea canephora]
C005N0549E0	No	No	No	PREDICTED: uncharacterized protein LOC104213456 [Nicotiana sylvestris]
C021N0167E0	No	No	No	No annotation
C030N0098E0	No	No	No	PREDICTED: myb-related protein 306 [Nicotiana tomentosiformis]
C042N0086E0	No	No	Yes	hypothetical protein SOVF_065210 [Spinacia oleracea]
C030N0137E0	No	No	No	PREDICTED: probable mitochondrial chaperone bcs1 [Beta vulgaris subsp. vulgaris]
C019N0321E0	No	Yes	No	PREDICTED: WD repeat-containing protein 44-like [Solanum tuberosum]
C026N0119E0	No	No	No	HSPRO [Nicotiana attenuata]
C052N0001M0	No	No	No	hypothetical protein EUGRSUZ_E00319 [Eucalyptus grandis]
C005N0345M0	No	No	No	PREDICTED: equilibrative nucleotide transporter 3-like isoform X2 [Nicotiana sylvestris]
C039N0242E0	No	Yes	No	PREDICTED: uncharacterized protein LOC102599988 isoform X1 [Solanum tuberosum]
C052N0006E0	No	Yes	No	PREDICTED: haloacid dehalogenase-like hydrolase domain-containing protein Sgpp [Nicotiana sylvestris]
C011N0335E0	No	No	No	PREDICTED: probable folate-biopterin transporter 8, chloroplastic isoform X1 [Nicotiana sylvestris]
C013N0245E0	No	Yes	No	PREDICTED: mitochondrial chaperone BCS1-like [Erythranthe guttatus]
C015N0166E0	No	No	No	GID1-like gibberellin receptor [Nicotiana attenuata]
C018N0355E0	No	No	No	PREDICTED: G-type lectin S-receptor-like serine/threonine-protein kinase CES101 isoform X6 [Populus euphratica]
C071N0052E0	No	No	No	PREDICTED: two-component response regulator ARR12-like [Nicotiana sylvestris]
C012N0225E0	No	No	No	PREDICTED: CMP-N-acetylneuraminate-beta-galactosamide-alpha-2,3-sialyltransferase 1 isoform X1 [Nicotiana tomentosiformis]
C046N0177E0	No	Yes	No	PREDICTED: pectinesterase 3 [Nicotiana tomentosiformis]
C006N0425M0	No	No	No	PREDICTED: cytochrome c [Gossypium raimondii]
C090N0031E0	No	Yes	No	unnamed protein product [Coffea canephora]
C013N0268E0	No	Yes	No	unnamed protein product [Coffea canephora]
C064N0097E0	No	No	No	PREDICTED: zeaxanthin epoxidase, chloroplastic-like isoform X1 [Jatropha curcas]
C019N0070E0	No	No	No	PREDICTED: baculoviral IAP repeat-containing protein 7-B-like [Gossypium raimondii]
C000N0495E0	No	Yes	No	Alpha/beta-Hydrolases superfamily protein [Theobroma cacao]
C002N0486E0	No	No	Yes	No annotation
C007N0230E0	No	No	No	No annotation
C004N0194M0	No	Yes	No	PREDICTED: sulfate transporter 3.1-like isoform X1 [Nicotiana sylvestris]
C013N0492E0	No	No	No	PREDICTED: acetyl-CoA carboxylase 1-like isoform X3 [Nicotiana sylvestris]
C020N0191E0	No	No	No	PREDICTED: putative cell wall protein [Solanum lycopersicum]
C021N0352E0	No	No	No	PREDICTED: uncharacterized protein LOC105646986 [Jatropha curcas]
C025N0049E0	No	No	No	PREDICTED: protein fluG [Nicotiana sylvestris]
C035N0152E0	Yes	No	No	PREDICTED: uncharacterized protein LOC104229081 [Nicotiana sylvestris]
C004N0047E0	Yes	No	No	PREDICTED: phosphate transporter PHO1 homolog 1 [Solanum lycopersicum]
C034N0048E0	No	No	No	Transmembrane amino acid transporter family protein isoform 4 [Theobroma cacao]
C002N0365M0	No	Yes	No	PREDICTED: cellulose synthase-like protein G2 [Sesamum indicum]
C005N0087E0	No	No	No	PREDICTED: pyruvate decarboxylase 1 [Erythranthe guttatus]
C035N0189E0	No	No	No	PREDICTED: LOW QUALITY PROTEIN: serine/threonine-protein kinase tricorner-like [Nicotiana tomentosiformis]
C000N0015E0	No	No	No	No annotation
C039N0047E0	No	No	No	PREDICTED: U-box domain-containing protein 4-like [Nicotiana sylvestris]
C006N0643E0	No	No	No	No annotation
C001N0033E0	No	Yes	No	PREDICTED: uncharacterized protein LOC104118460 [Nicotiana tomentosiformis]
C049N0055E0	No	Yes	No	PREDICTED: uncharacterized protein LOC102601920 isoform X3 [Solanum tuberosum]
C187N0003E0	No	No	No	hypothetical protein EUGRSUZ_E00319 [Eucalyptus grandis]
C033N0001E0	No	No	Yes	PREDICTED: probable strigolactone esterase DAD2 [Sesamum indicum]
C049N0101E0	No	No	No	unnamed protein product [Coffea canephora]
C097N0111E0	No	No	No	No annotation
C074N0063E0	No	No	No	5-enolpyruvylshikimate 3-phosphate synthase [Calystegia hederacea]
C025N0008E0	Yes	No	No	unnamed protein product [Coffea canephora]
C043N0138E0	No	No	No	PREDICTED: BEL1-like homeodomain protein 2 [Nicotiana sylvestris]
C005N0331E0	No	No	No	PREDICTED: F-box protein At1g61340-like [Nicotiana tomentosiformis]
C032N0248E0	No	No	No	PREDICTED: E3 ubiquitin-protein ligase CHIP-like [Nicotiana tomentosiformis]
C014N0202E0	No	Yes	No	PREDICTED: polygalacturonase-1 non-catalytic subunit beta-like [Nicotiana sylvestris]
C000N0038E0	No	No	No	PREDICTED: O-glucosyltransferase rumi homolog [Nicotiana sylvestris]
C000N0139E0	No	No	No	PREDICTED: outer envelope pore protein 16, chloroplastic [Nicotiana tomentosiformis]
C013N0408E0	No	Yes	No	PREDICTED: receptor-like protein kinase HAIKU2 [Nicotiana tomentosiformis]
C041N0213M0	No	No	Yes	No annotation
C017N0236E0	No	No	No	No annotation
C023N0390E0	No	No	No	PREDICTED: 4-coumarate--CoA ligase-like 5 [Sesamum indicum]
C065N0064E0	No	No	No	PREDICTED: transcription factor bHLH35-like isoform X2 [Nicotiana tomentosiformis]
C001N0269E0	No	No	No	PREDICTED: LOW QUALITY PROTEIN: zinc finger A20 and AN1 domain-containing stress-associated protein 4 [Nicotiana sylvestris]
C039N0272E0	No	No	No	PREDICTED: protein notum homolog [Nicotiana sylvestris]
C097N0007E0	No	No	No	PREDICTED: UDP-glycosyltransferase 89B1 [Nicotiana tomentosiformis]
C097N0097E0	No	No	No	No annotation
C020N0272G0	No	No	No	No annotation
C001N0430E0	No	No	No	No annotation
C022N0030E0	No	No	No	PREDICTED: methyltransferase-like protein 13-like [Solanum tuberosum]
C051N0049E0	No	No	No	PREDICTED: mitogen-activated protein kinase kinase kinase YODA-like [Nicotiana tomentosiformis]
C009N0536G0	No	No	Yes	Os02g0189700 [Oryza sativa Japonica Group]
C035N0135E0	No	No	No	PREDICTED: GTP cyclohydrolase 1 [Sesamum indicum]
C031N0070E0	No	No	No	PREDICTED: BAG family molecular chaperone regulator 3-like [Solanum lycopersicum]
C041N0259E0	No	No	No	PREDICTED: sphingosine-1-phosphate lyase [Sesamum indicum]
C035N0015E0	No	No	No	PREDICTED: lysosomal beta glucosidase-like [Sesamum indicum]
C000N1005E0	No	No	No	PREDICTED: protein IQ-DOMAIN 1 [Sesamum indicum]
C025N0165E0	No	No	No	PREDICTED: putative phosphatidylglycerol/phosphatidylinositol transfer protein DDB_G0282179 [Sesamum indicum]
C009N0323E0	No	No	No	PREDICTED: formin-like protein 6 [Solanum lycopersicum]
C048N0089E0	No	Yes	No	PREDICTED: peroxidase 51 [Solanum lycopersicum]
C000N0120E0	No	Yes	No	hypothetical protein PHAVU_008G100400g [Phaseolus vulgaris]
C000N0989E0	No	No	No	PREDICTED: uncharacterized protein LOC104113189 [Nicotiana tomentosiformis]
C020N0165M0	No	No	No	PREDICTED: protein CHUP1, chloroplastic-like isoform X1 [Nicotiana sylvestris]
C039N0233E0	No	Yes	No	PREDICTED: gibberellin-regulated protein 1-like [Cucumis melo]
C036N0034E0	No	No	No	PREDICTED: PI-PLC X-box domain-containing protein DDB_G0293730 [Populus euphratica]
C028N0226E0	No	Yes	No	PREDICTED: calcium-dependent protein kinase 10-like [Sesamum indicum]
C089N0034M0	No	Yes	No	Plant cadmium resistance 2, putative [Theobroma cacao]
C035N0344E0	No	No	No	PREDICTED: E3 ubiquitin-protein ligase MARCH2-like [Fragaria vesca subsp. vesca]
C010N0117E0	No	No	No	PREDICTED: alcohol dehydrogenase-like 4 [Sesamum indicum]
C004N0274E0	No	No	No	PREDICTED: bifunctional 3-dehydroquinate dehydratase/shikimate dehydrogenase, chloroplastic-like isoform X2 [Nicotiana tomentosiformis]
C085N0046E0	No	No	No	PREDICTED: aspartic proteinase PCS1-like [Nicotiana tomentosiformis]
C013N0232E0	No	No	No	cysteine proteinase precursor [Ipomoea nil]
C018N0215E0	No	No	No	PREDICTED: cellulose synthase-like protein E6 [Nicotiana tomentosiformis]
C090N0011E0	No	No	No	PREDICTED: probable pectate lyase 18 [Sesamum indicum]
C002N0278E0	No	No	No	PREDICTED: zinc finger CCCH domain-containing protein 58-like [Solanum tuberosum]
C010N0334E0	No	No	No	PREDICTED: receptor-like serine/threonine-protein kinase ALE2 isoform X1 [Nicotiana sylvestris]
C003N0165E0	No	Yes	No	PREDICTED: GDSL esterase/lipase At5g45670-like [Nicotiana tomentosiformis]
C008N0261E0	No	No	No	PREDICTED: probable xyloglucan endotransglucosylase/hydrolase protein 30 [Sesamum indicum]
C069N0012E0	No	No	No	unnamed protein product [Coffea canephora]
C036N0057E0	No	No	No	PREDICTED: epimerase family protein SDR39U1 isoform X1 [Nicotiana sylvestris]
C016N0182E0	No	No	No	PREDICTED: uncharacterized protein LOC104102618 [Nicotiana tomentosiformis]
C031N0012E0	No	No	No	PREDICTED: early nodulin-93-like [Nelumbo nucifera]
C056N0053E0	No	No	No	PREDICTED: CASP-like protein 5C1 [Fragaria vesca subsp. vesca]
C016N0333E0	No	No	No	PREDICTED: mechanosensitive ion channel protein 10-like [Nicotiana sylvestris]
C082N0039E0	No	No	No	PREDICTED: potassium transporter 2-like, partial [Nicotiana sylvestris]
C019N0030E0	No	Yes	No	PREDICTED: xyloglucan galactosyltransferase KATAMARI1-like [Solanum tuberosum]
C005N0147E0	No	No	No	hypothetical protein POPTR_0006s09010g [Populus trichocarpa]
C011N0542M0	No	No	No	UDP-glucose:glucosyltransferase [Lycium barbarum]
C009N0103M0	No	No	No	2-oxoglutarate (2OG) and Fe(II)-dependent oxygenase superfamily protein isoform 1 [Theobroma cacao]
C032N0099E0	No	No	No	hypothetical protein B456_004G084400 [Gossypium raimondii]
C000N0006E0	No	No	No	PREDICTED: transmembrane protein 56-B [Nicotiana sylvestris]
C115N0014G0	No	No	No	PREDICTED: cytochrome P450 94A1-like [Prunus mume]
C002N0220E0	No	No	No	xyloglucan endotransglucosylase/hydrolase [Ipomoea nil]
C025N0383E0	No	No	No	PREDICTED: WAT1-related protein At5g07050-like [Citrus sinensis]
C000N1049E0	No	No	No	PREDICTED: ankyrin-3-like [Solanum tuberosum]
C020N0278E0	No	No	No	PREDICTED: protein NRT1/ PTR FAMILY 6.4-like [Nicotiana tomentosiformis]
C015N0007E0	No	No	No	PREDICTED: uncharacterized protein LOC105174459 isoform X2 [Sesamum indicum]
C072N0062E0	No	No	No	PREDICTED: transcription repressor OFP1 [Vitis vinifera]
C012N0371E0	No	No	No	PREDICTED: 3-ketoacyl-CoA synthase 12-like [Nicotiana sylvestris]
C041N0110E0	No	No	No	PREDICTED: proline transporter 2-like isoform X1 [Nicotiana tomentosiformis]
C001N0459G0	No	No	Yes	Os02g0189700 [Oryza sativa Japonica Group]
C020N0366E0	No	No	No	unnamed protein product [Coffea canephora]
C006N0242E0	No	No	No	PREDICTED: protein LIGHT-DEPENDENT SHORT HYPOCOTYLS 10-like [Cicer arietinum]
C056N0059E0	No	No	No	PREDICTED: UPF0496 protein At4g34320 [Sesamum indicum]
C025N0150E0	No	Yes	No	unnamed protein product [Coffea canephora]
C046N0197M0	No	No	No	PREDICTED: subtilisin-like protease [Nicotiana tomentosiformis]
C005N0268E0	No	No	No	PREDICTED: TSC22 domain family protein 1-like [Solanum tuberosum]
C035N0319E0	No	Yes	No	PREDICTED: UDP-glucuronic acid decarboxylase 2 [Nicotiana sylvestris]
C006N0180E0	No	No	No	PREDICTED: gibberellin 2-beta-dioxygenase [Nicotiana tomentosiformis]
C063N0066E0	No	No	No	No annotation
C025N0365G0	No	Yes	No	PREDICTED: dual specificity protein phosphatase 12-like [Erythranthe guttatus]
C017N0161E0	No	No	No	No annotation
C001N0162E0	No	Yes	No	PREDICTED: calcium-dependent protein kinase 32-like [Nicotiana tomentosiformis]
C034N0138E0	No	No	No	PREDICTED: transcription factor bHLH62-like [Nicotiana sylvestris]
C037N0093E0	No	No	No	PREDICTED: auxin-induced protein 6B-like [Glycine max]
C032N0043E0	No	No	Yes	No annotation
C004N0117E0	No	No	No	PREDICTED: long-chain-alcohol oxidase FAO1 [Nicotiana sylvestris]
C023N0249E0	No	No	No	PREDICTED: ABC transporter G family member 15-like isoform X1 [Nicotiana sylvestris]
C020N0361E0	No	No	No	PREDICTED: protein PAT1 homolog 1-like [Nicotiana tomentosiformis]
C055N0051E0	No	No	No	PREDICTED: uncharacterized protein LOC101263299 [Solanum lycopersicum]
C098N0002E0	No	No	No	PREDICTED: coatomer subunit zeta-1 [Vitis vinifera]
C068N0039E0	No	No	No	PREDICTED: UPF0503 protein At3g09070, chloroplastic-like [Solanum lycopersicum]
C000N0814E0	No	No	No	PREDICTED: exopolygalacturonase-like [Nicotiana sylvestris]
C056N0079E0	No	No	No	PREDICTED: zinc finger protein 4-like [Sesamum indicum]
C002N0513E0	No	No	No	PREDICTED: probable sodium/metabolite cotransporter BASS5, chloroplastic [Nicotiana tomentosiformis]
C015N0174E0	No	No	No	PREDICTED: bifunctional 3-dehydroquinate dehydratase/shikimate dehydrogenase, chloroplastic-like [Nicotiana sylvestris]
C001N0126M0	No	No	No	PREDICTED: protein EARLY RESPONSIVE TO DEHYDRATION 15-like [Nicotiana tomentosiformis]
C088N0037E0	No	No	No	gibberellin 2-oxidase 2 [Ipomoea nil]
C007N0421E0	No	No	No	PREDICTED: ABC transporter G family member 32-like [Nicotiana sylvestris]
C032N0208E0	No	No	No	unnamed protein product [Coffea canephora]
C039N0053G0	No	No	No	PREDICTED: isoflavone 2'-hydroxylase-like [Solanum lycopersicum]
C039N0057E0	No	No	No	PREDICTED: 3-dehydroquinate synthase, chloroplastic [Nicotiana tomentosiformis]
C026N0311E0	No	No	Yes	PREDICTED: crocetin glucoside glucosyltransferase-like [Nicotiana tomentosiformis]
C036N0231E0	Yes	No	No	PREDICTED: phosphatidylserine decarboxylase proenzyme 2-like [Nicotiana sylvestris]
C043N0008E0	No	No	No	PREDICTED: telomere repeat-binding protein 5-like isoform X4 [Solanum tuberosum]
C011N0158E0	No	No	No	UDP-glucose:glucosyltransferase [Lycium barbarum]
C083N0102E0	No	No	No	PREDICTED: serine acetyltransferase 2-like [Nicotiana sylvestris]
C010N0246E0	No	No	No	PREDICTED: E3 ubiquitin-protein ligase RHA1B-like [Solanum tuberosum]
C080N0087E0	No	Yes	No	PREDICTED: probable pectin methyltransferase QUA2 [Nicotiana sylvestris]
C022N0177E0	No	No	No	PREDICTED: G-type lectin S-receptor-like serine/threonine-protein kinase At1g34300 [Nicotiana sylvestris]
C010N0110E0	No	No	No	Nodulin-26, putative [Ricinus communis]
C001N0488E0	No	No	No	jasmonic acid-amino acid-conjugating protein [Ipomoea nil]
C015N0186E0	No	No	No	PREDICTED: beta-glucosidase 12-like, partial [Nicotiana sylvestris]
C102N0022G0	No	No	No	PREDICTED: probable receptor protein kinase TMK1 [Nicotiana tomentosiformis]
C004N0359E0	No	No	No	PREDICTED: transcription factor MYB12 [Sesamum indicum]
C001N0548E0	No	No	No	unnamed protein product [Coffea canephora]
C011N0357E0	No	No	No	PREDICTED: probable inactive purple acid phosphatase 2 [Nicotiana sylvestris]
C010N0004E0	No	No	No	PREDICTED: dirigent protein 21-like [Nicotiana tomentosiformis]
C021N0058E0	No	No	No	No annotation
C075N0074E0	No	No	No	41 kD chloroplast nucleoid DNA binding protein (CND41) [Nicotiana sylvestris]
C053N0069E0	No	Yes	No	PREDICTED: uncharacterized protein LOC104221682 [Nicotiana sylvestris]
C023N0360E0	No	No	No	No annotation
C050N0018E0	No	No	No	PREDICTED: protein IQ-DOMAIN 1 isoform X2 [Vitis vinifera]
C039N0040E0	No	Yes	No	PREDICTED: peptidyl-prolyl cis-trans isomerase FKBP62-like [Solanum tuberosum]
C003N0270E0	No	No	No	PREDICTED: exostosin-1b [Nicotiana sylvestris]
C067N0136E0	No	No	No	hypothetical protein F775_10211 [Aegilops tauschii]
C023N0230E0	No	No	No	No annotation
C039N0255E0	No	No	No	PREDICTED: GDSL esterase/lipase EXL3-like [Nicotiana sylvestris]
C019N0500E0	No	No	No	PREDICTED: uncharacterized protein LOC104219419 [Nicotiana sylvestris]
C070N0012E0	No	No	No	No annotation
C066N0042E0	No	Yes	No	PREDICTED: putative germin-like protein 2-1 [Solanum lycopersicum]
C001N0509E0	No	Yes	No	PREDICTED: uncharacterized protein LOC102596042 isoform X3 [Solanum tuberosum]
C025N0370E0	No	No	No	PREDICTED: carbonyl reductase [NADPH] 2-like [Nicotiana tomentosiformis]
C011N0441E0	No	No	No	PREDICTED: vacuolar protein-sorting protein bro1-like [Solanum lycopersicum]
C019N0429E0	No	No	No	PREDICTED: alcohol dehydrogenase 3-like [Erythranthe guttatus]
C078N0006E0	No	No	No	PREDICTED: 5' exonuclease Apollo [Vitis vinifera]
C005N0463E0	No	No	No	PREDICTED: uncharacterized protein LOC104246143 [Nicotiana sylvestris]
C074N0047E0	No	No	No	PREDICTED: uncharacterized protein LOC105643207 [Jatropha curcas]
C008N0477E0	No	Yes	No	PREDICTED: K(+) efflux antiporter 2, chloroplastic-like [Nicotiana tomentosiformis]
C005N0574E0	No	No	No	PREDICTED: probable protein phosphatase 2C 63 [Nicotiana tomentosiformis]
C008N0316E0	Yes	No	No	PREDICTED: cationic amino acid transporter 9, chloroplastic-like [Sesamum indicum]
C011N0465E0	No	No	No	PREDICTED: regulatory protein NPR5-like isoform X1 [Citrus sinensis]
C036N0019E0	No	No	No	PREDICTED: heavy metal-associated isoprenylated plant protein 26-like [Nicotiana tomentosiformis]
C053N0006E0	No	No	No	PREDICTED: plastidic ATP/ADP-transporter-like [Nicotiana sylvestris]
C013N0478E0	No	No	No	cryptochrome 1 [Ipomoea nil]
C024N0228E0	Yes	No	No	PREDICTED: deSI-like protein At4g17486-like [Solanum tuberosum]
C006N0388E0	No	No	No	PREDICTED: phospholipase A I isoform X1 [Nicotiana tomentosiformis]
C080N0074E0	No	No	No	isoamylase isoform 3 [Solanum tuberosum]
C021N0176E0	No	No	No	PREDICTED: protein PHR1-LIKE 1-like isoform X1 [Solanum tuberosum]
C007N0373E0	No	No	No	PREDICTED: probable sulfate transporter 3.5 isoform X1 [Nicotiana tomentosiformis]
C001N0225M0	No	No	Yes	PREDICTED: cytokinin riboside 5'-monophosphate phosphoribohydrolase LOG1-like [Gossypium raimondii]
C002N0521M0	No	No	No	PREDICTED: uncharacterized protein LOC104238947 [Nicotiana sylvestris]
C019N0219E0	No	No	No	expansin [Ipomoea batatas]
C011N0199G0	No	No	No	PREDICTED: anthocyanidin 3-O-glucosyltransferase 2-like isoform X1 [Erythranthe guttatus]
C082N0046E0	No	Yes	No	PREDICTED: probable leucine-rich repeat receptor-like protein kinase At1g35710 [Nicotiana tomentosiformis]
C020N0371G0	No	No	No	unknown [Lotus japonicus]
C017N0323E0	No	No	No	PREDICTED: uncharacterized protein LOC104106690 [Nicotiana tomentosiformis]
C071N0125M0	No	No	No	PREDICTED: polygalacturonase QRT2-like [Nicotiana tomentosiformis]
C035N0139E0	No	No	No	hypothetical protein CISIN_1g008561mg [Citrus sinensis]
C000N0135M0	No	No	No	PREDICTED: heat shock cognate 70 kDa protein 2 [Gossypium raimondii]
C026N0377E0	No	Yes	No	heat shock protein [Petunia x hybrida]
C074N0028E0	No	Yes	No	Cyclin-U4-1 [Glycine soja]
C006N0206E0	No	Yes	No	PREDICTED: bidirectional sugar transporter SWEET2a-like [Solanum lycopersicum]
C018N0079E0	No	No	No	PREDICTED: transmembrane protein 45A-like [Nicotiana tomentosiformis]
C006N0281E0	No	No	No	PREDICTED: MACPF domain-containing protein NSL1 [Nicotiana sylvestris]
C039N0077E0	No	No	No	WOX4b [Populus tomentosa]
C036N0310E0	No	No	No	PREDICTED: E3 ubiquitin-protein ligase UPL5-like [Solanum tuberosum]
C072N0031E0	No	No	No	PREDICTED: BTB/POZ domain-containing protein At3g08570-like [Nicotiana sylvestris]
C036N0307E0	No	No	Yes	L-galactose-1-phosphate phosphatase [Ziziphus jujuba]
C008N0088E0	No	No	No	PREDICTED: CSC1-like protein At3g54510 isoform X1 [Nicotiana tomentosiformis]
C020N0079E0	No	Yes	No	PREDICTED: probable protein S-acyltransferase 7-like [Solanum tuberosum]
C005N0253E0	No	Yes	No	PREDICTED: receptor-like protein kinase HSL1 [Nicotiana sylvestris]
C000N0740E0	No	No	No	PREDICTED: ethylene-responsive transcription factor ERF003-like [Nicotiana tomentosiformis]
C055N0071E0	No	No	No	PREDICTED: chaperone protein ClpD, chloroplastic isoform X2 [Solanum lycopersicum]
C026N0425E0	No	Yes	No	PREDICTED: cinnamoyl-CoA reductase 1-like [Nicotiana sylvestris]
C009N0085E0	No	No	No	PREDICTED: adipocyte plasma membrane-associated protein-like [Solanum tuberosum]
C044N0027E0	No	Yes	No	PREDICTED: uncharacterized protein At3g28850-like [Nicotiana tomentosiformis]
C004N0265E0	No	No	No	PREDICTED: uncharacterized protein LOC102592775 [Solanum tuberosum]
C026N0045E0	No	No	No	unnamed protein product [Coffea canephora]
C044N0056E0	No	No	No	PREDICTED: cyclic nucleotide-gated ion channel 2 [Nicotiana tomentosiformis]
C091N0018E0	No	No	No	No annotation
C022N0297E0	No	No	No	PREDICTED: MLO-like protein 8 [Nicotiana tomentosiformis]
C019N0195E0	No	Yes	No	RecName: Full=Alpha-1,4 glucan phosphorylase L isozyme, chloroplastic/amyloplastic; AltName: Full=Starch phosphorylase L; Flags: Precursor [Ipomoea batatas]
C006N0086E0	No	No	No	PREDICTED: sodium/hydrogen exchanger 8 [Erythranthe guttatus]
C021N0179E0	No	No	No	PREDICTED: uncharacterized protein LOC104222703 [Nicotiana sylvestris]
C072N0108E0	No	No	No	PREDICTED: wall-associated receptor kinase 2-like [Nicotiana tomentosiformis]
C020N0269E0	No	No	No	PREDICTED: probable mitochondrial chaperone BCS1-B [Nicotiana sylvestris]
C006N0237E0	No	No	No	PREDICTED: uncharacterized protein LOC104106690 [Nicotiana tomentosiformis]
C021N0037E0	No	No	No	No annotation
C000N0019E0	No	No	No	PREDICTED: transcription factor DIVARICATA-like [Nicotiana tomentosiformis]
C039N0217E0	No	No	No	PREDICTED: auxin response factor 5 [Nicotiana sylvestris]
C083N0035E0	No	No	No	PREDICTED: 3-epi-6-deoxocathasterone 23-monooxygenase [Nicotiana tomentosiformis]
C013N0247E0	No	No	No	PREDICTED: uncharacterized protein LOC101245645 [Solanum lycopersicum]
C002N0331E0	Yes	No	No	PREDICTED: GATA transcription factor 1-like isoform X1 [Nicotiana tomentosiformis]
C019N0216M0	No	Yes	No	NAC transcription factor [Ipomoea nil]
C008N0573E0	No	No	No	unnamed protein product [Coffea canephora]
C041N0051E0	No	Yes	No	Receptor like protein 6, putative [Theobroma cacao]
C007N0239E0	No	No	No	unnamed protein product [Coffea canephora]
C048N0029E0	No	No	No	PREDICTED: lysine histidine transporter-like 8 [Nicotiana tomentosiformis]
C046N0043E0	Yes	No	No	PREDICTED: uncharacterized protein LOC105130760 isoform X1 [Populus euphratica]
C046N0093E0	No	No	No	PREDICTED: uncharacterized protein LOC104112673 [Nicotiana tomentosiformis]
C022N0205E0	No	Yes	No	GIGANTEA [Ipomoea nil]
C020N0037E0	No	No	No	PREDICTED: phosphoenolpyruvate carboxylase-like [Nicotiana tomentosiformis]
C042N0022M0	No	No	No	PREDICTED: uncharacterized protein LOC105174781 [Sesamum indicum]
C041N0137E0	No	No	No	PREDICTED: putative protein phosphatase 2C 53 [Nicotiana sylvestris]
C071N0036E0	No	No	No	xyloglucan endotransglucosylase/hydrolase [Ipomoea nil]
C036N0164E0	No	No	No	osmotic stress-induced zinc-finger protein [Nicotiana tabacum]
C028N0214E0	No	No	No	PREDICTED: transcription factor MYB1R1-like [Nicotiana sylvestris]
C027N0047E0	No	No	No	Mg chelatase subunit [Nicotiana tabacum]
C007N0330E0	No	Yes	No	PREDICTED: sugar transport protein 14-like [Solanum tuberosum]
C016N0130E0	No	No	No	PREDICTED: transcription factor bHLH149-like [Nicotiana tomentosiformis]
C001N0080E0	Yes	No	No	PREDICTED: probable mediator of RNA polymerase II transcription subunit 26b [Nicotiana tomentosiformis]
C009N0506E0	No	Yes	No	PREDICTED: uncharacterized protein LOC104228761 isoform X1 [Nicotiana sylvestris]
C064N0059E0	No	No	No	PREDICTED: glucomannan 4-beta-mannosyltransferase 9 [Sesamum indicum]
C008N0274E0	No	Yes	No	PREDICTED: putative ABC transporter C family member 15 [Nicotiana tomentosiformis]
C013N0351E0	No	No	No	PREDICTED: uncharacterized protein LOC102590676 isoform X3 [Solanum tuberosum]
C005N0199E0	No	Yes	No	phytochrome C [Vitis riparia]
C006N0349E0	No	No	No	PREDICTED: external alternative NAD(P)H-ubiquinone oxidoreductase B2, mitochondrial-like [Nicotiana sylvestris]
C064N0041E0	No	Yes	No	PREDICTED: putative uncharacterized protein At4g01020, chloroplastic [Sesamum indicum]
C014N0162E0	No	No	No	PREDICTED: vegetative incompatibility protein HET-E-1-like [Prunus mume]
C053N0074E0	No	No	No	PREDICTED: protein IQ-DOMAIN 14-like [Solanum tuberosum]
C060N0034E0	No	No	No	PREDICTED: serine carboxypeptidase-like 11 [Solanum lycopersicum]
C048N0092E0	Yes	No	No	PREDICTED: putative glycosyltransferase 7 [Nicotiana tomentosiformis]
C021N0354E0	No	Yes	No	PREDICTED: protein STRUBBELIG-RECEPTOR FAMILY 3 isoform X1 [Solanum lycopersicum]
C052N0064E0	No	No	Yes	PREDICTED: 23 kDa jasmonate-induced protein-like [Elaeis guineensis]
C001N0066E0	No	No	No	PREDICTED: cytochrome P450 98A2-like [Solanum lycopersicum]
C023N0070E0	No	No	No	PREDICTED: uncharacterized protein LOC104101619 [Nicotiana tomentosiformis]
C103N0022E0	No	No	No	PREDICTED: zinc finger protein CONSTANS-LIKE 10-like isoform X1 [Nicotiana sylvestris]
C085N0006E0	No	No	No	PREDICTED: butyrate--CoA ligase AAE11, peroxisomal-like [Nicotiana tomentosiformis]
C020N0332E0	No	No	No	PREDICTED: aspartic proteinase nepenthesin-2-like [Nicotiana tomentosiformis]
C080N0082E0	No	No	No	PREDICTED: F-box protein At1g78280 isoform X3 [Nicotiana sylvestris]
C016N0389G0	No	Yes	No	PREDICTED: receptor-like protein kinase HSL1-like [Solanum tuberosum]
C001N0281E0	Yes	No	No	PREDICTED: uncharacterized protein LOC102592272 isoform X1 [Solanum tuberosum]
C097N0039E0	No	No	No	No annotation
C013N0320E0	No	No	No	PREDICTED: probable calcium-binding protein CML17 [Malus domestica]
C107N0008E0	No	No	No	No annotation
C004N0191E0	No	No	No	Emb:CAB10253.1 isoform 1 [Theobroma cacao]
C045N0112E0	No	No	No	PREDICTED: O-glucosyltransferase rumi homolog isoform X2 [Sesamum indicum]
C031N0099E0	No	No	No	PREDICTED: protein ROOT HAIR DEFECTIVE 3-like [Beta vulgaris subsp. vulgaris]
C019N0463E0	No	No	No	PREDICTED: uncharacterized protein LOC104091153 [Nicotiana tomentosiformis]
C005N0616E0	No	Yes	No	PREDICTED: ethylene-responsive transcription factor ERF109-like [Nicotiana tomentosiformis]
C035N0172E0	No	Yes	No	PREDICTED: tyrosine decarboxylase 1-like isoform X2 [Nicotiana sylvestris]
C002N0398E0	No	No	No	Serine-threonine protein kinase [Theobroma cacao]
C020N0313E0	No	Yes	No	PREDICTED: nudix hydrolase 10-like [Nicotiana tomentosiformis]
C028N0096M0	No	No	No	No annotation
C000N1047E0	No	No	No	PREDICTED: kelch repeat-containing protein At3g27220-like [Nicotiana sylvestris]
C016N0328E0	No	No	No	PREDICTED: cytokinin dehydrogenase 7 [Erythranthe guttatus]
C017N0113E0	No	Yes	No	PREDICTED: serine/threonine-protein kinase pakA-like [Nicotiana sylvestris]
C008N0273G0	No	Yes	No	PREDICTED: putative ABC transporter C family member 15 [Nicotiana tomentosiformis]
C005N0163E0	No	No	No	No annotation
C006N0510E0	No	No	No	PREDICTED: synaptojanin-1 [Prunus mume]
C088N0021E0	Yes	No	No	PREDICTED: uncharacterized protein LOC102592228 [Solanum tuberosum]
C064N0155E0	No	No	No	conserved hypothetical protein [Ricinus communis]
C002N0464E0	No	No	No	PREDICTED: uncharacterized protein LOC104233553 [Nicotiana sylvestris]
C007N0156M0	No	No	No	PREDICTED: uncharacterized protein LOC105177493 [Sesamum indicum]
C019N0427E0	No	No	No	putative nitrate-induced NOI protein [Vicia faba]
C013N0269E0	No	Yes	No	unnamed protein product [Coffea canephora]
C009N0322E0	No	No	No	PREDICTED: BTB/POZ and TAZ domain-containing protein 4 [Sesamum indicum]
C005N0179E0	Yes	No	No	PREDICTED: uncharacterized protein LOC105166406 [Sesamum indicum]
C005N0391E0	No	No	No	PREDICTED: aspartic proteinase-like [Nicotiana tomentosiformis]
C041N0021E0	No	Yes	No	beta-1,3-glucanase 16 [Solanum tuberosum]
C043N0181M0	No	Yes	No	PREDICTED: agmatine coumaroyltransferase-2-like [Solanum tuberosum]
C007N0273M0	No	No	No	PREDICTED: ectonucleotide pyrophosphatase/phosphodiesterase family member 3-like [Nicotiana sylvestris]
C007N0427E0	No	No	No	PREDICTED: SPX domain-containing protein 1 [Malus domestica]
C074N0120E0	No	No	No	hypothetical protein [Ipomoea nil]
C020N0386E0	No	No	No	PREDICTED: zinc finger CCCH domain-containing protein ZFN-like [Solanum tuberosum]
C002N0605E0	No	No	No	PREDICTED: ubiquitin carboxyl-terminal hydrolase 20-like isoform X2 [Nicotiana sylvestris]
C039N0246E0	No	No	No	unnamed protein product [Coffea canephora]
C017N0335E0	No	Yes	No	unnamed protein product [Coffea canephora]
C007N0098E0	No	No	No	PREDICTED: uncharacterized protein LOC101260344 [Solanum lycopersicum]
C016N0147E0	No	No	No	PREDICTED: uncharacterized protein LOC101255245 [Solanum lycopersicum]
C011N0068E0	Yes	No	No	PREDICTED: auxin response factor 19-like isoform X1 [Nicotiana sylvestris]
C008N0582E0	No	No	No	PREDICTED: abscisic acid receptor PYL9-like [Nicotiana tomentosiformis]
C110N0005E0	No	No	Yes	No annotation
C013N0127E0	No	No	No	PREDICTED: protein BREVIS RADIX-like [Nicotiana tomentosiformis]
C000N0771E0	No	Yes	No	PREDICTED: probable sugar phosphate/phosphate translocator At2g25520 [Nicotiana tomentosiformis]
C041N0156E0	No	No	No	PREDICTED: probable sodium-coupled neutral amino acid transporter 6 [Nicotiana sylvestris]
C024N0388E0	No	No	No	PREDICTED: pentatricopeptide repeat-containing protein At5g50990 isoform X1 [Nicotiana tomentosiformis]
C009N0068E0	Yes	No	No	PREDICTED: uncharacterized protein LOC104248871 isoform X2 [Nicotiana sylvestris]
C010N0184E0	No	No	No	PREDICTED: LOW QUALITY PROTEIN: ethylene-responsive transcription factor ERF061 [Sesamum indicum]
C021N0300E0	No	No	No	PREDICTED: glutamate receptor 3.7 isoform X1 [Nicotiana sylvestris]
C039N0019E0	No	No	No	PREDICTED: putative lipase ROG1 isoform X1 [Nicotiana sylvestris]
C020N0088E0	No	No	No	PREDICTED: probable cyclic nucleotide-gated ion channel 20, chloroplastic-like isoform X1 [Solanum tuberosum]
C006N0635M0	No	No	No	Phospholipase A 2A, IIA,PLA2A, putative [Theobroma cacao]
C071N0046E0	No	No	No	PREDICTED: probable purine permease 5-like [Solanum tuberosum]
C005N0383E0	No	No	No	PREDICTED: peroxidase 42-like [Nicotiana tomentosiformis]
C034N0142M0	No	No	No	PREDICTED: uncharacterized protein LOC105170537 [Sesamum indicum]
C009N0100E0	No	No	No	PREDICTED: uncharacterized protein LOC100250649 [Vitis vinifera]
C026N0202E0	No	No	No	PREDICTED: F-box protein At5g07610-like [Citrus sinensis]
C006N0219E0	No	No	No	PREDICTED: heat stress transcription factor A-4a-like isoform X1 [Solanum tuberosum]
C014N0243E0	No	No	No	PREDICTED: ATP-citrate synthase alpha chain protein 2-like [Nicotiana sylvestris]
C005N0564E0	Yes	No	No	PREDICTED: uncharacterized protein LOC104212567 [Nicotiana sylvestris]
C021N0048E0	No	Yes	No	PREDICTED: organic cation/carnitine transporter 7 [Nelumbo nucifera]
C045N0073E0	No	No	No	PREDICTED: soluble inorganic pyrophosphatase 1, chloroplastic-like [Nicotiana sylvestris]
C007N0044E0	No	No	No	No annotation
C023N0015E0	No	No	No	PREDICTED: uncharacterized protein LOC105794612 [Gossypium raimondii]
C069N0108E0	No	No	No	PREDICTED: proton-coupled amino acid transporter 3-like [Nicotiana tomentosiformis]
C018N0201E0	No	No	No	PREDICTED: uncharacterized protein LOC104248461 [Nicotiana sylvestris]
C013N0233E0	No	No	No	PREDICTED: protein WALLS ARE THIN 1 [Jatropha curcas]
C198N0001M0	No	No	Yes	PREDICTED: probable strigolactone esterase DAD2 [Nicotiana sylvestris]
C049N0103E0	No	No	No	PREDICTED: cationic amino acid transporter 8, vacuolar [Nicotiana tomentosiformis]
C036N0084E0	No	Yes	No	PREDICTED: transcription factor RADIALIS-like [Sesamum indicum]
C031N0096M0	No	No	No	PREDICTED: phospholipase D beta 1-like [Nicotiana sylvestris]
C025N0093E0	Yes	No	No	PREDICTED: uncharacterized protein LOC100786697 [Glycine max]
C039N0024E0	No	No	No	KNOTTED-like 1-1 homeodomain protein [Cuscuta pentagona]
C011N0453M0	Yes	No	No	hypothetical protein L484_014686 [Morus notabilis]
C017N0225E0	No	No	No	PREDICTED: LOW QUALITY PROTEIN: uncharacterized protein LOC104235628 [Nicotiana sylvestris]
C022N0090E0	No	No	No	PREDICTED: beta-galactosidase-like [Sesamum indicum]
C023N0193E0	No	Yes	No	O-Glycosyl hydrolases family 17 protein isoform 1 [Theobroma cacao]
C019N0418E0	No	No	No	PREDICTED: uncharacterized protein LOC102587692 [Solanum tuberosum]
C003N0200E0	No	No	No	PREDICTED: gibberellin 2-beta-dioxygenase [Nicotiana tomentosiformis]
C035N0301E0	No	No	No	PREDICTED: zinc finger protein CONSTANS-LIKE 13 isoform X2 [Nicotiana sylvestris]
C023N0036E0	No	No	No	PREDICTED: ultraviolet-B receptor UVR8 [Sesamum indicum]
C048N0050E0	No	No	No	PREDICTED: uncharacterized protein LOC105159829 [Sesamum indicum]
C069N0064E0	No	No	No	PREDICTED: glutamine synthetase cytosolic isozyme 1-1 [Setaria italica]
C004N0549E0	No	No	No	Wall associated kinase-like 6, putative [Theobroma cacao]
C069N0138E0	No	No	No	L-myo-inositol-1-phosphate synthase [Actinidia eriantha]
C000N0251M0	No	No	No	PREDICTED: aspartic proteinase-like protein 2-like isoform X2 [Solanum tuberosum]
C032N0082E0	No	No	No	PREDICTED: zinc finger CCCH domain-containing protein 32-like isoform X1 [Nicotiana sylvestris]
C041N0048E0	No	No	No	PREDICTED: 2-oxoglutarate dehydrogenase, mitochondrial-like [Nicotiana sylvestris]
C029N0100E0	No	No	No	PREDICTED: cyclin-J18 isoform X2 [Vitis vinifera]
C007N0236E0	No	No	No	PREDICTED: mitogen-activated protein kinase kinase 2-like [Nicotiana tomentosiformis]
C013N0524E0	No	No	No	PREDICTED: protein ROOT PRIMORDIUM DEFECTIVE 1 [Nicotiana sylvestris]
C008N0519E0	No	No	Yes	PREDICTED: acyl-coenzyme A thioesterase 8-like isoform X2 [Nicotiana sylvestris]
C008N0243E0	No	No	No	PREDICTED: beta-hexosaminidase 2 [Nicotiana sylvestris]
C009N0367E0	No	No	No	PREDICTED: uncharacterized membrane protein At3g27390 [Nicotiana sylvestris]
C016N0318E0	No	No	No	PREDICTED: copper transporter 5 [Nicotiana tomentosiformis]
C003N0095E0	No	No	No	PREDICTED: squamosa promoter-binding protein 1 isoform X2 [Solanum lycopersicum]
C001N0564E0	No	No	No	PREDICTED: cationic amino acid transporter 9, chloroplastic-like [Sesamum indicum]
C041N0049E0	No	No	No	No annotation
C019N0294E0	No	No	No	PREDICTED: beta-amyrin 28-oxidase-like [Sesamum indicum]
C009N0541E0	No	No	No	unnamed protein product [Coffea canephora]
C017N0061E0	No	No	No	PREDICTED: protein NLP9-like [Nicotiana tomentosiformis]
C009N0174E0	No	No	No	PREDICTED: mitogen-activated protein kinase 7-like [Nicotiana tomentosiformis]
C002N0063E0	No	No	No	No annotation
C009N0394E0	No	Yes	No	PREDICTED: uncharacterized protein LOC104240252 [Nicotiana sylvestris]
C033N0027E0	No	No	No	Concanavalin A-like lectin protein kinase family protein [Theobroma cacao]
C008N0309E0	No	Yes	No	PREDICTED: uncharacterized protein LOC102598946 [Solanum tuberosum]
C026N0446E0	No	No	No	PREDICTED: F-box protein At5g39450 [Nicotiana sylvestris]
C000N0830G0	No	No	No	No annotation
C011N0143E0	No	No	No	hypothetical protein PHAVU_009G247100g [Phaseolus vulgaris]
C010N0180E0	No	Yes	No	PREDICTED: endoglucanase 6-like [Solanum tuberosum]
C011N0034E0	No	No	No	PREDICTED: protein MKS1-like [Solanum tuberosum]
C032N0316E0	No	No	No	PREDICTED: alanine--glyoxylate aminotransferase 2 homolog 3, mitochondrial-like isoform X1 [Nicotiana sylvestris]
C035N0317G0	No	No	No	PREDICTED: uncharacterized protein LOC102621599 isoform X2 [Citrus sinensis]
C014N0351E0	No	No	No	PREDICTED: uncharacterized protein LOC104108167 [Nicotiana tomentosiformis]
C008N0065E0	No	No	Yes	PREDICTED: beta-galactosidase-like [Solanum tuberosum]
C006N0191E0	No	No	No	PREDICTED: serine carboxypeptidase II-2 [Nicotiana sylvestris]
C020N0312E0	Yes	No	No	PREDICTED: nuclear transcription factor Y subunit B-3-like [Cicer arietinum]
C128N0029E0	No	No	No	PREDICTED: probable protein phosphatase 2C 47 isoform X1 [Nicotiana tomentosiformis]
C045N0039E0	No	No	No	PREDICTED: putative clathrin assembly protein At4g40080 [Nicotiana sylvestris]
C013N0091E0	No	No	No	PREDICTED: beta-hexosaminidase 3 [Sesamum indicum]
C028N0046E0	No	No	No	PREDICTED: uncharacterized protein LOC101247075 [Solanum lycopersicum]
C004N0206E0	No	No	No	unnamed protein product [Coffea canephora]
C088N0032E0	No	No	No	PREDICTED: putative callose synthase 8-like [Solanum tuberosum]
C049N0002E0	No	Yes	No	PREDICTED: RING-H2 finger protein ATL51-like isoform X2 [Eucalyptus grandis]
C019N0029E0	No	No	No	unnamed protein product [Coffea canephora]
C008N0026E0	Yes	No	No	PREDICTED: serine/threonine-protein kinase PBS1-like [Nicotiana sylvestris]
C020N0192E0	No	No	No	PREDICTED: uncharacterized protein LOC102601021 [Solanum tuberosum]
C009N0331E0	No	Yes	No	PREDICTED: LOB domain-containing protein 37 [Nicotiana sylvestris]
C005N0454E0	No	Yes	No	PREDICTED: transcription factor TCP8-like [Solanum tuberosum]
C035N0074E0	No	No	No	PREDICTED: protein LURP-one-related 7 [Nicotiana sylvestris]
C026N0378E0	No	No	No	PREDICTED: polyadenylate-binding protein-interacting protein 12-like [Sesamum indicum]
C026N0174E0	No	No	No	No annotation
C067N0138E0	No	No	No	strictosidine synthase-like protein [Cuscuta australis]
C018N0287E0	No	Yes	No	PREDICTED: uncharacterized protein At2g38710-like [Sesamum indicum]
C006N0507E0	No	Yes	No	ankyrin repeat domain containing protein 2 [Nicotiana benthamiana]
C018N0366E0	Yes	No	No	PREDICTED: uncharacterized protein LOC102597307 [Solanum tuberosum]
[truncated: 904 more rows]

## Sheet: Supplementary Data 3g
Supplementary Data 3g. Functional annotations of positively selected genes
[truncated: 1,125 more rows]

[truncated: 2 more sheets: Supplementary Data 3h, Supplementary Data 3i]
