# Supplementary material for: Large-scale gene losses underlie the genome evolution of parasitic plant Cuscuta australis
Source: Nat Commun. 2018 Jul 11;9:2683. doi: 10.1038/s41467-018-04721-8 (PMC6041341; doi:10.1038/s41467-018-04721-8)
Supplement: Supplementary file 7 — Supplementary Data 4 [file 41467_2018_4721_MOESM7_ESM.xlsx]

## Sheet: Sheet1
Supplementary Data 4. Presence/absence of plastid tRNA, rRNA, and protein-coding genes in Nicotiana tabacum, Ipomea nil, four Cuscuta spp., and two root parasitic plants Striga hermonthica and Orobanche cumana
1 : presence
0 : absence (highlighted in red background)
	gene name	Nicotiana tabacum	Ipomoea nil	C. exaltata	C. reflexa	C. obtusiflora	C. gronovii	C. australis	Orobanche cumana	Striga hermonthica
tRNA	trn-A	1	1	1	1	0	0	0	0	1
	trn-C	1	1	1	1	1	1	1	1	1
	trn-D	1	1	1	1	1	1	1	1	1
	trn-E	1	1	1	1	1	1	1	1	1
	trn-F	1	1	1	1	1	1	1	1	1
	trn-fM	1	1	1	1	1	1	1	1	1
	trn-G	1	1	1	1	1	1	1	1	1
	trn-H	1	1	1	1	1	1	1	1	1
	trn-I	1	1	1	1	1	1	1	1	1
	trn-K	1	1	0	0	0	0	0	1	1
	trn-L	1	1	1	1	1	1	1	1	1
	trn-M	1	1	1	1	1	1	1	1	1
	trn-N	1	1	1	1	1	1	1	1	1
	trn-P	1	1	1	1	1	1	1	1	1
	trn-Q	1	1	1	1	1	1	1	1	1
	trn-R	1	1	1	1	1	1	1	1	1
	trn-S	1	1	1	1	1	1	1	1	1
	trn-T	1	1	1	1	1	1	1	1	1
	trn-V	1	1	1	1	1	1	1	1	1
	trn-W	1	1	1	1	1	1	1	1	1
	trn-Y	1	1	1	1	1	1	1	1	1
rRNA	16S RNA	1	1	1	1	1	1	1	1	1
	23S RNA	1	1	1	1	1	1	1	1	1
	4.5S RNA	1	1	1	1	1	1	1	1	1
	5S RNA	1	1	1	1	1	1	1	1	1
Protein-coding	accD	1	1	1	1	1	1	1	1	1
	atpA	1	1	1	1	1	1	1	1	1
	atpB	1	1	1	1	1	1	1	1	1
	atpE	1	1	1	1	1	1	1	1	1
	atpF	1	1	1	1	1	1	1	1	1
	atpH	1	1	1	1	1	1	1	1	1
	atpI	1	1	1	1	1	1	1	1	1
	clpP	1	1	1	1	1	1	1	1	1
	matK	1	1	1	1	0	0	0	1	1
	ndhA	1	1	0	0	0	0	0	0	0
	ndhB	1	1	1	0	0	0	0	0	1
	ndhC	1	1	0	0	0	0	0	0	0
	ndhD	1	1	1	0	0	0	0	0	1
	ndhE	1	1	0	0	0	0	0	0	1
	ndhF	1	1	0	0	0	0	0	0	0
	ndhG	1	1	0	0	0	0	0	0	0
	ndhH	1	1	0	0	0	0	0	0	0
	ndhI	1	1	0	0	0	0	0	0	1
	ndhJ	1	1	0	0	0	0	0	0	1
	ndhK	1	1	0	0	0	0	0	0	0
	petA	1	1	1	1	1	1	1	0	1
	petB	1	1	1	1	1	1	1	0	1
	petD	1	1	1	1	1	1	1	0	1
	petG	1	1	1	1	1	1	1	1	1
	petL	1	1	1	1	1	1	1	0	1
	psaA	1	1	1	1	1	1	1	0	1
	psaB	1	1	1	1	1	1	1	0	1
	psaC	1	1	1	1	1	1	1	0	1
	psaI	1	1	1	1	0	0	0	0	1
	psaJ	1	1	1	1	1	1	1	0	1
	psbA	1	1	1	1	1	1	1	0	1
	psbB	1	1	1	1	1	1	1	0	1
	psbC	1	1	1	1	1	1	1	0	1
	psbD	1	1	1	1	1	1	1	0	1
	psbE	1	1	1	1	1	1	1	0	1
	psbF	1	1	1	1	1	1	1	0	1
	psbH	1	1	1	1	1	1	1	0	1
	psbI	1	1	1	1	1	1	1	0	1
	psbJ	1	1	1	1	1	1	1	0	1
	psbK	1	1	1	1	1	1	1	0	1
	psbL	1	1	1	1	1	1	1	0	1
	psbM	1	1	1	1	1	1	1	0	1
	psbN	1	1	1	1	1	1	1	0	1
	psbT	1	1	1	1	1	1	1	0	1
	rbcL	1	1	1	1	1	1	1	0	1
	rpl14	1	1	1	1	1	1	1	1	1
	rpl16	1	1	1	1	1	1	1	1	1
	rpl2	1	1	1	1	1	1	1	1	1
	rpl20	1	1	1	1	1	1	1	1	1
	rpl22	1	1	1	1	1	1	1	1	1
	rpl23	1	1	1	0	0	0	0	0	1
	rpl32	1	1	1	1	0	0	0	1	1
	rpl33	1	1	1	1	1	1	1	1	1
	rpl36	1	1	1	1	1	1	1	1	1
	rpoA	1	1	1	1	0	0	0	0	1
	rpoB	1	1	1	1	0	0	0	0	1
	rpoC1	1	1	1	1	0	0	0	0	1
	rpoC2	1	1	1	1	0	0	0	0	1
	rps11	1	1	1	1	1	1	1	1	1
	rps12	1	1	1	1	1	1	1	1	1
	rps14	1	1	1	1	1	1	1	1	1
	rps15	1	1	1	1	1	1	1	1	1
	rps16	1	1	1	0	0	0	0	0	1
	rps18	1	1	1	1	1	1	1	1	1
	rps19	1	1	1	1	1	1	1	1	1
	rps2	1	1	1	1	1	1	1	1	1
	rps3	1	1	1	1	1	1	1	1	1
	rps4	1	1	1	1	1	1	1	1	1
	rps7	1	1	1	1	1	1	1	1	1
	rps8	1	1	1	1	1	1	1	1	1
	ycf1	1	1	1	1	1	1	1	1	1
	ycf10/cemA	1	1	1	1	1	1	1	0	1
	ycf15	1	1	1	0	0	0	0	1	1
	ycf2	1	1	1	1	1	1	1	1	1
	ycf3	1	1	1	1	1	1	1	0	1
	ycf4	1	1	1	1	1	1	1	0	1
	ycf5/ccsA	1	1	1	1	1	1	1	0	1
	ycf6	1	1	1	1	1	1	1	1	1
	ycf9	1	1	1	1	1	1	1	1	1
