# Supplementary material for: Large-scale gene losses underlie the genome evolution of parasitic plant Cuscuta australis
Source: Nat Commun. 2018 Jul 11;9:2683. doi: 10.1038/s41467-018-04721-8 (PMC6041341; doi:10.1038/s41467-018-04721-8)
Supplement: Supplementary file 8 — Supplementary Data 5 [file 41467_2018_4721_MOESM8_ESM.xlsx]

## Sheet: Supplementary Data 5
Supplementary Data 5. Copy numbers of Copia and Gypsy families in Cuscuta australis and Ipomoea nil
Cuscuta australis				Ipomoea nil
Gypsy Family ID	Copy number	Copia Family ID	Copy number	Gypsy Family ID	Copy number	Copia Family ID	Copy number
rnd-4_family-3048_cusau	162	rnd-4_family-2860_cusau	184	rnd-1_family-861_iponi	548	rnd-4_family-70_iponi	1716
rnd-5_family-1055_cusau	66	rnd-1_family-176_cusau	104	rnd-6_family-2027_iponi	93	rnd-1_family-364_iponi	288
rnd-5_family-8351_cusau	60	rnd-1_family-219_cusau	234	rnd-1_family-1084_iponi	26	rnd-2_family-93_iponi	1045
rnd-1_family-63_cusau	1371	rnd-1_family-235_cusau	4	rnd-6_family-872_iponi	1830	rnd-1_family-141_iponi	564
rnd-4_family-941_cusau	327	rnd-1_family-254_cusau	4	rnd-4_family-96_iponi	795	rnd-6_family-1460_iponi	427
rnd-5_family-490_cusau	59	rnd-1_family-78_cusau	404	rnd-5_family-297_iponi	5579	rnd-3_family-321_iponi	1412
rnd-1_family-892_cusau	112	rnd-6_family-102_cusau	430	rnd-6_family-3126_iponi	123	rnd-1_family-301_iponi	4
rnd-1_family-555_cusau	1	rnd-1_family-113_cusau	40	rnd-5_family-6181_iponi	268	rnd-1_family-391_iponi	57
rnd-1_family-592_cusau	0	rnd-1_family-103_cusau	414	rnd-1_family-581_iponi	343	rnd-1_family-281_iponi	6
rnd-1_family-424_cusau	46	rnd-3_family-401_cusau	287	rnd-1_family-635_iponi	275	rnd-1_family-388_iponi	2
rnd-1_family-557_cusau	13	rnd-1_family-162_cusau	423	rnd-1_family-198_iponi	120	rnd-1_family-298_iponi	28
rnd-1_family-379_cusau	1	rnd-1_family-723_cusau	74	rnd-1_family-352_iponi	99	rnd-1_family-553_iponi	21
rnd-1_family-115_cusau	80	rnd-5_family-1028_cusau	213	rnd-1_family-718_iponi	0	rnd-1_family-286_iponi	9
rnd-1_family-118_cusau	44	rnd-1_family-155_cusau	657	rnd-1_family-630_iponi	25	rnd-1_family-267_iponi	4
rnd-1_family-80_cusau	32	rnd-4_family-410_cusau	243	rnd-1_family-1044_iponi	131	rnd-1_family-304_iponi	18
rnd-5_family-255_cusau	122	rnd-1_family-134_cusau	421	rnd-5_family-1822_iponi	86	rnd-1_family-605_iponi	476
rnd-5_family-5960_cusau	55	rnd-1_family-127_cusau	316	rnd-1_family-1022_iponi	1	rnd-6_family-1796_iponi	819
rnd-5_family-240_cusau	176	rnd-6_family-1917_cusau	74	rnd-1_family-580_iponi	110	rnd-1_family-458_iponi	19
rnd-6_family-6099_cusau	59	rnd-6_family-1953_cusau	284	rnd-1_family-1290_iponi	203	rnd-1_family-331_iponi	48
rnd-6_family-7245_cusau	23	rnd-6_family-2367_cusau	129	rnd-5_family-2410_iponi	605	rnd-1_family-244_iponi	1458
rnd-6_family-150_cusau	45	rnd-1_family-198_cusau	60	rnd-1_family-433_iponi	817	rnd-1_family-313_iponi	16
rnd-6_family-1814_cusau	37	rnd-1_family-109_cusau	443	rnd-1_family-772_iponi	19	rnd-6_family-496_iponi	373
rnd-5_family-1504_cusau	210	rnd-5_family-607_cusau	225	rnd-1_family-883_iponi	145	rnd-1_family-212_iponi	1589
rnd-1_family-309_cusau	31	rnd-4_family-302_cusau	24	rnd-1_family-897_iponi	153	rnd-4_family-43_iponi	1357
rnd-1_family-14_cusau	965	rnd-1_family-241_cusau	28	rnd-5_family-3327_iponi	370	rnd-1_family-161_iponi	2009
rnd-1_family-33_cusau	924	rnd-1_family-230_cusau	57	rnd-1_family-333_iponi	15	rnd-1_family-257_iponi	178
rnd-1_family-731_cusau	1	rnd-1_family-212_cusau	105	rnd-1_family-530_iponi	786	rnd-3_family-33_iponi	194
rnd-1_family-384_cusau	54	rnd-6_family-6736_cusau	926	rnd-1_family-1069_iponi	14	rnd-1_family-246_iponi	157
rnd-1_family-676_cusau	37	rnd-3_family-214_cusau	151	rnd-1_family-781_iponi	135	rnd-1_family-191_iponi	1198
rnd-4_family-970_cusau	61	rnd-5_family-2054_cusau	394	rnd-1_family-484_iponi	814	rnd-1_family-285_iponi	417
rnd-6_family-1503_cusau	145	rnd-1_family-260_cusau	73	rnd-1_family-678_iponi	156	rnd-5_family-2416_iponi	651
rnd-1_family-571_cusau	165	rnd-1_family-403_cusau	25	rnd-1_family-671_iponi	306	rnd-1_family-92_iponi	960
rnd-1_family-69_cusau	374	rnd-1_family-120_cusau	732	rnd-1_family-702_iponi	172	rnd-6_family-486_iponi	795
rnd-1_family-23_cusau	618	rnd-1_family-245_cusau	76	rnd-1_family-26_iponi	1334	rnd-6_family-1350_iponi	626
rnd-6_family-16721_cusau	380	rnd-1_family-414_cusau	0	rnd-1_family-96_iponi	2192	rnd-1_family-792_iponi	0
rnd-6_family-6113_cusau	27	rnd-1_family-139_cusau	9	rnd-1_family-110_iponi	325	rnd-5_family-4830_iponi	2968
rnd-1_family-34_cusau	548	rnd-1_family-167_cusau	6	rnd-1_family-123_iponi	184	rnd-1_family-380_iponi	560
rnd-1_family-300_cusau	160	rnd-1_family-737_cusau	14	rnd-1_family-300_iponi	15	rnd-1_family-424_iponi	65
rnd-6_family-11068_cusau	25	rnd-1_family-358_cusau	293	rnd-1_family-414_iponi	576	rnd-1_family-195_iponi	282
rnd-1_family-349_cusau	74	rnd-1_family-603_cusau	114	rnd-1_family-415_iponi	307	rnd-5_family-5694_iponi	820
rnd-1_family-130_cusau	557	rnd-1_family-411_cusau	1	rnd-1_family-491_iponi	498	rnd-5_family-433_iponi	522
rnd-1_family-267_cusau	171	rnd-1_family-400_cusau	50	rnd-1_family-498_iponi	488	rnd-6_family-2214_iponi	528
rnd-1_family-209_cusau	124	rnd-4_family-1392_cusau	112	rnd-1_family-1132_iponi	0	rnd-5_family-1874_iponi	1018
rnd-1_family-93_cusau	234	rnd-1_family-74_cusau	388	rnd-1_family-1012_iponi	39	rnd-5_family-2268_iponi	1925
rnd-1_family-145_cusau	119	rnd-1_family-47_cusau	555	rnd-1_family-609_iponi	10	rnd-6_family-1626_iponi	464
rnd-1_family-203_cusau	121	rnd-6_family-3727_cusau	405	rnd-1_family-197_iponi	60	rnd-4_family-1602_iponi	311
rnd-6_family-7059_cusau	43	rnd-1_family-124_cusau	74	rnd-1_family-442_iponi	103	rnd-1_family-168_iponi	268
rnd-6_family-2343_cusau	55	rnd-5_family-5728_cusau	451	rnd-1_family-104_iponi	859	rnd-6_family-537_iponi	346
rnd-1_family-601_cusau	82	rnd-6_family-7614_cusau	412	rnd-1_family-853_iponi	168	rnd-1_family-129_iponi	987
rnd-1_family-285_cusau	268	rnd-1_family-38_cusau	122	rnd-1_family-949_iponi	217	rnd-6_family-6791_iponi	791
rnd-1_family-401_cusau	358	rnd-4_family-63_cusau	109	rnd-1_family-1131_iponi	118	rnd-5_family-25_iponi	946
rnd-5_family-6085_cusau	160	rnd-1_family-41_cusau	237	rnd-1_family-1156_iponi	69	rnd-1_family-367_iponi	2
rnd-1_family-492_cusau	371	rnd-1_family-49_cusau	2	rnd-1_family-623_iponi	281	rnd-1_family-309_iponi	5
rnd-5_family-1590_cusau	320	rnd-1_family-13_cusau	603	rnd-1_family-36_iponi	522	rnd-1_family-205_iponi	34
rnd-5_family-6667_cusau	139	rnd-1_family-16_cusau	321	rnd-1_family-57_iponi	395	rnd-1_family-208_iponi	73
rnd-1_family-580_cusau	21	rnd-1_family-20_cusau	101	rnd-1_family-421_iponi	224	rnd-1_family-164_iponi	956
rnd-1_family-739_cusau	60	rnd-1_family-29_cusau	625	rnd-1_family-390_iponi	560	rnd-1_family-194_iponi	427
rnd-1_family-313_cusau	94	rnd-1_family-19_cusau	281	rnd-6_family-2118_iponi	1828	rnd-1_family-78_iponi	906
rnd-1_family-222_cusau	28	rnd-1_family-10_cusau	250	rnd-1_family-73_iponi	1665	rnd-1_family-963_iponi	36
rnd-1_family-325_cusau	73	rnd-5_family-727_cusau	58	rnd-5_family-3181_iponi	391	rnd-1_family-326_iponi	21
rnd-1_family-733_cusau	11	rnd-1_family-9_cusau	496	rnd-1_family-181_iponi	694	rnd-1_family-124_iponi	121
rnd-1_family-752_cusau	33	rnd-1_family-17_cusau	317	rnd-1_family-151_iponi	23	rnd-1_family-378_iponi	232
rnd-1_family-510_cusau	353	rnd-6_family-77_cusau	119	rnd-1_family-153_iponi	1048	rnd-1_family-241_iponi	258
rnd-1_family-625_cusau	104	rnd-6_family-1944_cusau	105	rnd-5_family-2448_iponi	516	rnd-1_family-229_iponi	186
rnd-4_family-681_cusau	519	rnd-1_family-199_cusau	9	rnd-6_family-2721_iponi	282	rnd-1_family-88_iponi	1711
rnd-6_family-2118_cusau	96	rnd-4_family-234_cusau	364	rnd-1_family-27_iponi	205	rnd-1_family-339_iponi	78
rnd-1_family-545_cusau	188	rnd-1_family-68_cusau	367	rnd-1_family-675_iponi	240	rnd-6_family-1199_iponi	292
rnd-1_family-607_cusau	199	rnd-6_family-2928_cusau	424	rnd-1_family-738_iponi	21	rnd-6_family-3943_iponi	151
rnd-5_family-5402_cusau	74	rnd-1_family-116_cusau	54	rnd-1_family-753_iponi	299	rnd-1_family-549_iponi	90
rnd-1_family-62_cusau	192	rnd-3_family-213_cusau	428	rnd-1_family-716_iponi	467	rnd-1_family-583_iponi	22
rnd-1_family-789_cusau	66	rnd-6_family-877_cusau	45	rnd-1_family-752_iponi	1	rnd-1_family-277_iponi	473
rnd-6_family-469_cusau	27	rnd-1_family-7_cusau	61	rnd-1_family-357_iponi	483	rnd-1_family-306_iponi	98
rnd-1_family-643_cusau	306	rnd-1_family-795_cusau	1	rnd-6_family-2446_iponi	1173	rnd-1_family-322_iponi	80
rnd-5_family-5029_cusau	94	rnd-6_family-204_cusau	76	rnd-5_family-1466_iponi	818	rnd-1_family-310_iponi	168
rnd-6_family-1207_cusau	34	rnd-1_family-678_cusau	4	rnd-1_family-789_iponi	86	rnd-1_family-321_iponi	393
rnd-5_family-496_cusau	158	rnd-1_family-703_cusau	32	rnd-1_family-948_iponi	48	rnd-5_family-1690_iponi	232
rnd-1_family-970_cusau	118	rnd-6_family-1331_cusau	47	rnd-1_family-272_iponi	5	rnd-6_family-4558_iponi	124
rnd-6_family-1426_cusau	114	rnd-6_family-372_cusau	40	rnd-5_family-2229_iponi	163	rnd-1_family-615_iponi	480
rnd-5_family-5355_cusau	101	rnd-5_family-1011_cusau	392	rnd-1_family-1110_iponi	223	rnd-1_family-621_iponi	140
rnd-6_family-1998_cusau	22	rnd-2_family-8_cusau	822	rnd-1_family-213_iponi	392	rnd-1_family-613_iponi	105
rnd-6_family-91_cusau	104	rnd-3_family-268_cusau	872	rnd-1_family-634_iponi	435	rnd-1_family-625_iponi	264
rnd-6_family-21994_cusau	19	rnd-4_family-1580_cusau	740	rnd-1_family-987_iponi	13	rnd-1_family-1187_iponi	28
rnd-5_family-3285_cusau	94	rnd-1_family-64_cusau	240	rnd-1_family-665_iponi	223	rnd-1_family-763_iponi	2
rnd-5_family-2868_cusau	66	rnd-1_family-32_cusau	337	rnd-1_family-472_iponi	613	rnd-5_family-1179_iponi	197
rnd-6_family-3496_cusau	170	rnd-1_family-35_cusau	495	rnd-1_family-825_iponi	2	rnd-5_family-1439_iponi	171
rnd-1_family-830_cusau	168	rnd-1_family-419_cusau	3	rnd-6_family-2028_iponi	134	rnd-1_family-843_iponi	6
rnd-1_family-189_cusau	218	rnd-1_family-290_cusau	489	rnd-6_family-504_iponi	371	rnd-1_family-945_iponi	18
rnd-5_family-3133_cusau	609	rnd-1_family-663_cusau	158	rnd-1_family-1166_iponi	180	rnd-1_family-236_iponi	218
rnd-1_family-698_cusau	22	rnd-1_family-320_cusau	39	rnd-1_family-1221_iponi	84	rnd-5_family-683_iponi	482
rnd-5_family-1350_cusau	2008	rnd-6_family-4342_cusau	40	rnd-1_family-742_iponi	243	rnd-1_family-454_iponi	0
rnd-1_family-52_cusau	645	rnd-1_family-877_cusau	1	rnd-1_family-699_iponi	134	rnd-1_family-670_iponi	90
rnd-1_family-60_cusau	479	rnd-1_family-223_cusau	154	rnd-1_family-697_iponi	153	rnd-1_family-328_iponi	14
rnd-1_family-502_cusau	163	rnd-1_family-307_cusau	22	rnd-5_family-3094_iponi	613	rnd-1_family-343_iponi	126
rnd-6_family-1817_cusau	154	rnd-1_family-26_cusau	923	rnd-1_family-452_iponi	703	rnd-1_family-450_iponi	2
rnd-5_family-316_cusau	210	rnd-6_family-1640_cusau	25	rnd-1_family-721_iponi	141	rnd-1_family-962_iponi	1
rnd-5_family-1441_cusau	94	rnd-1_family-323_cusau	1	rnd-1_family-1001_iponi	109	rnd-1_family-422_iponi	21
rnd-5_family-157_cusau	77	rnd-5_family-703_cusau	109	rnd-1_family-1319_iponi	106	rnd-5_family-751_iponi	332
rnd-5_family-736_cusau	47	rnd-1_family-977_cusau	75	rnd-5_family-1407_iponi	447	rnd-6_family-4412_iponi	162
rnd-6_family-3362_cusau	18	rnd-6_family-74_cusau	34	rnd-5_family-735_iponi	354	rnd-1_family-463_iponi	721
rnd-1_family-578_cusau	3	rnd-1_family-8_cusau	486	rnd-5_family-3991_iponi	488	rnd-1_family-147_iponi	781
rnd-5_family-5988_cusau	110	rnd-1_family-221_cusau	17	rnd-1_family-503_iponi	48	rnd-1_family-217_iponi	51
rnd-1_family-577_cusau	0	rnd-1_family-322_cusau	71	rnd-6_family-4034_iponi	135	rnd-1_family-1039_iponi	0
rnd-1_family-575_cusau	0	rnd-1_family-332_cusau	120	rnd-1_family-279_iponi	492	rnd-1_family-870_iponi	1
rnd-1_family-711_cusau	200	rnd-1_family-15_cusau	14	rnd-1_family-98_iponi	296	rnd-5_family-5038_iponi	239
rnd-1_family-311_cusau	220	rnd-1_family-18_cusau	41	rnd-1_family-1023_iponi	220	rnd-4_family-7_iponi	349
rnd-1_family-462_cusau	13	rnd-6_family-5304_cusau	32	rnd-1_family-35_iponi	2064	rnd-1_family-495_iponi	801
rnd-1_family-640_cusau	191	rnd-5_family-2148_cusau	101	rnd-1_family-1099_iponi	6	rnd-1_family-315_iponi	8
rnd-4_family-781_cusau	243	rnd-6_family-565_cusau	27	rnd-1_family-1269_iponi	0	rnd-1_family-1075_iponi	37
rnd-1_family-791_cusau	114	rnd-1_family-672_cusau	67	rnd-1_family-83_iponi	409	rnd-1_family-876_iponi	95
rnd-6_family-1475_cusau	87	rnd-1_family-629_cusau	13	rnd-1_family-1258_iponi	263	rnd-1_family-358_iponi	34
rnd-1_family-359_cusau	8	rnd-1_family-497_cusau	45	rnd-1_family-1271_iponi	45	rnd-1_family-360_iponi	387
rnd-1_family-848_cusau	18	rnd-1_family-463_cusau	413	rnd-1_family-1016_iponi	1	rnd-1_family-334_iponi	132
rnd-1_family-853_cusau	12	rnd-5_family-1469_cusau	112	rnd-4_family-657_iponi	898	rnd-1_family-340_iponi	5
rnd-5_family-1016_cusau	57	rnd-1_family-797_cusau	84	rnd-5_family-807_iponi	1616	rnd-1_family-1202_iponi	100
rnd-5_family-1289_cusau	44	rnd-1_family-785_cusau	1	rnd-1_family-981_iponi	2	rnd-4_family-1194_iponi	689
rnd-1_family-305_cusau	489	rnd-1_family-748_cusau	1	rnd-5_family-820_iponi	513	rnd-1_family-1042_iponi	8
rnd-5_family-1288_cusau	83	rnd-1_family-238_cusau	127	rnd-5_family-2871_iponi	67	rnd-1_family-395_iponi	344
rnd-6_family-100_cusau	27	rnd-1_family-370_cusau	387	rnd-6_family-4710_iponi	228	rnd-1_family-410_iponi	315
rnd-1_family-476_cusau	16	rnd-5_family-472_cusau	115	rnd-5_family-3356_iponi	253	rnd-1_family-501_iponi	63
rnd-1_family-399_cusau	177	rnd-1_family-96_cusau	136	rnd-1_family-32_iponi	2203	rnd-1_family-441_iponi	436
rnd-1_family-483_cusau	17	rnd-6_family-1413_cusau	321	rnd-1_family-838_iponi	0	rnd-1_family-220_iponi	3585
rnd-1_family-888_cusau	0	rnd-5_family-2119_cusau	228	rnd-6_family-1327_iponi	10535	rnd-5_family-1493_iponi	128
rnd-5_family-1701_cusau	83	rnd-1_family-767_cusau	36	rnd-6_family-2173_iponi	188	rnd-1_family-1134_iponi	492
rnd-6_family-892_cusau	155	rnd-1_family-773_cusau	47	rnd-1_family-193_iponi	745	rnd-1_family-1019_iponi	135
rnd-5_family-2286_cusau	316	rnd-1_family-354_cusau	1	rnd-5_family-505_iponi	195	rnd-1_family-1248_iponi	208
rnd-1_family-372_cusau	125	rnd-1_family-368_cusau	3	rnd-5_family-6105_iponi	183	rnd-1_family-344_iponi	822
rnd-1_family-434_cusau	6	rnd-5_family-2713_cusau	90	rnd-1_family-994_iponi	383	rnd-1_family-451_iponi	15
rnd-1_family-142_cusau	116	rnd-6_family-5890_cusau	65	rnd-1_family-222_iponi	85	rnd-5_family-271_iponi	424
rnd-1_family-135_cusau	292	rnd-1_family-543_cusau	5	rnd-1_family-292_iponi	33	rnd-1_family-464_iponi	141
rnd-6_family-2155_cusau	418	rnd-6_family-1915_cusau	63	rnd-1_family-66_iponi	71	rnd-1_family-537_iponi	102
rnd-1_family-355_cusau	64	rnd-6_family-4217_cusau	48	rnd-1_family-39_iponi	139	rnd-1_family-606_iponi	389
rnd-1_family-327_cusau	31	rnd-1_family-312_cusau	5	rnd-1_family-45_iponi	137	rnd-1_family-726_iponi	136
rnd-1_family-249_cusau	112	rnd-5_family-1306_cusau	270	rnd-1_family-41_iponi	2169	rnd-1_family-587_iponi	37
rnd-1_family-173_cusau	256	rnd-6_family-9553_cusau	163	rnd-1_family-68_iponi	389	rnd-1_family-571_iponi	32
rnd-4_family-513_cusau	764	rnd-1_family-621_cusau	62	rnd-1_family-51_iponi	98	rnd-1_family-563_iponi	1
rnd-3_family-302_cusau	324	rnd-1_family-715_cusau	130	rnd-1_family-570_iponi	38	rnd-1_family-509_iponi	329
		rnd-1_family-428_cusau	34	rnd-1_family-645_iponi	177	rnd-1_family-641_iponi	51
		rnd-6_family-445_cusau	32	rnd-1_family-466_iponi	481	rnd-1_family-547_iponi	240
		rnd-1_family-547_cusau	297	rnd-6_family-1635_iponi	1247	rnd-1_family-569_iponi	86
		rnd-6_family-823_cusau	77	rnd-1_family-485_iponi	476	rnd-1_family-629_iponi	2
		rnd-1_family-395_cusau	17	rnd-1_family-25_iponi	213	rnd-1_family-260_iponi	203
		rnd-1_family-780_cusau	110	rnd-3_family-189_iponi	1244	rnd-5_family-1202_iponi	274
		rnd-5_family-343_cusau	239	rnd-5_family-7659_iponi	170	rnd-1_family-1056_iponi	6
		rnd-1_family-560_cusau	1	rnd-5_family-1502_iponi	139	rnd-1_family-347_iponi	7
		rnd-1_family-253_cusau	31	rnd-1_family-739_iponi	4	rnd-1_family-1333_iponi	459
		rnd-1_family-28_cusau	85	rnd-1_family-351_iponi	68	rnd-1_family-971_iponi	208
		rnd-1_family-71_cusau	162	rnd-1_family-717_iponi	5	rnd-1_family-920_iponi	0
		rnd-1_family-1003_cusau	1	rnd-1_family-779_iponi	120	rnd-1_family-307_iponi	208
		rnd-1_family-593_cusau	1	rnd-1_family-1279_iponi	313	rnd-1_family-431_iponi	133
		rnd-1_family-657_cusau	58	rnd-1_family-879_iponi	0	rnd-1_family-585_iponi	258
		rnd-1_family-559_cusau	42	rnd-1_family-768_iponi	113	rnd-1_family-598_iponi	217
		rnd-1_family-561_cusau	6	rnd-1_family-1020_iponi	95	rnd-1_family-698_iponi	362
		rnd-1_family-562_cusau	11	rnd-1_family-723_iponi	158	rnd-1_family-1296_iponi	95
		rnd-1_family-541_cusau	111	rnd-1_family-786_iponi	64	rnd-1_family-1189_iponi	23
		rnd-1_family-721_cusau	1	rnd-1_family-1292_iponi	20	rnd-5_family-3518_iponi	199
		rnd-1_family-720_cusau	0	rnd-1_family-820_iponi	1	rnd-1_family-176_iponi	436
		rnd-1_family-735_cusau	1	rnd-1_family-651_iponi	137	rnd-5_family-293_iponi	1156
		rnd-1_family-566_cusau	10	rnd-1_family-552_iponi	8	rnd-3_family-40_iponi	3349
		rnd-1_family-549_cusau	125	rnd-1_family-33_iponi	992	rnd-5_family-1310_iponi	81
		rnd-1_family-1030_cusau	121	rnd-1_family-545_iponi	582	rnd-1_family-597_iponi	292
		rnd-6_family-3469_cusau	65	rnd-5_family-3617_iponi	921	rnd-1_family-317_iponi	110
		rnd-1_family-500_cusau	179	rnd-1_family-751_iponi	19	rnd-1_family-551_iponi	10
		rnd-1_family-544_cusau	82	rnd-1_family-732_iponi	22	rnd-5_family-827_iponi	711
		rnd-1_family-296_cusau	469	rnd-1_family-376_iponi	681	rnd-1_family-355_iponi	65
		rnd-1_family-371_cusau	81	rnd-1_family-502_iponi	249	rnd-1_family-694_iponi	7
		rnd-1_family-422_cusau	131	rnd-5_family-4416_iponi	701	rnd-1_family-604_iponi	682
		rnd-1_family-439_cusau	29	rnd-1_family-101_iponi	445	rnd-1_family-287_iponi	75
		rnd-1_family-756_cusau	88	rnd-4_family-954_iponi	1261	rnd-1_family-1191_iponi	0
		rnd-5_family-670_cusau	221	rnd-5_family-2125_iponi	1087	rnd-1_family-379_iponi	51
		rnd-1_family-667_cusau	54	rnd-4_family-1908_iponi	371	rnd-1_family-748_iponi	90
		rnd-4_family-458_cusau	116	rnd-1_family-30_iponi	958	rnd-1_family-1085_iponi	279
		rnd-1_family-412_cusau	425	rnd-3_family-446_iponi	276	rnd-1_family-1181_iponi	118
		rnd-1_family-626_cusau	32	rnd-1_family-469_iponi	413	rnd-5_family-281_iponi	1074
		rnd-1_family-94_cusau	26	rnd-1_family-394_iponi	40	rnd-1_family-146_iponi	828
		rnd-1_family-121_cusau	67	rnd-1_family-282_iponi	1065	rnd-1_family-85_iponi	136
		rnd-1_family-159_cusau	112	rnd-1_family-296_iponi	662	rnd-1_family-1308_iponi	33
		rnd-1_family-117_cusau	75	rnd-5_family-1554_iponi	953	rnd-3_family-23_iponi	3332
		rnd-1_family-126_cusau	350	rnd-4_family-289_iponi	662	rnd-1_family-336_iponi	109
		rnd-1_family-165_cusau	100			rnd-6_family-5866_iponi	99
		rnd-1_family-88_cusau	238			rnd-1_family-1065_iponi	110
		rnd-1_family-90_cusau	104			rnd-1_family-833_iponi	45
		rnd-1_family-95_cusau	56			rnd-1_family-837_iponi	41
		rnd-1_family-22_cusau	259			rnd-5_family-41_iponi	4478
		rnd-1_family-101_cusau	153			rnd-5_family-1615_iponi	62
		rnd-1_family-61_cusau	74			rnd-5_family-684_iponi	898
		rnd-1_family-493_cusau	138			rnd-1_family-925_iponi	92
		rnd-1_family-718_cusau	259			rnd-1_family-417_iponi	58
		rnd-1_family-534_cusau	159			rnd-1_family-871_iponi	638
		rnd-1_family-539_cusau	97			rnd-1_family-207_iponi	1110
		rnd-1_family-552_cusau	7			rnd-1_family-407_iponi	542
		rnd-1_family-554_cusau	22			rnd-1_family-573_iponi	41
		rnd-1_family-525_cusau	16			rnd-1_family-642_iponi	11
		rnd-1_family-608_cusau	0			rnd-1_family-687_iponi	19
		rnd-1_family-518_cusau	86			rnd-1_family-616_iponi	8
		rnd-1_family-514_cusau	68			rnd-1_family-806_iponi	8
		rnd-1_family-714_cusau	15			rnd-1_family-745_iponi	302
		rnd-1_family-749_cusau	9			rnd-1_family-704_iponi	109
		rnd-1_family-761_cusau	114			rnd-1_family-659_iponi	380
		rnd-1_family-823_cusau	56			rnd-1_family-128_iponi	328
		rnd-1_family-939_cusau	4			rnd-5_family-1827_iponi	604
		rnd-5_family-779_cusau	141			rnd-5_family-568_iponi	315
		rnd-1_family-1010_cusau	16			rnd-1_family-908_iponi	449
		rnd-6_family-3297_cusau	61			rnd-1_family-1147_iponi	94
		rnd-1_family-865_cusau	33			rnd-1_family-199_iponi	309
		rnd-1_family-381_cusau	61			rnd-1_family-162_iponi	663
		rnd-6_family-146_cusau	39			rnd-4_family-673_iponi	927
		rnd-1_family-872_cusau	83			rnd-1_family-1194_iponi	0
		rnd-5_family-1939_cusau	60			rnd-1_family-1141_iponi	7
		rnd-6_family-8515_cusau	62			rnd-1_family-1000_iponi	50
		rnd-1_family-218_cusau	41			rnd-1_family-1264_iponi	32
		rnd-6_family-273_cusau	76			rnd-1_family-1318_iponi	162
		rnd-5_family-777_cusau	94			rnd-5_family-6141_iponi	823
		rnd-1_family-451_cusau	49			rnd-1_family-475_iponi	326
		rnd-1_family-496_cusau	50			rnd-1_family-644_iponi	280
		rnd-1_family-46_cusau	3375			rnd-1_family-179_iponi	1349
		rnd-1_family-615_cusau	0			rnd-5_family-2633_iponi	394
		rnd-1_family-261_cusau	332			rnd-6_family-1403_iponi	1901
		rnd-1_family-288_cusau	575			rnd-1_family-460_iponi	82
		rnd-1_family-624_cusau	78			rnd-1_family-366_iponi	1640
		rnd-6_family-5187_cusau	94			rnd-1_family-522_iponi	543
		rnd-5_family-1145_cusau	242			rnd-5_family-1160_iponi	309
		rnd-1_family-30_cusau	355			rnd-1_family-1067_iponi	45
		rnd-4_family-333_cusau	189			rnd-5_family-3173_iponi	227
		rnd-1_family-11_cusau	247			rnd-5_family-1719_iponi	107
		rnd-6_family-4283_cusau	687			rnd-1_family-468_iponi	176
		rnd-5_family-876_cusau	147			rnd-1_family-564_iponi	124
		rnd-6_family-12262_cusau	46			rnd-4_family-191_iponi	763
		rnd-6_family-7418_cusau	18			rnd-1_family-538_iponi	175
		rnd-1_family-902_cusau	77			rnd-1_family-666_iponi	154
		rnd-1_family-946_cusau	0			rnd-1_family-349_iponi	29
		rnd-6_family-1573_cusau	26			rnd-1_family-370_iponi	16
		rnd-1_family-727_cusau	1			rnd-1_family-387_iponi	13
		rnd-1_family-783_cusau	10			rnd-1_family-731_iponi	79
		rnd-1_family-405_cusau	0			rnd-1_family-544_iponi	34
		rnd-1_family-408_cusau	0			rnd-1_family-636_iponi	45
		rnd-6_family-642_cusau	45			rnd-6_family-1426_iponi	235
		rnd-1_family-128_cusau	0			rnd-1_family-1050_iponi	33
		rnd-1_family-66_cusau	4			rnd-1_family-493_iponi	444
		rnd-1_family-691_cusau	3			rnd-1_family-1128_iponi	375
		rnd-1_family-702_cusau	2			rnd-1_family-759_iponi	454
		rnd-1_family-729_cusau	0			rnd-1_family-858_iponi	123
		rnd-6_family-1714_cusau	46			rnd-1_family-562_iponi	293
		rnd-1_family-367_cusau	249			rnd-1_family-674_iponi	136
		rnd-6_family-5996_cusau	34			rnd-1_family-682_iponi	59
		rnd-1_family-175_cusau	919			rnd-1_family-467_iponi	64
		rnd-1_family-181_cusau	115			rnd-1_family-620_iponi	209
		rnd-1_family-896_cusau	109			rnd-1_family-650_iponi	179
		rnd-5_family-205_cusau	59			rnd-5_family-843_iponi	458
		rnd-5_family-3954_cusau	76			rnd-1_family-632_iponi	48
		rnd-5_family-66_cusau	54			rnd-1_family-624_iponi	77
		rnd-1_family-660_cusau	59			rnd-1_family-490_iponi	16
		rnd-1_family-908_cusau	34			rnd-1_family-903_iponi	130
		rnd-1_family-668_cusau	1
		rnd-6_family-804_cusau	75
		rnd-5_family-1766_cusau	124
		rnd-1_family-357_cusau	10
		rnd-1_family-366_cusau	309
		rnd-1_family-197_cusau	77
		rnd-1_family-12_cusau	66
		rnd-1_family-491_cusau	0
		rnd-5_family-182_cusau	76
		rnd-1_family-37_cusau	123
		rnd-1_family-365_cusau	13
		rnd-6_family-2480_cusau	508
		rnd-1_family-314_cusau	205
		rnd-1_family-377_cusau	15
		rnd-1_family-350_cusau	111
